# Supplementary material for: eDNA metabarcoding reveals biodiversity and depth stratification patterns of dinoflagellate assemblages within the epipelagic zone of the western Coral Sea
Source: BMC Ecol Evol. 2024 Mar 26;24:38. doi: 10.1186/s12862-024-02220-7 (PMC10964515; doi:10.1186/s12862-024-02220-7)
Supplement: Supplementary file 1 — Binomial names of the 63 identified species and if they are a known harmful algal bloom (HAB) forming species; Taxonomy and raw read abundance of the ASVs classified as core; Indicator ASVs for stations and depths; Morphological identifications; Environmental data; Division summary; Rarefaction curves; CTD cast data. [file 12862_2024_2220_MOESM1_ESM.xlsx]

## Sheet: Table S1
Table S1. Binomial names of the 63 identified species and if they are a known harmful algal bloom (HAB) forming species.
Species	Read abundance	Functional group	Ref
Heterocapsa nei/rotundata	37886	HAB forming	Millet et al. (2017)
Gyrodinium fusiforme	37326	-	-
Gyrodinium dominans	31793	HAB forming	Manning et al. (2021)
Blastodinium mangini	25565	-	-
Gyrodinium helveticum	18002	Gyrodinium helveticum is a freshwater species. Based on BLAST results, it is possibly Gymnodinium heterostriatum.
Lepidodinium chlorophorum	17535	HAB forming	Roux et al. (2021)
Karlodinium veneficum	11432	HAB forming	Manning et al. (2021)
Gymnodinium dorsalisulcum	8525	-	-
Gyrodinium spirale	8445	HAB forming	Manning et al. (2021)
Torodinium robustum	8100	-	-
Chytriodinium roseum	7439	-	-
Blastodinium contortum	6616	-	-
Tripos gravidus *	4702	-	-
Ceratoperidinium falcatum	4300	-	-
Tripos furca	3877	-	-
Margalefidinium polykrikoides	3836	HAB forming	Mordret et al. (2018)
Pelagodinium beii	2952	-	-
Syndinium turbo	2777	-	-
Margalefidinium fulvescens	2617	HAB forming	Hu et al. (2018)
Chytriodinium affine	2170	-	-
Noctiluca scintillans	2129	HAB forming	Manning et al. (2021)
Gyrodinium heterogrammum	1801	-	-
Abedinium dasypus	1403	-	-
Lessardia elongata	1220	-	-
Tripos fusus	1131	-	-
Azadinium trinitatum	1060	-	-
Karenia brevis	1026	HAB forming	Manning et al. (2021), Mordret et al. (2018)
Pentapharsodinium tyrrhenicum	881	-	-
Protodinium simplex	830	-	-
Lingulodinium polyedra	815	HAB forming	Manning et al. (2021), Mordret et al. (2018)
Heterodinium milneri	813	-	-
Brandtodinium nutricula	790	-	-
Scrippsiella acuminata	499	-	-
Gymnoxanthella radiolariae	482	-	-
Blastodinium crassum	480	-	-
Goniodoma polyedricum	388	-	-
Gyrodinium rubrum	308	-	-
Tripos digitatus	303	-	-
Gyrodinium gutrula	273	-	-
Blastodinium spinulosum	224	-	-
Tripos contrarius	208	-	-
Torodinium teredo	184	-	-
Pyrocystis pseudonoctiluca	149	-	-
Protoperidinium bipes	116	-	-
Cucumeridinium lira	107	-	-
Ellobiopsis chattonii	107	-	-
Karenia mikimotoi	95	HAB forming	Manning et al. (2021), Mordret et al. (2018)
Erythropsidinium agile	92	-	-
Paragymnodinium shiwhaense	81	-	-
Balechina pachydermata	80	-	-
Amphidoma languida	72	HAB forming	Mordret et al. (2018)
Blastodinium galatheanum	63	-	-
Alexandrium cohorticula *	56	HAB forming	Manning et al. (2021)
Prorocentrum cordatum	52	HAB forming	Manning et al. (2021)
Alexandrium hiranoi *	48	HAB forming	Manning et al. (2021)
Heterocapsa pygmaea	40	HAB forming	Hernandez-Becerril et al. (2010)
Alexandrium tamiyavanichii *	40	HAB forming	Manning et al. (2021)
Amphidinium longum *	36	-	-
Lepidodinium viride	28	-	-
Thoracosphaera heimii	17	-	-
Alexandrium pohangense *	9	-	-
Ankistrodinium semilunatum	6	-	-
Gymnodinium aureolum	5	-	-

## Sheet: Table S2
Table S2. Taxonomy and raw read abundance of the ASVs classified as core (ASVS with >50% prevalence at 0.2% relative abundance).
ASV	June 12: Station C					June 15: Station B					June 16: Station A					Taxonomy								Total reads
	D1	D2	D3	D4	D5	D1	D2	D3	D4	D5	D1	D2	D3	D4	D5	Kingdom	Supergroup	Division	Class	Order	Family	Genus	Species
AGCTCCAACAGCGTATATTAAAATTGTTGCGGTTAAAACGCTCGTAGTCGAATTCTTGCTAGGTGGCTCCGGTGCTTCCCAGTGAAGTATACGCGGTAATCTCCTGTGCTATTACTTGGGGAAGGTGTATATGCTTCAATGCATGTCACACTACCTAAGTCCTTACTTTGAGGAAATGAGTGTGTTTCAAGCAGGCGCAAGCCTTGAATATGATAGCATGGAATAACAGCATGAGACCTTCTTTCAAAGCTGTTGGTTCTTTGGAATTAGGGAATGGAAACATGGATAGTTGGGGGTATTCGTATTTAACTGTCAGAGGTGAAATTCTTGGATTTTTTAAAGACAAACAATTGCGAAGGCATTTACCCAGGATGTTC	3415	0	32	271	0	98	0	0	0	451	661	443	174	0	0	Eukaryota	Alveolata	Dinoflagellata	Syndiniales	Dino-Group-I	Dino-Group-I-Clade-4	Dino-Group-I-Clade-4_X	Dino-Group-I-Clade-4_X_sp.	5545
AGCTCCAACAGCGTATATTAAAATTGTTGCGGTTAAAACGCTCGTAGTCGAATTCTTGCTAGGTGGTACTGGTGCTTCCCAGTGAAGTATACGCGGTGTTCGCTTCAGCTATTACTTGGTGAAGGTGCATACGCTTCAGTGCGTGTCACACTATCCAAGTCCTTACTTTGAGGAAATGAGAGTGTTCCAAGCAGGCGCATGCCTTGAATATGATAGCATGGAATAACAGTATGAGACCTCCTTTCAAAGTTGTTGGTTCTTTGGAATTAGGTAATGAAAACATGGATGGTTGGGGGTATTCGTATTTAACTGTCAGAGGTGAAATTCTTGGATTTTTTAAAGACAAACTATTGCGAAGGCATTTACCCAGGATGTTC	32	544	0	0	851	255	131	0	0	0	76	270	55	139	0	Eukaryota	Alveolata	Dinoflagellata	Syndiniales	Dino-Group-I	Dino-Group-I-Clade-4	Dino-Group-I-Clade-4_X	Dino-Group-I-Clade-4_X_sp.	2353
AGCTCCAATAGCATATATTAAAGTTGTTGCGGTTAAAAAGCTCGTAGTTGGATTTCTGCTGAGGACGATCGGTCCGCCCTCTGGGTGAGTATCTGGCTCGGCCTTTGCATCTTCTTGAAGAACGTAACTGCACTTGACTGTGTGGTGCGGTATGCAAGACTTTTACTTTGAGGAAATTAGAATGTTTGAAGTAGGCACATGCCTTGAATACATTAGCATGGAATAATGAGATAGGACCTTGGTTCTATTTTGTTGGTTTCTAGAATTGAGGTAATGATTAATAGGGATAGTTGGGGGCATTCGTATTTAACTGTCAGAGGTGAAATTCTTGGATTTGTTAAAGACGGACTACTGCGAAAGCATTTGCCAAGGATGTTT	5341	1525	4624	1284	0	11237	1022	175	49	0	6841	9204	3884	911	47	Eukaryota	Alveolata	Dinoflagellata	Dinophyceae	Gymnodiniales	Warnowiaceae	Warnowia	Warnowia_sp.	46144
AGCTCCAATAGCATATATTAAAGTTGTTGCGGTTAAAAAGCTCGTAGTTGGATTTCTGTTGGGGCTAGCCAGTCCACCCTCTGGGTGAGTACGTGGTCCAGCCTCGGCATCATCTAGGAGAGTGCCACTGCGCTTCACTGTGTGGGGCAGTATCCTAGACTTTTACTTTGAGGAAATTAGAGTGTTTCAAGCAGGCTTACGCCTTGAATATATTAGCATGGAATAATAAGATATGATCTCAGCTCTATTTTATTGGTTTTAAAAGCTGAGATAATGATTAATAGGGATAGTTGGGGGCATTCGTATTTAACTGTCAGAGGTGAAATTCTTGGATTTGTTAAAGACGGACTACTGCAAAAGCATTTGCCAAGGATGTTT	2142	2739	607	182	0	37	42	0	0	0	0	36	470	0	0	Eukaryota	Alveolata	Dinoflagellata	Dinophyceae	NA	NA	NA	NA	6255
AGCTCCAATAGCGTATATTAAAATTGTTGCGGTTAAAACGCTCGTAGTTGGATATCTGCTAAGGGGTTCCGGTCCTTCCAAGTGGAGAATACGCGGAACTCTTCTTGGCATTTGTTCAGGGAAGATGTTTGCACTTCATTGTGTGTCATTTGATCTGAATTTTTACTTTGAGGAAATGAGAGTGTTTCAAGCAGGCTTTCGCCGTGAATATGATAGCATGGAATAATAGCAAGGACCGTGTGTCAGAGCTGTTGGTTTTTGGCACGTGGTAAGTTTTAATAAGGATAGTTGGGGGTATTCGTATTTAACTGTCAGAGGTGAAATTCTTGGATTTTTTAAAGACGAACTATTGCGAAGGCATTTACCCAGGATGTTT	79	12	146	8	5	11	22	0	0	244	0	0	133	6	8	Eukaryota	Alveolata	Dinoflagellata	Syndiniales	Dino-Group-I	Dino-Group-I-Clade-4	Dino-Group-I-Clade-4_X	Dino-Group-I-Clade-4_X_sp.	674
AGCTCCAATAGCGTATATTAAAGCTGTTGCGGTTAAAAAGCTCGTAGTTGGACTTCTGCTGAGGACGACTGGTCTGCCCTCTGGGTGAGTATCTGGTTCGGCCGAAGCATCTTCTTGGAGGTTGCAAGCGCACTTCACTGTGTGGTGCAACCGACTGGAATTTTACTTTGAGGAAATTAGAGTGTTCAAGGGAGGCGAACGCCTCGCATAGGTTAGCATGGAATAATGCTGTAAGACCATGGTATTGCTGTGTTGGTTTCTATCACCTAAGGTAATGATAAACAGGGATAGTTGGGGGCATTCGTATTTAACTGTCAGAGGTGAAATTCTTGGATTTGTTAAAGACGAACGACTGCGAAAGCATTTGCCAAGGATGTTT	1418	297	0	233	0	220	380	824	185	87	105	193	217	0	0	Eukaryota	Alveolata	Dinoflagellata	Dinophyceae	NA	NA	NA	NA	4159
AGCTCCAATAGCGTATATTAAAGCTGTTGCGGTTAAAAAGCTCGTAGTTGGACTTCTGCTGAGGACGACTGGTCTGCCCTCTGGGTGAGTATCTGGTTCGGCCGAAGCATCTTCTTGGAGGTTGCAAGCGCACTTCATTGTGTGGTGCAACCGACTGGAATTTTACTTTGAGGAAATTAGAGTGTTCAAGGGAGGCGAACGCCTCGCATAGGTTAGCATGGAATAATGCTGTAAGACCATGGTATTGCTGTGTTGGTTTCTATCACCTAAGGTAATGATAAACAGGGATAGTTGGGGGCATTCGTATTTAACTGTCAGAGGTGAAATTCTTGGATTTGTTAAAGACGAACGACTGCGAAAGCATTTGCCAAGGATGTTT	0	310	279	306	0	1107	1135	2288	19750	2078	194	0	1270	517	0	Eukaryota	Alveolata	Dinoflagellata	Dinophyceae	NA	NA	NA	NA	29234
AGCTCCAATAGCGTATATTAAAGTTGTTGCAGTTAAAAAGCTCGTAGTTGGATTTCTGCTGAGGACGATCGGTCCGCCCTCTGGGTGAGTATCTGGCTCGGCCTTGGCATCTTCTTGGAGAACGTAGCTGTGCTTGACTGTATGGTGCGGTATTCAGGACTTTTACTTTGAGGAAATTAGAGTGTTTCAAGCAGGCACAGGCCTTGAATACATTAGCATGGAATAATAAGATAGGACCTTAGTTCTATTTTGTTGGTTTCTAGAGCTTAGGTAATGATTAATAGGGATAGTTGGGGGCATTCGTATTTAACTGTCAGAGGTGAAATTCTTGGATTTGTTAAAGATGGACTACTGCGAAAGCATTTGCCAAGGATGTTT	107	211	1546	0	0	69	197	416	0	0	97	29	161	0	0	Eukaryota	Alveolata	Dinoflagellata	Dinophyceae	Peridiniales	Blastodiniaceae	Blastodinium	Blastodinium_contortum	2833
AGCTCCAATAGCGTATATTAAAGTTGTTGCGGTAAAAAAGCTCGTAGTTGGACTTCTGTTGAGAGATACCGGTCCATGCAACGCATGCGTATTTGGTAAGTCTCGGCATCCTCTCGAAAAACTTCTTTGCGCTTGATTGCGTGAAAAGAGTTTCGGGACTTTTACTTTGAGGAAATTAGAGTGTTCACGGCAGGCTATCGCCAGGATACATTAGCATGGAATAATACTATAGGATCTTGATCCTATTTTGTTGGTTTCTAGGATTAAGATAATGATTAATAGGGACAATTGGGGGCATTCGTATCAACACGTCAGAGGTGAAATTCTTGGATTGTGTTGCGACGAACTACTGCGAAAGCATTTGCCAAGGATGTTT	0	0	205	11	27	237	409	35	0	57	78	230	538	93	417	Eukaryota	Alveolata	Dinoflagellata	Syndiniales	Dino-Group-II	Dino-Group-II-Clade-25	Dino-Group-II-Clade-25_X	Dino-Group-II-Clade-25_X_sp.	2337
AGCTCCAATAGCGTATATTAAAGTTGTTGCGGTAAAAAAGCTCGTAGTTGGATTTCTGCAAAAAACGGCCGGTCACCTCTATGAGGTTGTATCTGGTTCGGTTTTTGCATCCTCTTAGGAAACGGTACTGCGCTTCACTGCGCGGGTCGGGGCCTAAGACTTTCACTTTGAGGAAATTAGAGTGTTCACGGCAGGCAATCGCCTTGAATATGTTAGCATGGAATGATATTATAGGATCTTGGTCCTATTTTGTTGGTTTCTAGGGCTAAGGTAATGATTAATAGGGACAATTGGGGGTATCCGTATCATCGCGTCAGAGGTGGAATTCTTGGATTGCGATGCGACGAACTACTGCGAAAGCATTTACCAAGGATGTTT	0	0	0	0	40	40	31	311	122	24	0	21	65	15	0	Eukaryota	Alveolata	Dinoflagellata	Syndiniales	Dino-Group-II	Dino-Group-II-Clade-23	Dino-Group-II-Clade-23_X	Dino-Group-II-Clade-23_X_sp.	669
AGCTCCAATAGCGTATATTAAAGTTGTTGCGGTAAAAAAGCTCGTAGTTGGATTTCTGTTGCGAATGGCCGGTCTTCACTACGTGAATGTATCTGGTTCAATCGTGGCATCCTCATAGGAAACGTTGCTGCGCTTCACTGCGTGGTGCGGTGCCTATGACTTTTACTTTGAGGAAATTAGAGTGTTCACGGCAGGCAATCGCCCTGAATATGTTAGCATGGAATAATAATATAGGATCTTGGTTCTATTTTGTTGGTTTCTAGAGCTAAGATAATGGTTAATAGGAACAATTGGGGGCATTTGTATTAACATGTCAGAGGTGGAATTCTTGGATTATGTTACGACAAACTACTGCGAAAGCATTTGCCAAGGATGTTT	947	212	446	50	0	154	137	1217	1741	0	88	86	235	26	0	Eukaryota	Alveolata	Dinoflagellata	Syndiniales	Dino-Group-II	Dino-Group-II-Clade-23	Dino-Group-II-Clade-23_X	Dino-Group-II-Clade-23_X_sp.	5339
AGCTCCAATAGCGTATATTAAAGTTGTTGCGGTAAAAAAGCTCGTAGTTGGATTTCTGTTGCGAATGGCCGGTCTTCACTACGTGAATGTATCTGGTTCAATCGTGGCATCCTCATGGGAAACGTTGCTGCGCTTCACTGCGTGGTGCGGTGCCCATGACTTTTACTTTGAGGAAATTAGAGTGTTCACGGCAGGCATACGCCCTGAATATGTTAGCATGGAATAATAATATAGGATCTTGGTTCTATTTTGTTGGTTTCTAGAGCTAAGATAATGGTTAATAGGAACAATTGGGGGCATTTGTATTAACATGTCAGAGGTGGAATTCTTGGATTATGTTACGACAAACTACTGCGAAAGCATTTGCCAAGGATGTTT	33	530	459	34	0	112	108	465	844	92	98	200	940	27	0	Eukaryota	Alveolata	Dinoflagellata	Syndiniales	Dino-Group-II	Dino-Group-II-Clade-23	Dino-Group-II-Clade-23_X	Dino-Group-II-Clade-23_X_sp.	3942
AGCTCCAATAGCGTATATTAAAGTTGTTGCGGTTAAAAAGCTCGTAGTTGGACTTCTGCCGAGGACGACCGGTCCGCCCTCTGGGTGAGCATCTGGATCGGCCTGGGCATCTTCTTGGGGAACGTAGCTGCCCTTGACTGAGTGGTGCGGTATCCAGGACTTTTACTTTGAGGAAATTAGAGTGTTTCACGCAGGCGCACGCCTTGGATATATTAGCATGGAATAATAAGATAGGACCGCGGTTCTATTTTGTTGGTTTCTAGAGCTGAGGTAATGATTAATAGGGATAGTTGGGGGCATTCGTATTTAACTGTCAGAGGTGAAATTCTTGGATTTGTTAAAGACGGACTACTGCGAAAGCATTTGCCAAGGATGTTT	128	19	0	93	192	122	53	0	0	122	0	0	100	103	213	Eukaryota	Alveolata	Dinoflagellata	Dinophyceae	Prorocentrales	Prorocentraceae	Prorocentrum	Prorocentrum_sp.	1145
AGCTCCAATAGCGTATATTAAAGTTGTTGCGGTTAAAAAGCTCGTAGTTGGACTTCTGCCGAGGACGACCGGTCCGCCCTCTGGGTGAGCATCTGGATTGGCCTGGGCATCTTCTTGGGGAACGTAGCTGCACTTGACTGTGTGGTGCGGTATTCAGGACTTTTACTTTGAGGAAATTAGAGTGTTTCACGCAGGCGCACGCCTTGGATATATTAGCATGGAATAATAAGATAGGACCTCGGTTCTATTTTGTTGGTTTCTAGAGCTGAGGTAATGATTAATAGGGATAGTTGGGGGCATTCGTATTTAACTGTCAGAGGTGAAATTCTTGGATTTGTTAAAGACGGACTACTGCGAAAGCATTTGCCAAGGATGTTT	0	606	0	116	20	858	159	0	0	0	497	245	260	65	0	Eukaryota	Alveolata	Dinoflagellata	Dinophyceae	Prorocentrales	Prorocentraceae	Prorocentrum	Prorocentrum_sp.	2826
AGCTCCAATAGCGTATATTAAAGTTGTTGCGGTTAAAAAGCTCGTAGTTGGAGTTCTGCCAGGTGACACTCGTCCGCCCAAGTGGTGTGTACAGGGTGTGCATCTGGCCCTTTCAAGGGGAACGTGTCTGCACTTAATTGTGTGGTGCGAGATCCTTGACTTTTACTTTGAGGAAATAAGAGTGTTCCAAGCAGGCTCTCGTCGTGCATAGCTCAGCATGGAATAATAGCATTGGACTTCGTTTCTACGCTGTTGGTTGCAAGAAGCGAGGTAATGATGAAGAGGGATAGTTGGGGGCATTCGTATTTAACTGTCAGAGGTGAAATTCTTGGATTTGTTAAAGACGGACTACTGCGAAAGCATCTGCCATGGATGTTT	697	1862	2049	115	135	246	203	0	222	0	259	45	325	138	0	Eukaryota	Alveolata	Dinoflagellata	Syndiniales	Dino-Group-I	Dino-Group-I-Clade-1	Dino-Group-I-Clade-1_X	Dino-Group-I-Clade-1_X_sp.	6296
AGCTCCAATAGCGTATATTAAAGTTGTTGCGGTTAAAAAGCTCGTAGTTGGAGTTCTGCCAGGTGACACTCGTCCGCCCAAGTGGTGTGTACAGGGTGTGCATCTGGCCCTTTCAAGGGGAACGTGTCTGCACTTCATTGTGTGGTGCGAGATCCTTGACTTTTACTTTGAGGAAATAAGAGTGTTCCAAGCAGGCTCTCGTCGTGCATAGCTCAGCATGGAATAATAGCATTGGACTTCGTTTCTACGCTGTTGGTTGCAAGAAGCGAGGTAATGATGAAGAGGGATAGTTGGGGGCATTCGTATTTAACTGTCAGAGGTGAAATTCTTGGATTTGTTAAAGACGGACTACTGCGAAAGCATCTGCCATGGATGTTT	3076	751	1619	111	320	996	1966	1736	1757	298	504	525	2957	279	186	Eukaryota	Alveolata	Dinoflagellata	Syndiniales	Dino-Group-I	Dino-Group-I-Clade-1	Dino-Group-I-Clade-1_X	Dino-Group-I-Clade-1_X_sp.	17081
AGCTCCAATAGCGTATATTAAAGTTGTTGCGGTTAAAAAGCTCGTAGTTGGAGTTCTGCCAGGTGACACTCGTCCGCCCAAGTGGTGTGTACAGGGTGTGCATCTGGCCCTTTCAAGGGGAACGTGTCTGCACTTTATTGTGTGGTGCGAGATCCTTGACTTTTACTTTGAGGAAATCAGAGTGTTCCAAGCAGGCTCTCGTCGTGCATAGCTCAGCATGGAATAATAGCATTGGACTTCGTTTCTAAGCTGTTGGTTGCAAGAAGCGAGGTAATGATGAAGAGGGATAGTTGGGGGCATTCGTATTTAACTGTCAGAGGTGAAATTCTTGGATTTGTTAAAGACGGACTACTGCGAAAGCATCTGCCATGGATGTTT	0	32	19	62	154	363	107	145	8	331	183	370	499	294	18	Eukaryota	Alveolata	Dinoflagellata	Syndiniales	Dino-Group-I	Dino-Group-I-Clade-1	Dino-Group-I-Clade-1_X	Dino-Group-I-Clade-1_X_sp.	2585
AGCTCCAATAGCGTATATTAAAGTTGTTGCGGTTAAAAAGCTCGTAGTTGGAGTTCTGCCAGGTGACACTCGTCCGCCCAAGTGGTGTGTACAGGGTGTGCATCTGGCCCTTTCAAGGGGAACGTGTCTGCTCTTTACTGAGTGGTGCGAGATCCTTGACTTTTACTTTGAGGAAATAAGAGTGTTCCAAGCAGGCTCTCGTCGTGCATAGCTCAGCATGGAATAATAGCATTGGACTTCGTTTCTAAGCTGTTGGTTGCAAGAAGCGAGGTAATGATGAAGAGGGATAGTTGGGGGCATTCGTATTTAACTGTCAGAGGTGAAATTCTTGGATTTGTTAAAGACGGACTACTGCGAAAGCATCTGCCATGGATGTTT	0	1033	499	51	0	31	85	39	0	0	0	36	51	0	0	Eukaryota	Alveolata	Dinoflagellata	Syndiniales	Dino-Group-I	Dino-Group-I-Clade-1	Dino-Group-I-Clade-1_X	Dino-Group-I-Clade-1_X_sp.	1825
AGCTCCAATAGCGTATATTAAAGTTGTTGCGGTTAAAAAGCTCGTAGTTGGAGTTCTGCCAGGTGACGCTCGTCCGCCCAAGTGGTGTGTACAGGGCGTGCATCTGGCCCTTTCAAGGGGAACGTGTCTGCACTTCATTGTGTGGTGCGAGATCCTTGACTTTTACTTTGAGGAAATAAGAGTGTTCCAAGCAGGCTCTCGTCGTGCATAGCTCAGCATGGAATAATAGCATTGGACTTCGTTTCTACGCTGTTGGTTGCAAGAAGCGAGGTAATGATGAAGAGGGATAGTTGGGGGCATTCGTATTTAACTGTCAGAGGTGAAATTCTTGGATTTGTTAAAGACGGACTACTGCGAAAGCATCTGCCATGGATGTTT	1195	4894	2553	585	165	515	1289	1545	4526	789	505	446	2613	1012	83	Eukaryota	Alveolata	Dinoflagellata	Syndiniales	Dino-Group-I	Dino-Group-I-Clade-1	Dino-Group-I-Clade-1_X	Dino-Group-I-Clade-1_X_sp.	22715
AGCTCCAATAGCGTATATTAAAGTTGTTGCGGTTAAAAAGCTCGTAGTTGGAGTTCTGCCAGGTGACGCTCGTCCGCCCAAGTGGTGTGTACAGGGCGTGCATCTGGCCCTTTCAAGGGGAACGTGTCTGCACTTTATTGTGTGGTGCGAGATCCTTGACTTTTACTTTGAGGAAATAAGAGTGTTCCAAGCAGGCTCTCGTCGTGCATAGCTCAGCATGGAATAATAGCATTGGACTTCGTTTCTAAGCTGTTGGTTGCAAGAAGCGAGGTAATGATGAAGAGGGATAGTTGGGGGCATTCGTATTTAACTGTCAGAGGTGAAATTCTTGGATTTGTTAAAGACGGACTACTGCGAAAGCATCTGCCATGGATGTTT	0	476	67	0	39	111	158	228	460	188	173	162	549	89	417	Eukaryota	Alveolata	Dinoflagellata	Syndiniales	Dino-Group-I	Dino-Group-I-Clade-1	Dino-Group-I-Clade-1_X	Dino-Group-I-Clade-1_X_sp.	3117
AGCTCCAATAGCGTATATTAAAGTTGTTGCGGTTAAAAAGCTCGTAGTTGGAGTTCTGCCAGGTGACGCTCGTCCGCCCAAGTGGTGTGTACAGGGCGTGCATCTGGCCCTTTCAAGGGGAACGTGTTGCACTTTATTGTGTGGCGCGAGATCCTTGACTTTTACTTTGAGGAAATAAGAGTGTTCCAAGCAGGCTCTCGTCGTGCATAGCTCAGCATGGAATAATAGCATTGGACTTCGTTTCTACGCTGTTGGTTGCAAGAAGCGAGGTAATGATGAAGAGGGATAGTTGGGGGCATTCGTATTTAACTGTCAGAGGTGAAATTCTTGGATTTGTTAAAGACGGACTACTGCGAAAGCATCTGCCATGGATGTTT	2910	11948	7388	810	164	1430	814	289	761	215	788	1041	5768	0	130	Eukaryota	Alveolata	Dinoflagellata	Syndiniales	Dino-Group-I	Dino-Group-I-Clade-1	Dino-Group-I-Clade-1_X	Dino-Group-I-Clade-1_X_sp.	34456
AGCTCCAATAGCGTATATTAAAGTTGTTGCGGTTAAAAAGCTCGTAGTTGGAGTTCTGCCAGGTGACGCTCGTCCGCCCAAGTGGTGTGTACAGGGCGTGCATCTGGCCCTTTCAAGGGGAACGTGTTGCTCTTTATTGAGTGGCGCGAGATCCTTGACTTTTACTTTGAGGAAATAAGAGTGTTCCAAGCAGGCTCTCGTCGTGCATAGCTCAGCATGGAATAATAGCATTGGACTTCGTTTCTACGCTGTTGGTTGCAAGAAGCGAGGTAATGATGAAGAGGGATAGTTGGGGGCATTCGTATTTAACTGTCAGAGGTGAAATTCTTGGATTTGTTAAAGACGGACTACTGCGAAAGCATCTGCCATGGATGTTT	0	90	305	30	0	29	35	0	510	0	58	33	42	92	0	Eukaryota	Alveolata	Dinoflagellata	Syndiniales	Dino-Group-I	Dino-Group-I-Clade-1	Dino-Group-I-Clade-1_X	Dino-Group-I-Clade-1_X_sp.	1224
AGCTCCAATAGCGTATATTAAAGTTGTTGCGGTTAAAAAGCTCGTAGTTGGAGTTCTGCCAGGTGACTTTCGTCCGCCCAAGTGGTGTGTACAGGGAGTGCATCTGGCCCTTTCAAGGGGAACGTGTCTGCACTTCATTGTGTGGTGCGAGATCCTTGACTTTTACTTTGAGGAAATAAGAGTGTTCCAAGCAGGCTCTCGTCGTGCATAGCTCAGCATGGAATAATAGCATTGGACTTCGTTTCTACGCTGTTGGTTGCAAGAAGCGAGGTAATGATGAAGAGGGATAGTTGGGGGCATTCGTATTTAACTGTCAGAGGTGAAATTCTTGGATTTGTTAAAGACGGACTACTGCGAAAGCATCTGCCATGGATGTTT	159	99	940	88	0	88	102	17	11	0	39	50	382	196	0	Eukaryota	Alveolata	Dinoflagellata	Syndiniales	Dino-Group-I	Dino-Group-I-Clade-1	Dino-Group-I-Clade-1_X	Dino-Group-I-Clade-1_X_sp.	2171
AGCTCCAATAGCGTATATTAAAGTTGTTGCGGTTAAAAAGCTCGTAGTTGGAGTTCTGCCAGGTGCCACCTGTCCGCCCCAGTGGTGAGTACGTGGTGCGCATTTGGCCCTTTCAAGGGGAGCGTATTTGCACTTAATTGTGTGGTGCGGGATCCTTGACTTTTACTTTGAGGAAATAAGAGTGTTCCAAGCAGGCTCTCGTCGTGCATAGCTCAGCATGGAATAATAGCATTGGACCTCGATTCTAAGCTGTTGGTTGCCAGAAGCGAGGTAATGATGAAGAGGGATAGTTGGGGGCATTCGTATTTAACTGTCAGAGGTGAAATTCTTGGATTTGTTAAAGACGGACTACTGCGAAAGCATCTGCCATGGATGTTT	247	262	87	0	0	178	652	1972	3329	145	76	118	880	0	0	Eukaryota	Alveolata	Dinoflagellata	Syndiniales	Dino-Group-I	Dino-Group-I-Clade-1	Dino-Group-I-Clade-1_X	Dino-Group-I-Clade-1_X_sp.	7946
AGCTCCAATAGCGTATATTAAAGTTGTTGCGGTTAAAAAGCTCGTAGTTGGAGTTCTGCCAGGTGCCGCCTGTCCGCCCCAGTGGTGAGTACGTGGCGCGCATTTGGCCCTTTCAAGGGGAGCGTATCTGCACTTTATTGTGTGGTGCGGGATCCTTGACTTTTACTTTGAGGAAATAGGAGTGTTCCAAGCAGGCTCTCGTCGTGCACAGCTCAGCATGGAATAATAGCATTGGACCTCGATTCTAAGCTGTTGGTTGCCAGAAGCGAGGTAATGATGAAGAGGGATAGTTGGGGGCATTCGTATTTAACTGTCAGAGGTGAAATTCTTGGATTTGTTAAAGACGGACTACTGCGAAAGCATCTGCCATGGATGTTT	4907	5073	3367	431	241	1960	2587	2812	15085	1166	987	765	1832	795	356	Eukaryota	Alveolata	Dinoflagellata	Syndiniales	Dino-Group-I	Dino-Group-I-Clade-1	Dino-Group-I-Clade-1_X	Dino-Group-I-Clade-1_X_sp.	42364
AGCTCCAATAGCGTATATTAAAGTTGTTGCGGTTAAAAAGCTCGTAGTTGGAGTTCTGCCAGGTGCCGCCTGTCCGCCCCAGTGGTGAGTACGTGGCGCGCATTTGGCCCTTTCAAGGGGAGCGTATTGCACTTAACTGTGTGGTGCGGGATCCTTGACTTTTACTTTGAGGAAATAAGAGTGTTCCAAGCAGGCTCTCGTCGTGCATAGCTCAGCATGGAATAATAGCATTGGATCTCGATTCCAAACTGTTGGTTGTAGGAAACGAGATAATGATGAAGAGGGATAGTTGGGGGCATTCGTATTTAACTGTCAGAGGTGAAATTCTTGGATTTGTTAAAGACGAACTACTGCGAAAGCATCTGCCATGGATGTTT	0	485	490	0	90	17	0	130	148	0	6	0	0	394	0	Eukaryota	Alveolata	Dinoflagellata	Syndiniales	Dino-Group-I	Dino-Group-I-Clade-1	Dino-Group-I-Clade-1_X	Dino-Group-I-Clade-1_X_sp.	1760
AGCTCCAATAGCGTATATTAAAGTTGTTGCGGTTAAAAAGCTCGTAGTTGGAGTTCTGCCTGGTGACGCCCGTCCGCCCAAGTGGTGTGTACAGGGTGTACATCTGGCCCTTTCAAGGGGAACGTATCTGCACTTAACTGTGCGGTGCGAGATCCTTGACTTTTACTTTGAGGAAATCAGAGTGTTCCAAGCAGGCTCTCGTCGTGCATGTTTCAGCATGGAATAATAGCATTGGACCTCGTCTCTCAGCTGTTGGTTGCAAGAAGCGAGGTAATGATGAAGAGGGATAGTTGGGGGCATTCGTATTTAACTGTCAGAGGTGAAATTCTTGGATTTGTTAAAGACGGACTACTGCGAAAGCATCTGCCATGGATGTTT	29	850	53	14	0	58	0	0	0	10	74	56	241	0	0	Eukaryota	Alveolata	Dinoflagellata	Syndiniales	Dino-Group-I	Dino-Group-I-Clade-1	Dino-Group-I-Clade-1_X	Dino-Group-I-Clade-1_X_sp.	1385
AGCTCCAATAGCGTATATTAAAGTTGTTGCGGTTAAAAAGCTCGTAGTTGGATTCCTGTATGGAAGGAGTGCCCCTATCCTTTGGATGGGGGTTGCTGCCTTCTTTGCATCATCCGGAGTAGATGTTCCTCACTTAACTGTGAGGACATTCGTGCTCTGGGCATTTACTTTGAGGAAAAGAGAGTGCTCCAAGCAGGCAACCGCCTGAATACGTTAGCATGGAATAATAGCATCGGATCATCGTACAGCTGCTGGTGTCTGGGCGAGGATAAAGGTGAACAGGGATTGTTGGGGGCATTCGTATTTAACTGTCAGAGGTGAAATTCTTGGATTTGTTGAAGACGAGCTACTGCGAAAGCATTTGCCAAAGATGTTC	269	294	155	107	0	0	0	0	0	0	99	51	124	65	0	Eukaryota	Alveolata	Dinoflagellata	Syndiniales	Dino-Group-I	Dino-Group-I-Clade-5	Dino-Group-I-Clade-5_X	Dino-Group-I-Clade-5_X_sp.	1164
AGCTCCAATAGCGTATATTAAAGTTGTTGCGGTTAAAAAGCTCGTAGTTGGATTCCTGTATGGAAGGGGCGTCCCCACCCTTTGGATGGGGGTTGCTACCTTCTTTGCATCTTCCGGAGTAGATGTTCCTCACTTAACTGTGAGGACATCGTGCTCGGGTCATTTACTTTGAGGAAAAGAGAGTGCTCCAAGCAGGCAAACGCCTGAATACGTTAGCATGGAATAATAGCATCGGATCATCGTTCAGCTGTTGGTGTCTGGACGAGGATAAAGGTGAACAGGGATTGTTGGGGGCATTCGTATTTAACTGTCAGAGGTGAAATTCTTGGATTTGTTGAAGACGAGCTACTGCGAAAGCATTTGCCAAAGATGTTC	592	74	0	554	154	1469	380	212	0	0	1173	659	2733	259	0	Eukaryota	Alveolata	Dinoflagellata	Syndiniales	Dino-Group-I	Dino-Group-I-Clade-5	Dino-Group-I-Clade-5_X	Dino-Group-I-Clade-5_X_sp.	8259
AGCTCCAATAGCGTATATTAAAGTTGTTGCGGTTAAAAAGCTCGTAGTTGGATTCCTGTATGGAAGGGGCGTCCCCACCCTTTGGATGGGGGTTGCTGCCTTCTTTGCATCTTCCGGAGTAGATGTTCCTCACTTAACTGTGAGGACATCGTGCTCGGGTCATTTACTTTGAGGAAAAGAGAGTGCTCCAAGCAGGCAAACGCCTGAATACGTTAGCATGGAATAATAGCATCGGATCATCGTTCAGCTGTTGGTGTCTGGACGAGGATAAAGGTGAACAGGGATTGTTGGGGGCATTCGTATTTAACTGTCAGAGGTGAAATTCTTGGATTTGTTGAAGACGAGCTACTGCGAAAGCATTTGCCAAAGATGTTC	0	0	528	427	0	101	53	0	0	156	396	319	98	303	213	Eukaryota	Alveolata	Dinoflagellata	Syndiniales	Dino-Group-I	Dino-Group-I-Clade-5	Dino-Group-I-Clade-5_X	Dino-Group-I-Clade-5_X_sp.	2594
AGCTCCAATAGCGTATATTAAAGTTGTTGCGGTTAAAAAGCTCGTAGTTGGATTCCTGTATGGAAGGGGCGTCCCCACCCTTTGGATGGGGGTTGCTGCCTTCTTTGCATCTTCCGGAGTAGATGTTCCTCACTTAACTGTGAGGACATTATGCTCGGGTCATTTACTTTGAGGAAAAGAGAGTGCTCCAAGCAGGCAAACGCCTGAATACGTTAGCATGGAATAATAGCATCGGATCATCGTTCAGCTGTTGGTGTCTGGACGAGGATAAAGGTGAACAGGGATTGTTGGGGGCATTCGTATTTAACTGTCAGAGGTGAAATTCTTGGATTTGTTGAAGACGAGCTACTGCGAAAGCATTTGCCAAAGATGTTC	0	50	91	471	0	336	147	0	0	0	153	62	848	596	0	Eukaryota	Alveolata	Dinoflagellata	Syndiniales	Dino-Group-I	Dino-Group-I-Clade-5	Dino-Group-I-Clade-5_X	Dino-Group-I-Clade-5_X_sp.	2754
AGCTCCAATAGCGTATATTAAAGTTGTTGCGGTTAAAAAGCTCGTAGTTGGATTTCTGCAGGGGACGACCGGTCCGCCCTCTGGGTGAGTATCTGGCTTGGCCTTTGCATCTTCTTGGAGAACGTAGCTGCACTTGACTGTGTGGTGCGGTATCCTTGACTTTTACTTTGAGGAAATTAGAGTGTTTCAAGCAGGCACACGCCTTGAATACATTAGCATGGAATAATAAGATAGGACCTTGGTTCTATTTTGTTGGTTTCTAGAGCTGAGGTAATGATTAATAGGGATAGTTGGGGGCATTCGTATTTAACTGTCAGAGGTGAAATTCTTGGATTTGTTAAAGACGGACTACTGCGAAAGCATTTGCCAAGGATGTTT	0	726	375	0	0	38	215	316	2464	0	0	0	70	45	0	Eukaryota	Alveolata	Dinoflagellata	Dinophyceae	NA	NA	NA	NA	4249
AGCTCCAATAGCGTATATTAAAGTTGTTGCGGTTAAAAAGCTCGTAGTTGGATTTCTGCATGGAAGGAGCGGTCCACCCTTTGGGTGAGTTACTGCTACCTTTGGTGCATCTTTCTGAGGGCGCGTTCTTCACTTAATTGTGAGGGCGATGAACTCAGAACTTTTACTTTGAGGAAATGAGAGTGTTTCAAGCAGGCAAATGCCTTGAATACGTTAGCATGGAATAATAGCATCGGACCATCGTCCAGCTGTTGGTGTCTGGGCGAAGGTAAAGGTGAATAGGGATTGTTGGGGGCATTCGTATTTAACTGTCAGAGGTGAAATTCTTGGATTTGTTGAAGACGGACCACTGCGAAAGCATCTGCCAAAGATGTTC	0	42	135	3	0	91	46	14	0	0	97	223	341	8	0	Eukaryota	Alveolata	Dinoflagellata	Syndiniales	Dino-Group-I	Dino-Group-I-Clade-5	Dino-Group-I-Clade-5_X	Dino-Group-I-Clade-5_X_sp.	1000
AGCTCCAATAGCGTATATTAAAGTTGTTGCGGTTAAAAAGCTCGTAGTTGGATTTCTGCATTGAAGGAGCGGTCCACCCTTTGGGCGAGTTACTGCTACCTTTAGTGCATCTTTCTGGGGACGTGTTCTTCACTTAATTGTGAGGGCGCAGGACTCAGGACTTTTACTTTGAGGAAATGAGAGTGTTTCAAGCAGGCAAATGCCTTGAATACGTTAGCATGGAATAATAGCATCGGACCATCGTCCAGCTGTTGGTGTCTGGGCGAAGGTAAAGGTGAATAGGGATTGTTGGGGGCATTCGTATTTAACTGTCAGAGGTGAAATTCTTGGATTTGTTGAAGACGGACCACTGCGAAAGCATCTGCCAAAGATGTTC	138	107	13	56	0	115	39	0	0	129	120	76	300	103	0	Eukaryota	Alveolata	Dinoflagellata	Syndiniales	Dino-Group-I	Dino-Group-I-Clade-5	Dino-Group-I-Clade-5_X	Dino-Group-I-Clade-5_X_sp.	1196
AGCTCCAATAGCGTATATTAAAGTTGTTGCGGTTAAAAAGCTCGTAGTTGGATTTCTGCCGAAGACGGCCGGTCCGCCCTCCGGGTGAGCATCAGGTCTGGCTTGGGCATCTTCTTGGGGAACGCATTTGGCCTTGATTGACCGGTGCGGAATCCAGGACTTTTACTTTGAGGAAATTAGAGTGTTTCAAGCAGGCATACGCCTTGAATACATTAGCATGGAATAATAAGATAAGACCTCGGTTCTATTTTGTTGGTTTCTAGAATTGAGGTAATGATTAATAGGGATAGTTGGGGGCATTCGTATTTAACTGTCAGAGGTGAAATTCTTGGATTTGTTAAAGACGGACTACTGCGAAAGCATTTGCCAAGGATGTTT	0	0	155	207	64	128	26	0	0	0	83	111	205	0	0	Eukaryota	Alveolata	Dinoflagellata	Dinophyceae	Dinophyceae_X	Dinophyceae_XX	Dinophyceae_XXX	Dinophyceae_XXX_sp.	979
AGCTCCAATAGCGTATATTAAAGTTGTTGCGGTTAAAAAGCTCGTAGTTGGATTTCTGCCGAAGATATCCGGTCCGCCCTCTGGGTGAGTATCTGGCATAGCTTGGGCATCTTCTTGGAGAACGTATCTGCACTTGACTGTGTGGTGCGGTATCCAGGACTTTTACTTTGAGGAAATTAGAGTGTTTCAAGCAGGCACACGCCTTGAATACATTAGCATGGAATAATAAGATAGGACCTCGGTTCTATTTTGTTGGTTTCTAGAGCTGAGGTAATGATTAATAGGGATAGTTGGGGGCATTCGTATTTAACTGTCAGAGGTGAAATTCTTGGATTTGTTAAAGACGGACTACTGCGAAAGCATTTGCCAAGGATGTTT	0	0	1	22	0	118	0	0	0	0	131	36	202	13	17	Eukaryota	Alveolata	Dinoflagellata	Dinophyceae	Gymnodiniales	Kareniaceae	NA	NA	540
AGCTCCAATAGCGTATATTAAAGTTGTTGCGGTTAAAAAGCTCGTAGTTGGATTTCTGCCGAGGACAACCGGTCCGCCCTCAGGGTGAGCATCTGGATTGGCCTGGGCATCCTCTTGGGGAACGTAGCTGCACTTGACTGTGTGGTGCGGTATCCAGGACTTTTACTTTGAGGAAATTAGAGTGTTTCAAGCAGGCTCACGCCTTGAATACATTAGCATGGAATAATAAGATAGGACCTCGGTTCTATTTTGTTGGTTTCTAGAGCTGAGGTAATGATTAATAGGGATAGTTGGGGGCATTCGTATTTAACTGTCAGAGGTGAAATTCTTGGATTTGTTAAAGACGGACTACTGCGAAAGCATTTGCCAAGGATGTTT	117	0	161	188	0	256	68	0	0	30	33	65	58	83	0	Eukaryota	Alveolata	Dinoflagellata	Dinophyceae	Prorocentrales	Prorocentraceae	Prorocentrum	Prorocentrum_sp.	1059
AGCTCCAATAGCGTATATTAAAGTTGTTGCGGTTAAAAAGCTCGTAGTTGGATTTCTGCCGAGGACGACCGGTCCGCCCACTGGGTGAGCATCTGGGACGACCTGGGCATCCTTCCAGAGAATGTGTCTGCTCTTGACTGAGTGGTGCAGTATCTGGAACTTTTACTTTGAGGAAATTAGAGTGTTTCAAGCAGGCATACGCCTTGAATACATTAGCATGGAATAATAAGATAGGACCTCGGTTCTATTTTGTTGGTTTCTAGAGCTGAGGTAATGATTAATAGGGATAGTTGGGGGCATCCATATTTAACTGTCAGAGGTGAAATTCTTGGATTTGTTAAAGATGAACTACTGCGAAAGCATTTGCCAAGGATGTTT	0	138	82	67	0	169	70	0	0	0	496	181	231	30	0	Eukaryota	Alveolata	Dinoflagellata	Dinophyceae	Dinophyceae_X	Dinophyceae_XX	Dinophyceae_XXX	Dinophyceae_XXX_sp.	1464
AGCTCCAATAGCGTATATTAAAGTTGTTGCGGTTAAAAAGCTCGTAGTTGGATTTCTGCCGAGGACGACCGGTCCGCCCACTGGGTGAGCATCTGGGACGACCTGGGCATCCTTCCAGGGAATGTGTCTGCTCTTGACTGAGTGGTGCAGTATCTGGAACTTTTACTTTGAGGAAATTAGAGTGTTTCAAGCAGGCATACGCCTTGAATACATTAGCATGGAATAATAAGATAGGACCTCGGTTCTATTTTGTTGGTTTCTAGAGCTGAGGTAATGATTAATAGGGATAGTTGGGGGCATCCATATTTAACTGTCAGAGGTGAAATTCTTGGATTTGTTAAAGATGAACTACTGCGAAAGCATTTGCCAAGGATGTTT	49	189	146	228	0	746	121	0	0	0	902	477	296	54	0	Eukaryota	Alveolata	Dinoflagellata	Dinophyceae	Dinophyceae_X	Dinophyceae_XX	Dinophyceae_XXX	Dinophyceae_XXX_sp.	3208
AGCTCCAATAGCGTATATTAAAGTTGTTGCGGTTAAAAAGCTCGTAGTTGGATTTCTGCCGAGGACGACCGGTCCGCCCACTGGGTGAGTATCTGGCTCGGCCTGGGCATCTTCTTGGAGAACGTAACTGCACTTGACTGTGTGGTGCGGTATCCAGGACTTTTACTTTGAGGAAATTAGAGTGTTTCAAGCAGGCACACGCCTTGAATACATTAGCATGGAATAATAAGATAGGACCTCGGTTCTATTTTGTTGGTTTCTAGAGCTGAGGTAATGATTAATAGGGATAGTTGGGGGCATTCGTATTTAACTGTCAGAGGTGAAATTCTTGGATTTGTTAAAGACGGACTACTGCGAAAGCATTTGCCAAGGATGTTT	262	432	239	18	0	62	0	0	0	0	23	51	69	64	0	Eukaryota	Alveolata	Dinoflagellata	Dinophyceae	Peridiniales	Heterocapsaceae	Heterocapsa	NA	1220
AGCTCCAATAGCGTATATTAAAGTTGTTGCGGTTAAAAAGCTCGTAGTTGGATTTCTGCCGAGGACGACCGGTCCGCCCACTGGGTGAGTATCTGGTTCGGCCTGGGCATCTTCTTGGAGAACGTAGCTGCACTTGACTGTGTGGTGCGGTATCCAGGACTTTTACTTTGAGGAAATTAGAGTGTTTCAAGCAGGCACACGCCTTGAATACATTAGCATGGAATAATAAGATAGGACCTCGGTTCTATTTTGTTGGTTTCTAGAGCTGAGGTAATGATTAATAGGGATAGTTGGGGGCATTCGTATTTAACTGTCAGAGGTGAAATTCTTGGATTTGTTAAAGACGGACTACTGCGAAAGCATTTGCCAAGGATGTTT	0	80	0	0	0	0	45	0	0	194	59	25	129	101	49	Eukaryota	Alveolata	Dinoflagellata	Dinophyceae	Peridiniales	Thoracosphaeraceae	NA	NA	682
AGCTCCAATAGCGTATATTAAAGTTGTTGCGGTTAAAAAGCTCGTAGTTGGATTTCTGCCGAGGACGACCGGTCCGCCCATTGGGTGAGTATCTGGTTCGGCCTGGGCATCTTCTTGGAGAACGTAGCTGCACTTGACTGTGTGGTGCGGTATCCAGGACTTTTACTTTGAGGAAATTAGAGTGTTTCAAGCAGGCTTACGCCTTGAATACATTAGCATGGAATAATAATATAGGACCTCGGTTCTATTTTGTTGGTTTCTAGAGCTGAGGTAATGATTAATAGGGATAGTTGGGGGCATTCGTATTTAACTGTCAGAGGTGAAATTCTTGGATTTGTTAAAGACGGACTACTGCGAAAGCATTTGCCAAGGATGTTT	1203	225	115	469	55	1734	215	0	0	41	1719	1006	839	1002	0	Eukaryota	Alveolata	Dinoflagellata	Dinophyceae	NA	NA	NA	NA	8623
AGCTCCAATAGCGTATATTAAAGTTGTTGCGGTTAAAAAGCTCGTAGTTGGATTTCTGCCGAGGACGACCGGTCCGCCCGCTGGGTGAGTATCTGGCTCGACCTGGGCATCTTCTTGGAGAACGTAGCTGCACTTGACTGTGTGGGGCGGTATCCAGGACTTTTACTTTGAGGAAATTAGAGTGTTTCAAGCAGGCCCACGCCTTGAATACATTAGCATGGAATAATAAGATAGGACCTCGGTTCTATTTTGTTGGTTTCTAGAGCTGAGGTAATGATTAATAGGGATAGTTGGGGGCATTCGTATTTAACTGTCAGAGGTGAAATTCTTGGATTTGTTAAAGACGGACTACTGCGAAAGCATTTGCCAAGGATGTTT	62	274	45	173	97	284	70	0	0	0	375	240	431	156	0	Eukaryota	Alveolata	Dinoflagellata	Dinophyceae	NA	NA	NA	NA	2207
AGCTCCAATAGCGTATATTAAAGTTGTTGCGGTTAAAAAGCTCGTAGTTGGATTTCTGCCGAGGACGACCGGTCCGCCCTCAGGGTGAGCATCTGGATCGGCCTGGGCATCCTCTTGGGGAACGTAGCTGCACTTGACTGTGTGGTGCGGTATCCAGGACTTTTACTTTGAGGAAATTAGAGTGTTTCAAGCAGGCTCACGCCTTGAATACATTAGCATGGAATAATAAGATAGGACCTCGGTTCTATTTTGTTGGTTTCTAGAGCTGAGGTAATGATTAATAGGGATAGTTGGGGGCATTCGTATTTAACTGTCAGAGGTGAAATTCTTGGATTTGTTAAAGACGGACTACTGCGAAAGCATTTGCCAAGGATGTTT	0	0	0	174	33	469	82	0	0	0	164	123	215	113	38	Eukaryota	Alveolata	Dinoflagellata	Dinophyceae	Prorocentrales	Prorocentraceae	Prorocentrum	Prorocentrum_sp.	1411
AGCTCCAATAGCGTATATTAAAGTTGTTGCGGTTAAAAAGCTCGTAGTTGGATTTCTGCCGAGGACGACCGGTCCGCCCTCAGGGTGAGCATCTGGATCGGCCTGGGCATCCTCTTGGGGAACGTAGCTGCACTTGACTGTGTGGTGCGGTATCCAGGACTTTTACTTTGAGGAAATTAGAGTGTTTCAAGCAGGCTTCCGCCTTGAATACATTAGCATGGAATAATAAGATAGGACCTCGGTTCTATTTTGTTGGTTTCTAGAGCTGAGGTAATGATTAATAGGGATAGTTGGGGGCATTCGTATTTAACTGTCAGAGGTGAAATTCTTGGATTTGTTAAAGACGGACTACTGCGAAAGCATTTGCCAAGGATGTTT	1014	683	841	1721	0	1437	222	5	18	0	839	547	1519	100	0	Eukaryota	Alveolata	Dinoflagellata	Dinophyceae	Prorocentrales	Prorocentraceae	Prorocentrum	Prorocentrum_sp.	8946
AGCTCCAATAGCGTATATTAAAGTTGTTGCGGTTAAAAAGCTCGTAGTTGGATTTCTGCCGAGGACGACCGGTCCGCCCTCCGGGCGCGCATCTGGCTCGACCTGGGCATCTTCTTGGAGAACGTGGCTGCACTTGATTGTGTGGTGCGGTATCCAGGACTTTTACTTTGAGGAAATTAGAGTGTTTCAAGCAGGCACACGCCTTGAATACATTAGCATGGAATAATAAGATAGGACCTCGGTTCTATTTTGTTGGTTTCTAGAGCTGAGGTAATGATTAATAGGGATAGTTGGGGGCATTCGTATTTAACTGTCAGAGGTGAAATTCTTGGATTTGTTAAAGACGGACTACTGCGAAAGCATTTGCCAAGGATGTTT	551	605	29	65	0	625	150	0	11	0	1019	435	369	45	0	Eukaryota	Alveolata	Dinoflagellata	Dinophyceae	NA	NA	NA	NA	3904
AGCTCCAATAGCGTATATTAAAGTTGTTGCGGTTAAAAAGCTCGTAGTTGGATTTCTGCCGAGGACGACCGGTCCGCCCTCCGGGTGAGCATCTGGCTCGGCCTTGACATCTTCTTGGTGAACGTAGCTGCACTTGACTGTGTGGTGCGGTACCCAGGACTTTTACTTTGAGGAAATTAGAGTGTTTCAAGCAGGCATACGCCTTGAATACATTAGCATGGAATAATAAGATAGGACCTTGGTTCTATTTTGTTGGTTTCTAGAGCTGAGGTAATGATTAATAGGGATAGTTGGGGGCATTCGTATTTAACTGTCAGAGGTGAAATTCTTGGATTTGTTAAAGACGGACTACTGCGAAAGCATTTGCCAAGGATGTTT	4	0	845	1677	0	1468	0	0	0	0	163	119	257	446	0	Eukaryota	Alveolata	Dinoflagellata	Dinophyceae	Dinophyceae_X	Dinophyceae_XX	Dinophyceae_XXX	Dinophyceae_XXX_sp.	4979
AGCTCCAATAGCGTATATTAAAGTTGTTGCGGTTAAAAAGCTCGTAGTTGGATTTCTGCCGAGGACGACCGGTCCGCCCTCCGGGTGAGCATCTGGCTCGGCCTTGACATCTTCTTGGTGAACGTATCTGCACTTGACTGTGTGGTGCGGTACCCAGGACTTTTACTTTGAGGAAATTAGAGTGTTTCAAGCAGGCATACGCCTTGAATACATTAGCATGGAATAATAAGATAGGACCTTGGTTCTATTTTGTTGGTTTCTAGAGCTGAGGTAATGATTAATAGGGATAGTTGGGGGCATTCGTATTTAACTGTCAGAGGTGAAATTCTTGGATTTGTTAAAGACGGACTACTGCGAAAGCATTTGCCAAGGATGTTT	0	989	0	157	0	803	134	0	0	467	159	263	706	97	1087	Eukaryota	Alveolata	Dinoflagellata	Dinophyceae	Gymnodiniales	Gymnodiniaceae	Gyrodinium	Gyrodinium_helveticum	4862
AGCTCCAATAGCGTATATTAAAGTTGTTGCGGTTAAAAAGCTCGTAGTTGGATTTCTGCCGAGGACGACCGGTCCGCCCTCTGGGCGCGCATCTGGCTCGACCTGGGCATCTTCTTGGAGAACGTGGCTGCACTTGATTGTGTGGTGCGGTATCCAGGACTTTTACTTTGAGGAAATTAGAGTGTTTCAAGCAGGCACACGCCTTGAATACATTAGCATGGAATAATAAGATAGGACCTCGGTTCTATTTTGTTGGTTTCTAGAGCTGAGGTAATGATTAATAGGGATAGTTGGGGGCATTCGTATTTAACTGTCAGAGGTGAAATTCTTGGATTTGTTAAAGACGGACTACTGCGAAAGCATTTGCCAAGGATGTTT	82	243	33	126	0	419	85	0	0	0	589	376	257	116	35	Eukaryota	Alveolata	Dinoflagellata	Dinophyceae	NA	NA	NA	NA	2361
AGCTCCAATAGCGTATATTAAAGTTGTTGCGGTTAAAAAGCTCGTAGTTGGATTTCTGCCGAGGACGACCGGTCCGCCCTCTGGGCGTGCATCTGGATCGGCCTGGGCATCCTCTTGGGGAACGTAGCTGCACTTGACTGTGTGGTGCGGTATCCAGGACTTTTACTTTGAGGAAATTAGAGTGTTTCAAGCAGGCAATTGCCTTGAATACATTAGCATGGAATAATAAGATAGGACCTCGGTTCTATTTTGTTGGTTTCTAGAGCTGAGGTAATGATTAATAGGGATAGTTGGGGGCATTCGTATTTAACTGTCAGAGGTGAAATTCTTGGATTTGTTAAAGACGGACTACTGCGAAAGCATTTGCCAAGGATGTTT	664	419	224	532	832	336	50	0	0	1039	250	94	261	222	781	Eukaryota	Alveolata	Dinoflagellata	Dinophyceae	Prorocentrales	Prorocentraceae	Prorocentrum	Prorocentrum_sp.	5704
AGCTCCAATAGCGTATATTAAAGTTGTTGCGGTTAAAAAGCTCGTAGTTGGATTTCTGCCGAGGACGACCGGTCCGCCCTCTGGGCGTGCATCTGGCTTGGCCTGGGCATCTTCTTGGAGAACGTAGCTGCACTTGACTGTGTGGTGCGGTATCCAAGACTTTTACTTTGAGGAAATTAGAGTGTTTCAAGCAGGCGCACGCCTTGAATACATTAGCATGGAATAATAAGATAGGACCTCGGTTCTATTTTGTTGGTTTCTAGAGCTGAGGTAATGATTAATAGGGATAGTTGGGGGCATTCGTATTTAACTGTCAGAGGTGAAATTCTTGGATTTGTTAAAGACGGACTACTGCGAAAGCATTTGCCAAGGATGTTT	0	172	100	33	0	0	30	0	0	35	69	116	233	133	0	Eukaryota	Alveolata	Dinoflagellata	Dinophyceae	Peridiniales	NA	NA	NA	921
AGCTCCAATAGCGTATATTAAAGTTGTTGCGGTTAAAAAGCTCGTAGTTGGATTTCTGCCGAGGACGACCGGTCCGCCCTCTGGGTGAGCATCTGGATCGGCCTGGGCATCCTCTTGGGGAACGTAGCTGCACTTGACTGTGTGGTGCGGTATCCAGGACTTTTACTTTGAGGAAATTAGAGTGTTTCAAGCAGGCTCACGCCTTGAATACATTAGCATGGAATAATAAGATAGGACCTCGGTTCTATTTTGTTGGTTTCTAGAGCTGAGGTAATGATTAATAGGGATAGTTGGGGGCATTCGTATTTAACTGTCAGAGGTGAAATTCTTGGATTTGTTAAAGACGGACTACTGCGAAAGCATTTGCCAAGGATGTTT	31	72	223	496	64	1072	153	0	11	436	272	213	585	399	0	Eukaryota	Alveolata	Dinoflagellata	Dinophyceae	Prorocentrales	Prorocentraceae	Prorocentrum	Prorocentrum_sp.	4027
AGCTCCAATAGCGTATATTAAAGTTGTTGCGGTTAAAAAGCTCGTAGTTGGATTTCTGCCGAGGACGACCGGTCCGCCCTCTGGGTGAGCATCTGGATCGGCCTGGGCATCCTCTTGGGGAACGTAGCTGCACTTGACTGTGTGGTGCGGTATCCAGGACTTTTACTTTGAGGAAATTAGAGTGTTTCAAGCAGGCTTCCGCCTTGAATACATTAGCATGGAATAATAAGATAGGACCTCGGTTCTATTTTGTTGGTTTCTAGAGCTGAGGTAATGATTAATAGGGATAGTTGGGGGCATTCGTATTTAACTGTCAGAGGTGAAATTCTTGGATTTGTTAAAGACGGACTACTGCGAAAGCATTTGCCAAGGATGTTT	572	324	717	1120	220	1701	244	0	0	378	870	420	806	747	196	Eukaryota	Alveolata	Dinoflagellata	Dinophyceae	Prorocentrales	Prorocentraceae	Prorocentrum	Prorocentrum_sp.	8315
AGCTCCAATAGCGTATATTAAAGTTGTTGCGGTTAAAAAGCTCGTAGTTGGATTTCTGCCGAGGACGACCGGTCCGCCCTCTGGGTGAGCATCTGGATCGGCCTGGGCATCTTCTTGGAGAACGTATCTGCACTTGACTGTGTGGTGCGGTATCCAGGACTTTTACTTTGAGGAAATTAGAGTGTTTCAAGCAGGCATACGCCTTGAATACATTAGCATGGAATAATAAGATAGGACCTCGGTTCTATTTTGTTGGTTTCTAGAGCTGAGGTAATGATTAATAGGGATAGTTGGGGGCATTCGTATTTAACTGTCAGAGGTGAAATTCTTGGATTTGTTAAAGACGGACTACTGCGAAAGCATTTGCCAAGGATGTTT	1960	336	98	424	36	439	130	0	0	156	573	427	379	165	541	Eukaryota	Alveolata	Dinoflagellata	Dinophyceae	NA	NA	NA	NA	5664
AGCTCCAATAGCGTATATTAAAGTTGTTGCGGTTAAAAAGCTCGTAGTTGGATTTCTGCCGAGGACGACCGGTCCGCCCTCTGGGTGAGCATCTGGATCGGCCTGGGCATCTTCTTGGGGAACGTAGCTGCACTTGACTGTGTGGTGCGGTATCCAGGACTTTTACCTTGAGGAAATTAGAGTGTTTCAAGCAGGCGCACGCCTTGAATACATTAGCATGGAATAATAAGATAGGACCCGCGTTCTATTTTGTTGGTTTCTAGAGCATGGGTAATGATTAATAGGGATAGTTGGGGGCATTCGTATTTAACTGTCAGAGGTGAAATTCTTGGATTTGTTAAAGACGGACTACTGCGAAAGCATTTGCCAAGGATGTTT	0	0	40	0	0	217	24	0	0	0	130	108	39	45	41	Eukaryota	Alveolata	Dinoflagellata	Dinophyceae	Prorocentrales	Prorocentraceae	Prorocentrum	Prorocentrum_sp.	644
AGCTCCAATAGCGTATATTAAAGTTGTTGCGGTTAAAAAGCTCGTAGTTGGATTTCTGCCGAGGACGACCGGTCCGCCCTCTGGGTGAGCATCTGGATCGGCCTGGGCATCTTCTTGGGGAACGTAGCTGCACTTGACTGTGTGGTGCGGTATCCAGGACTTTTACCTTGAGGAAATTAGAGTGTTTCAAGCAGGCGCACGCCTTGAATACATTAGCATGGAATAATAAGATAGGACCTCGGTTCTATTTTGTTGGTTTCTAGAGCTGAGGTAATGATTAATAGGGATAGTTGGGGGCATTCGTATTTAACTGTCAGAGGTGAAATTCTTGGATTTGTTAAAGACGGACTACTGCGAAAGCATTTGCCAAGGATGTTT	1026	69	343	720	266	1446	276	54	0	533	1153	563	425	773	120	Eukaryota	Alveolata	Dinoflagellata	Dinophyceae	Prorocentrales	Prorocentraceae	Prorocentrum	Prorocentrum_sp.	7767
AGCTCCAATAGCGTATATTAAAGTTGTTGCGGTTAAAAAGCTCGTAGTTGGATTTCTGCCGAGGACGACCGGTCCGCCCTCTGGGTGAGCATCTGGATCGGCCTGGGCATCTTCTTGGGGAACGTAGCTGCACTTGACTGTGTGGTGCGGTATCCAGGACTTTTACCTTGAGGAAATTAGAGTGTTTCAAGCAGGCGTGCGCCTTGAATACATTAGCATGGAATAATAAGATAGGACCTCGGTTCTATTTTGTTGGTTTCTAGAGCTGAGGTAATGATTAATAGGGATAGTTGGGGGCATTCGTATTTAACTGTCAGAGGTGAAATTCTTGGATTTGTTAAAGACGGACTACTGCGAAAGCATTTGCCAAGGATGTTT	369	1817	28	342	0	785	102	0	0	0	272	440	524	150	0	Eukaryota	Alveolata	Dinoflagellata	Dinophyceae	Prorocentrales	Prorocentraceae	Prorocentrum	Prorocentrum_sp.	4829
AGCTCCAATAGCGTATATTAAAGTTGTTGCGGTTAAAAAGCTCGTAGTTGGATTTCTGCCGAGGACGACCGGTCCGCCCTCTGGGTGAGCATCTGGATCGGCCTGGGCATCTTCTTGGGGAACGTAGCTGCACTTGACTGTGTGGTGCGGTATCCAGGACTTTTACTTTGAGGAAATTAGAGTGTTTCAAGCAGGCGCACGCCTTGAATACATTAGCATGGAATAATAAGATAGGACCTCGGTTCTATTTTGTTGGTTTCTAGAGCTGAGGTAATGATTAATAGGGATAGTTGGGGGCATTCGTATTTAACTGTCAGAGGTGAAATTCTTGGATTTGTTAAAGACGGACTACTGCGAAAGCATTTGCCAAGGATGTTT	1272	910	151	413	113	544	100	0	0	357	224	174	265	427	367	Eukaryota	Alveolata	Dinoflagellata	Dinophyceae	Prorocentrales	Prorocentraceae	Prorocentrum	Prorocentrum_sp.	5317
AGCTCCAATAGCGTATATTAAAGTTGTTGCGGTTAAAAAGCTCGTAGTTGGATTTCTGCCGAGGACGACCGGTCCGCCCTCTGGGTGAGCATCTGGCTCGGCCTGGGCATCCTCTTGGAGAACGTAGCTGCACTTGACTGTGTGGGGCGGTATCCAGGACTTTTACTTTGAGGAAATTAGAGTGTTTCAAGCAGGCATACGCCTTGAATACATTAGCATGGAATAATAAGATAGGACCTCGGTTCTATTTTGTTGGTTTCTAGAGCTGAGGTAATGATTAATAGGGATAGTTGGGGGCATTCGTATTTAACTGTCAGAGGTGAAATTCTTGGATTTGTTAAAGACGGACTACTGCGAAAGCATTTGCCAAGGATGTTT	0	79	0	32	0	155	45	0	0	0	45	21	133	30	0	Eukaryota	Alveolata	Dinoflagellata	Dinophyceae	NA	NA	NA	NA	540
AGCTCCAATAGCGTATATTAAAGTTGTTGCGGTTAAAAAGCTCGTAGTTGGATTTCTGCCGAGGACGACCGGTCCGCCCTCTGGGTGAGCATCTGGCTCGGCCTGGGCATCTTCTTGGAGAACGTATCTGCACTTGACTGTGTGGTGCGGTATCCAGGACTTTTACTTTGAGGAAATTAGAGTGTTTCAAGCAGGCATACGCCTTGAATACATTAGCATGGAATAATAAGATAGGACCTCGGTTCTATTTTGTTGGTTTCTAGAGCTGAGGTAATGATTAATAGGGATAGTTGGGGGCATTCGTATTTAACTGTCAGAGGTGAAATTCTTGGATTTGTTAAAGACGGACTACTGCGAAAGCATTTGCCAAGGATGTTT	822	0	1010	723	91	964	182	0	17	85	849	514	758	116	267	Eukaryota	Alveolata	Dinoflagellata	Dinophyceae	NA	NA	NA	NA	6398
AGCTCCAATAGCGTATATTAAAGTTGTTGCGGTTAAAAAGCTCGTAGTTGGATTTCTGCCGAGGACGACCGGTCCGCCCTCTGGGTGAGCATCTGGCTCGGCCTGGGCATCTTCTTGGAGAACGTATCTGCACTTGACTGTGTGGTGCGGTATCCAGGACTTTTACTTTGAGGAAATTAGAGTGTTTCAAGCAGGCATATGCCTTGAATACATTAGCATGGAATAATAAGATAGGACCTCGGTTCTATTTTGTTGGTTTCTAGAGCTGAGGTAATGATTAATAGGGATAGTTGGGGGCATTCGTATTTAACTGTCAGAGGTGAAATTCTTGGATTTGTTAAAGACGGACTACTGCGAAAGCATTTGCCAAGGATGTTT	342	0	51	95	84	263	0	0	0	39	126	80	147	99	77	Eukaryota	Alveolata	Dinoflagellata	Dinophyceae	NA	NA	NA	NA	1403
AGCTCCAATAGCGTATATTAAAGTTGTTGCGGTTAAAAAGCTCGTAGTTGGATTTCTGCCGAGGACGACCGGTCCGCCCTCTGGGTGAGCATCTGGCTCGGCCTTGACATCTTCTTGGTGAACGTAGCTGCACTTGACTGTGTGGTGCGGTACCCAGGACTTTTACTTTGAGGAAATTAGAGTGTTTCAAGCAGGCATACGCCTTGAATACATTAGCATGGAATAATAAGATAGGACCTTGGTTCTATTTTGTTGGTTTCTAGAGCTGAGGTAATGATTAATAGGGATAGTTGGGGGCATTCGTATTTAACTGTCAGAGGTGAAATTCTTGGATTTGTTAAAGACGGACTACTGCGAAAGCATTTGCCAAGGATGTTT	663	4794	384	0	211	577	130	0	0	0	818	1547	0	2837	614	Eukaryota	Alveolata	Dinoflagellata	Dinophyceae	Dinophyceae_X	Dinophyceae_XX	Dinophyceae_XXX	Dinophyceae_XXX_sp.	12575
AGCTCCAATAGCGTATATTAAAGTTGTTGCGGTTAAAAAGCTCGTAGTTGGATTTCTGCCGAGGACGACCGGTCCGCCCTCTGGGTGAGCATCTGGCTCGGCTTGGGCATCTTCTTGGAGAACGTAGCTGCACTTGACTGTGTGGTGCGGTATCCAGGACTTTTACTTTGAGGAAATTAGAGTGTTTCAAGCAGGCACACGCCTTGAATACGTTAGCATGGAATAATAAGATAGGACCCCAGTTCTATTTTGTTGGTTTCTAGAGCTGAGGTAATGATTAATAGGGATAGTTGGGGGCATTCGTATTTAACTGTCAGAGGTGAAATTCTTGGATTTGTTAAAGACGGACTACTGCGAAAGCATTTGCCAAGGATGTTT	44	149	0	33	47	54	15	0	0	214	0	0	32	45	35	Eukaryota	Alveolata	Dinoflagellata	Dinophyceae	Gymnodiniales	NA	NA	NA	668
AGCTCCAATAGCGTATATTAAAGTTGTTGCGGTTAAAAAGCTCGTAGTTGGATTTCTGCCGAGGACGACCGGTCCGCCCTCTGGGTGAGCATCTGGGACGGCCTGGGCATCTTCTTGGGGAACGTAGCTGCACTTGACTGTGTGGTGCGGTATCCAGGACTTTTACTTTGAGGAAATTAGAGTGTTTCAAGCAGGCGCACGCCTTGAATACATTAGCATGGAATAATAAGATAGGACCTCGGTTCTATTTTGTTGGTTTCTAGAGCTGAGGTAATGATTAATAGGGATAGTTGGGGGCATTCGTATTTAACTGTCAGAGGTGAAATTCTTGGATTTGTTAAAGACGGACTACTGCGAAAGCATTTGCCAAGGATGTTT	0	57	411	97	0	528	50	0	0	68	199	140	242	0	126	Eukaryota	Alveolata	Dinoflagellata	Dinophyceae	NA	NA	NA	NA	1918
AGCTCCAATAGCGTATATTAAAGTTGTTGCGGTTAAAAAGCTCGTAGTTGGATTTCTGCCGAGGACGACCGGTCCGCCCTCTGGGTGAGCATCTGGTTCGACCTGGGCATCTTCTTGGAGAACGTTCCTGCACTTGATTGGGTGGGGCGGTATCCAGGACTTTTACTTTGAGGAAATTAGAGTGTTTCAAGCAGGCACACGCCTTGAATACATTAGCATGGAATAATAAGATAGGACCTCGGTTCTATTTTGTTGGTTTCTAGAGCTGAGGTAATGATTAATAGGGATAGTTGGGGGCATTCGTATTTAACTGTCAGAGGTGAAATTCTTGGATTTGTTAAAGACGGACTACTGCGAAAGCATTTGCCAAGGATGTTT	2256	638	474	355	353	856	118	0	0	297	390	200	1017	471	116	Eukaryota	Alveolata	Dinoflagellata	Dinophyceae	Dinophyceae_X	Dinophyceae_XX	Dinophyceae_XXX	Dinophyceae_XXX_sp.	7541
AGCTCCAATAGCGTATATTAAAGTTGTTGCGGTTAAAAAGCTCGTAGTTGGATTTCTGCCGAGGACGACCGGTCCGCCCTCTGGGTGAGCATCTGGTTCGGCCTGGGCATCTTCTTGGGGACCGTATCTGCACTTGACTGTGTGGTGCGAAATCCAGGACTTTTACTTTGAGGAAATTAGAGTGTTTCAAGCAGGCATCCGCCTTGAATACATTAGCATGGAATAATAAGATAGGACCTCGGTCCAATTTTGTTGGTTTCTTGGGCTTAGGTAATGATTAATAGGGATAGTTGGGGGCATTCGTATTTAACTGTCAGAGGTGAAATTCTTGGATTTGTTAAAGACGGACTACTGCGAAAGCATTTGCCAAGGATGTTT	243	0	0	0	146	140	8	0	0	1062	182	55	23	13	524	Eukaryota	Alveolata	Dinoflagellata	Dinophyceae	Dinophyceae_X	Dinophyceae_XX	Dinophyceae_XXX	Dinophyceae_XXX_sp.	2396
AGCTCCAATAGCGTATATTAAAGTTGTTGCGGTTAAAAAGCTCGTAGTTGGATTTCTGCCGAGGACGACCGGTCCGCCCTCTGGGTGAGTATCTGGCTCGACCTGGGCATCCTTCCAGAGAATGTGTCTGCTCTTGACTGAGTGGTACAGTATCTGGAACTTTTACTTTGAGGAAATTAGAGTGTTTCAAGCAGGCATACGCCTTGAATACATTAGCATGGAATAATAAGATAGGACCTCGGTTCTATTTTGTTGGTTTCTAGAGCTGAGGTAATGATTAATAGGGATAGTTGGGGGCATTCGTATTTAACTGTCAGAGGTGAAATTCTTGGATTTGTTAAAGACGGACTACTGCGAAAGCATTTGCCAAGGATGTTT	1099	0	225	197	0	263	0	0	0	0	324	217	430	85	0	Eukaryota	Alveolata	Dinoflagellata	Dinophyceae	Dinophyceae_X	Dinophyceae_XX	Dinophyceae_XXX	Dinophyceae_XXX_sp.	2840
AGCTCCAATAGCGTATATTAAAGTTGTTGCGGTTAAAAAGCTCGTAGTTGGATTTCTGCCGAGGACGACCGGTCCGCCCTCTGGGTGAGTATCTGGCTCGACCTGGGCATCCTTCCAGAGAATGTGTCTGCTCTTGACTGAGTGGTGCAGTATCTGGAACTTTTACTTTGAGGAAATTAGAGTGTTTCAAGCAGGCATACGCCTTGAATACATTAGCATGGAATAATAAGATAGGACCTCGGTTCTATTTTGTTGGTTTCTAGAGCTGAGGTAATGATTAATAGGGATAGTTGGGGGCATTCGTATTTAACTGTCAGAGGTGAAATTCTTGGATTTGTTAAAGACGGACTACTGCGAAAGCATTTGCCAAGGATGTTT	802	686	1152	1286	454	1233	338	0	0	448	1491	654	966	792	915	Eukaryota	Alveolata	Dinoflagellata	Dinophyceae	Dinophyceae_X	Dinophyceae_XX	Dinophyceae_XXX	Dinophyceae_XXX_sp.	11217
AGCTCCAATAGCGTATATTAAAGTTGTTGCGGTTAAAAAGCTCGTAGTTGGATTTCTGCCGAGGACGACCGGTCCGCCCTCTGGGTGAGTATCTGGCTCGGCCTGGGCATCCTCTTGGAGAACGTAACTGCACTTGACTGTGTGGTGCGGTATCCAGGACTTTTACTTTGAGGAAATTAGAGTGTTTCAAGCAGGCACACGCCTTGAATACATTAGCATGGAATAATAAGATAGGACCTCGGTTCTATTTTGTTGGTTTCTAGAGCTGAGGTAATGATTAATAGGGATAGTTGGGGGCATTCGTATTTAACTGTCAGAGGTGAAATTCTTGGATTTGTTAAAGACGGACTACTGCGAAAGCATTTGCCAAGGATGTTT	203	849	0	106	358	352	67	0	0	924	151	152	211	242	770	Eukaryota	Alveolata	Dinoflagellata	Dinophyceae	Peridiniales	Heterocapsaceae	Heterocapsa	Heterocapsa_nei/rotundata	4385
AGCTCCAATAGCGTATATTAAAGTTGTTGCGGTTAAAAAGCTCGTAGTTGGATTTCTGCCGAGGACGACCGGTCCGCCCTCTGGGTGAGTATCTGGCTCGGCCTGGGCATCTTCTTGGAGAACGTAGCTGCACTTGACTGTGTGGTGCGGTATCCAAGACATTTACTTTGAGGAAATTAGAGTGTTTCAAGCAAGCGCACGCCTTGAATACATTAGCATGGAATAATAAGATAGGACCTTGGTTCTATTTTGTTGGTTTCTAGAGCTGAGGTAATGATTAATAGGGATAGTTGGGGGCATTCGTATTTAACTGTCAGAGGTGAAATTCTTGGATTTGTTAAAGACGGACTACTGCGAAAGCATTTGCCAAGGATGTTT	0	17	0	26	72	0	32	0	0	0	0	9	3	11	17	Eukaryota	Alveolata	Dinoflagellata	Dinophyceae	NA	NA	NA	NA	187
AGCTCCAATAGCGTATATTAAAGTTGTTGCGGTTAAAAAGCTCGTAGTTGGATTTCTGCCGAGGACGACCGGTCCGCCCTCTGGGTGAGTATCTGGCTCGGCCTGGGCATCTTCTTGGAGAACGTAGCTGCACTTGACTGTGTGGTGCGGTATCCAGGACTTTTACTTTGAGGAAATCAGAGTGTTTCAAGCAGGCATACGCCTTGAATACATTAGCATGGAATAATAAGATAGGACCTCGGTTCTATTTTGTTGGTTTCTAGAGCTGAGGTAATGATTAATAGGGATAGTTGGGGGCATTCGTATTTAACTGTCAGAGGTGAAATTCTTGGATTTGTTAAAGACGGACTACTGCGAAAGCATTTGCCAAGGATGTTT	0	225	339	0	0	425	72	0	0	0	849	315	331	485	88	Eukaryota	Alveolata	Dinoflagellata	Dinophyceae	NA	NA	NA	NA	3129
AGCTCCAATAGCGTATATTAAAGTTGTTGCGGTTAAAAAGCTCGTAGTTGGATTTCTGCCGAGGACGACCGGTCCGCCCTCTGGGTGAGTATCTGGCTCGGCCTGGGCATCTTCTTGGAGAACGTAGCTGCACTTGACTGTGTGGTGCGGTATCCAGGACTTTTACTTTGAGGAAATTAGAGTGTTTCAAGCAGGCACACGCCCTGAATACATTAGCATGGAATAATAAGATAGGACCTCGGTTCTATTTTGTTGGTTTCTAGAGCTGAGGTAATGATTAATAGGGATAGTTGGGGGCATTCGTATTTAACTGTCAGAGGTGAAATTCTTGGATTTGTTAAAGACGGACTACTGCGAAAGCATTTGCCAAGGATGTTT	718	518	175	342	0	385	113	95	0	157	529	404	637	277	0	Eukaryota	Alveolata	Dinoflagellata	Dinophyceae	Peridiniales	NA	NA	NA	4350
AGCTCCAATAGCGTATATTAAAGTTGTTGCGGTTAAAAAGCTCGTAGTTGGATTTCTGCCGAGGACGACCGGTCCGCCCTCTGGGTGAGTATCTGGCTCGGCCTGGGCATCTTCTTGGAGAACGTAGCTGCACTTGACTGTGTGGTGCGGTATCCAGGACTTTTACTTTGAGGAAATTAGAGTGTTTCAAGCAGGCACACGCCTTGAATACATTAGCATGGAATAATAAGATAGGACCTCGGTTCTATTTTGTTGGTTTCTAGAGCTGAGGTAATGATTAATAGGGATAGTTGGGGGCATTCGTATTTAACTGTCAGAGGTGAAATTCTTGGATTTGTTAAAGACGGACTACTGCGAAAGCATTTGCCAAGGATGTTT	3508	830	1400	1240	1086	3901	375	0	215	1298	3796	2031	3120	2330	2664	Eukaryota	Alveolata	Dinoflagellata	Dinophyceae	Peridiniales	Heterocapsaceae	Heterocapsa	Heterocapsa_nei/rotundata	27794
AGCTCCAATAGCGTATATTAAAGTTGTTGCGGTTAAAAAGCTCGTAGTTGGATTTCTGCCGAGGACGACCGGTCCGCCCTCTGGGTGAGTATCTGGCTCGGCCTGGGCATCTTCTTGGAGAACGTAGCTGCACTTGACTGTGTGGTGCGGTATCCAGGACTTTTACTTTGAGGAAATTAGAGTGTTTCAAGCAGGCATACGCCTTGAATACATTAGCATGGAATAATAAGATAGGACCTCGGTTCTATTTTGTTGGTTTCTAGAGCTGAGGTAATGATTAATAGGGATAGTTGGGGGCATTCGTATTTAACTGTCAGAGGTGAAATTCTTGGATTTGTTAAAGACGGACTACTGCGAAAGCATTTGCCAAGGATGTTT	993	1181	606	488	428	2180	461	0	0	739	2161	1605	2472	454	672	Eukaryota	Alveolata	Dinoflagellata	Dinophyceae	NA	NA	NA	NA	14440
AGCTCCAATAGCGTATATTAAAGTTGTTGCGGTTAAAAAGCTCGTAGTTGGATTTCTGCCGAGGACGACCGGTCCGCCCTCTGGGTGAGTATCTGGCTCGGCCTGGGCATCTTCTTGGGGAACGTAGCTGCACTTGACTGTGTGGTGCGGTATCCAGGACTTTTACTTTGAGGAAATTAGAGTGTTTCAAGCAGGCACACGCCTTGAATACATTAGCATGGAATAATAAGATAGGACCTCGGTTCTATTTTGTTGGTTTCTAGAGCTGAGGTAATGATTAATAGGGATAGTTGGGGGCATTCGTATTTAACTGTCAGAGGTGAAATTCTTGGATTTGTTAAAGACGGACTACTGCGAAAGCATTTGCCAAGGATGTTT	90	180	270	0	0	215	0	0	0	0	152	143	196	108	0	Eukaryota	Alveolata	Dinoflagellata	Dinophyceae	Peridiniales	NA	NA	NA	1354
AGCTCCAATAGCGTATATTAAAGTTGTTGCGGTTAAAAAGCTCGTAGTTGGATTTCTGCCGAGGACGACCGGTCCGCCCTCTGGGTGAGTATCTGGCTCGGCCTTTGCATCTTCTTGGAGAACGTAGCTGCACTTGACTGTGTGGTGCGGTATCCAGGACTTTTACTTTGAGGAAATTAGAGTGTTTCAAGCAGGCACACGCCTTGAATACATTAGCATGGAATAATAAGATAGGACCTCGGTTCTATTTTGTTGGTTTCTAGAGCTGAGGTAATGATTAATAGGGATAGTTGGGGGCATTCGTATTTAACTGTCAGAGGTGAAATTCTTGGATTTGTTAAAGACGGACTACTGCGAAAGCATTTGCCAAGGATGTTT	212	513	266	216	48	516	120	0	0	0	329	162	651	566	0	Eukaryota	Alveolata	Dinoflagellata	Dinophyceae	NA	NA	NA	NA	3599
AGCTCCAATAGCGTATATTAAAGTTGTTGCGGTTAAAAAGCTCGTAGTTGGATTTCTGCCGAGGACGACCGGTCCGCCCTCTGGGTGAGTATCTGGCTCGGCCTTTGCATCTTCTTGGAGAACGTAGCTGCACTTGACTGTGTGGTGCGGTATCCAGGACTTTTACTTTGAGGAAATTAGAGTGTTTCAAGCAGGCATACGCCTTGAATACATTAGCATGGAATAATAAGATAGGACCTCGGTTCTATTTTGTTGGTTTCTAGAGCTGAGGTAATGATTAATAGGGATAGTTGGGGGCATTCGTATTTAACTGTCAGAGGTGAAATTCTTGGATTTGTTAAAGACGGACTACTGCGAAAGCATTTGCCAAGGATGTTT	48	137	392	0	0	356	0	0	0	0	594	298	394	0	28	Eukaryota	Alveolata	Dinoflagellata	Dinophyceae	Gymnodiniales	NA	NA	NA	2247
AGCTCCAATAGCGTATATTAAAGTTGTTGCGGTTAAAAAGCTCGTAGTTGGATTTCTGCCGAGGACGACCGGTCCGCCCTCTGGGTGAGTATCTGGCTTGGCCTGGGCATCTTCTTGGAGAACGTTACTGCACTTGACTGTGTGGTGCGGTATCCAGGACTTTTACTTTGAGGAAATTAGAGTGTTTCAAGCAGGCATACGCCTTGAATACATTAGCATGGAATAATAAGATAGGACCTCGGTTCTATTTTGTTGGTTTCTAGAGCTGAGGTAATGATTAATAGGGATAGTTGGGGGCATTCGTATTTAACTGTCAGAGGTGAAATTCTTGGATTTGTTAAAGACGGACTACTGCGAAAGCATTTGCCAAGGATGTTT	255	35	239	57	0	820	61	0	0	0	630	375	433	239	0	Eukaryota	Alveolata	Dinoflagellata	Dinophyceae	NA	NA	NA	NA	3144
AGCTCCAATAGCGTATATTAAAGTTGTTGCGGTTAAAAAGCTCGTAGTTGGATTTCTGCCGAGGACGACCGGTCCGCCCTCTGGGTGCGTATCTGGCTCGGCCTGGGCATCTTCTTGGAGAACGTATCTGCACTTGACTGTGTGGTGCGGTATCCAGGACTTTTACTTTGAGGAAATTAGAGTGTTTCAAGCAGGCACACGCCTTGAATACATTAGCATGGAATAATAAGATAGGACCTCGGTTCTATTTTGTTGGTTTCTAGAGCTGAGGTAATGATTAATAGGGATAGTTGGGGGCATTCGTATTTAACTGTCAGAGGTGAAATTCTTGGATTTGTTAAAGACGGACTACTGCGAAAGCATTTGCCAAGGATGTTT	84	1025	727	104	195	912	197	0	0	0	884	689	813	125	0	Eukaryota	Alveolata	Dinoflagellata	Dinophyceae	Gymnodiniales	Kareniaceae	Karlodinium	Karlodinium_veneficum	5755
AGCTCCAATAGCGTATATTAAAGTTGTTGCGGTTAAAAAGCTCGTAGTTGGATTTCTGCCGAGGACGACCGGTCCGCCCTCTGGGTGTGTATCTGGCTCGGCCTGGGCATCTTCTTGGAGAACGTAGCTGCACTTGACTGTGTGGTGCGGTATCCAGGACTTTTACTTTGAGGAAATTAGAGTGTTTCAAGCAGGCACACGCCTTGAATACATTAGCATGGAATAATAAGATAGGACCTCGGTTCTATTTTGTTGGTTTCTAGAGCTGAGGTAATGATTAATAGGGATAGTTGGGGGCATTCGTATTTAACTGTCAGAGGTGAAATTCTTGGATTTGTTAAAGACGGACTACTGCGAAAGCATTTGCCAAGGATGTTT	359	218	179	0	0	760	64	0	0	0	829	458	670	60	0	Eukaryota	Alveolata	Dinoflagellata	Dinophyceae	Peridiniales	NA	NA	NA	3597
AGCTCCAATAGCGTATATTAAAGTTGTTGCGGTTAAAAAGCTCGTAGTTGGATTTCTGCCGAGGACGACCGGTCCGCCCTGCGGGTGAGTATCTGGGACGACCTGGGCATCTTCTTGGAGAACGTGTCTGCACTTGACTGTGTGGTGCGGTATCCAGGACTTTTACTTTGAGGAAATTAGAGTGTTTCAAGCAGGCCCACGCCTTGAATACATTAGCATGGAATAATAAGATAGGACCTCGGTTCTATTTTGTTGGTTTCTAGAGCTGAGGTAATGATTAATAGGGATAGTTGGGGGCATTCGTATTTAACTGTCAGAGGTGAAATTCTTGGATTTGTTAAAGACGGACTACTGCGAAAGCATTTGCCAAGGATGTTT	577	731	884	297	37	502	113	0	0	14	1045	540	174	233	17	Eukaryota	Alveolata	Dinoflagellata	Dinophyceae	Torodiniales	Torodiniaceae	Torodinium	Torodinium_robustum	5164
AGCTCCAATAGCGTATATTAAAGTTGTTGCGGTTAAAAAGCTCGTAGTTGGATTTCTGCCGAGGACGACCGGTCCGCCCTGTGGGTGAGCATCTGGATCGGCCTGGGCATCTTCTTGGGGAACGTAGCTGCACTTGACTGTGTGGTGCGGAATCCAGGACTTTTACCTTGAGGAAATTAGAGTGTTTCAAGCAGGCGCACGCCTTGAATACATTAGCATGGAATAATAAGATAGGACCTCGGTTCTATTTTGTTGGTTTCTAGAGCTGAGGTAATGATTAATAGGGATAGTTGGGGGCATTCGTATTTAACTGTCAGAGGTGAAATTCTTGGATTTGTTAAAGACGGACTACTGCGAAAGCATTTGCCAAGGATGTTT	52	456	146	131	0	203	40	0	0	0	53	82	333	223	0	Eukaryota	Alveolata	Dinoflagellata	Dinophyceae	Prorocentrales	Prorocentraceae	Prorocentrum	Prorocentrum_sp.	1719
AGCTCCAATAGCGTATATTAAAGTTGTTGCGGTTAAAAAGCTCGTAGTTGGATTTCTGCCGAGGACGACCGGTCCGCCCTGTGGGTGAGCATCTGGATCGGCCTGGGCATCTTCTTGGGGAACGTAGCTGCACTTGACTGTGTGGTGCGGTATCCAGGACTTTTACCTTGAGGAAATTAGAGTGTTTCAAGCAGGCGCACGCCTTGAATACATTAGCATGGAATAATAAGATAGGACCTCGGTTCTATTTTGTTGGTTTCTAGAGCTGAGGTAATGATTAATAGGGATAGTTGGGGGCATTCGTATTTAACTGTCAGAGGTGAAATTCTTGGATTTGTTAAAGACGGACTACTGCGAAAGCATTTGCCAAGGATGTTT	2020	437	1088	1571	300	1559	417	31	72	682	1419	814	1350	1555	298	Eukaryota	Alveolata	Dinoflagellata	Dinophyceae	Prorocentrales	Prorocentraceae	Prorocentrum	Prorocentrum_sp.	13613
AGCTCCAATAGCGTATATTAAAGTTGTTGCGGTTAAAAAGCTCGTAGTTGGATTTCTGCCGAGGACGACCGGTCCGCCCTGTGGGTGAGCATCTGGATCGGCCTGGGCATCTTCTTGGGGAACGTAGCTGCACTTGACTGTGTGGTGCGGTATCCAGGACTTTTACCTTGAGGAAATTAGAGTGTTTCAAGCAGGCGTCCGCCTTGAATACATTAGCATGGAATAATAAGATAGGACCTCGGTTCTATTTTGTTGGTTTCTAGAGCTGAGGTAATGATTAATAGGGATAGTTGGGGGCATTCGTATTTAACTGTCAGAGGTGAAATTCTTGGATTTGTTAAAGACGGACTACTGCGAAAGCATTTGCCAAGGATGTTT	231	0	136	195	0	197	0	0	0	256	110	78	78	241	0	Eukaryota	Alveolata	Dinoflagellata	Dinophyceae	Prorocentrales	Prorocentraceae	Prorocentrum	Prorocentrum_sp.	1522
AGCTCCAATAGCGTATATTAAAGTTGTTGCGGTTAAAAAGCTCGTAGTTGGATTTCTGCCGAGGACGACCGGTCCGCCCTGTGGGTGCGCATCTGGCTCGGCCTGGGCATCTTCTTGGAGAACGTATCTGCACTTGACTGTGTGGTGCGGTATCCAGGACTTTTACTTTGAGGAAATTAGAGTGTTTCAAGCAGGCACACGCCTTGAATACATTAGCATGGAATAATAAGATAGGACTTCAGTTCTATTTTGTTGGTTTCTAGAGCTGAGGTAATGATTAATAGGGATAGTTGGGGGCATTCGTATTTAACTGTCAGAGGTGAAATTCTTGGATTTGTTAAAGACGGACTACTGCGAAAGCATTTGCCAAGGATGTTT	127	282	60	88	0	285	109	0	85	0	233	493	379	226	69	Eukaryota	Alveolata	Dinoflagellata	Dinophyceae	Gymnodiniales	Kareniaceae	Karlodinium	Karlodinium_veneficum	2436
AGCTCCAATAGCGTATATTAAAGTTGTTGCGGTTAAAAAGCTCGTAGTTGGATTTCTGCCGAGGACGACCGGTCCGCCCTGTGGGTTGGCATCTGGATCGGCCTGGGCATCTTCTTGGGGAACGTAGCTGCACTTGACTGTGTGGTGCGGTATCCAGGACTTTTACCTTGAGGAAATTAGAGTGTTTCAAGCAGGCGCACGCCTTGAATACATTAGCATGGAATAATAAGATAGGACCTCGGTTCTATTTTGTTGGTTTCTAGAGCTGAGGTAATGATTAATAGGGATAGTTGGGGGCATTCGTATTTAACTGTCAGAGGTGAAATTCTTGGATTTGTTAAAGACGGACTACTGCGAAAGCATTTGCCAAGGATGTTT	0	213	324	381	0	366	106	0	0	0	327	210	447	242	60	Eukaryota	Alveolata	Dinoflagellata	Dinophyceae	Prorocentrales	Prorocentraceae	Prorocentrum	Prorocentrum_sp.	2676
AGCTCCAATAGCGTATATTAAAGTTGTTGCGGTTAAAAAGCTCGTAGTTGGATTTCTGCCGAGGACGACCGGTCTGCCCATTGGGTACGTATCTGGCTCGGCCTGGGCATCTTCTTGGAGAACGTATCTGCACTTGACTGTGTGGTGCGGTATCCAGGACTTTTACTTTGAGGAAATTAGAGTGTTTCAAGCAGGCACACGCCTTGAATACATTAGCATGGAATAATAAGATAGGACCTCGGTTCTATTTTGTTGGTTTCTAGAGCTGAGGTAATGATTAATAGGGATAGTTGGGGGCATTCGTATTTAACTGTCAGAGGTGAAATTCTTGGATTTGTTAAAGACGGACTACTGCGAAAGCATTTGCCAAGGATGTTT	1234	120	0	29	0	732	106	0	0	0	1176	1074	419	185	0	Eukaryota	Alveolata	Dinoflagellata	Dinophyceae	Gymnodiniales	Kareniaceae	Karlodinium	Karlodinium_sp.	5075
AGCTCCAATAGCGTATATTAAAGTTGTTGCGGTTAAAAAGCTCGTAGTTGGATTTCTGCCGAGGACGACCGGTCTGCCCTCTGGGTACGTATCTGGCTCGGCCTGGGCATCTTCTTGGAGAACGTATCTGCACTTGACTGTGTGGTGCGGTATCCAGGACTTTTACTTTGAGGAAATTAGAGTGTTTCAAGCAGGCACACGCCTTGAATACATTAGCATGGAATAATAAGATAGGACCTCGGTTCTATTTTGTTGGTTTCTAGAGCTGAGGTAATGATTAATAGGGATAGTTGGGGGCATTCGTATTTAACTGTCAGAGGTGAAATTCTTGGATTTGTTAAAGACGGACTACTGCGAAAGCATTTGCCAAGGATGTTT	42	664	279	194	85	1164	280	0	9	0	1296	1104	1516	200	15	Eukaryota	Alveolata	Dinoflagellata	Dinophyceae	Gymnodiniales	Kareniaceae	Karlodinium	Karlodinium_sp.	6848
AGCTCCAATAGCGTATATTAAAGTTGTTGCGGTTAAAAAGCTCGTAGTTGGATTTCTGCCGAGGACGACTGGTCCGCCCTCTGGGTGAGCATCTAGTTCGGCCTGGGCATCTTCTTGGAGAACGTAGCTGCACTTGACTGTGTGGTGCGGTATCCAGGACTTTTACCTTGAGGAAATTAGAGTGTTTCAAGCAGGCACACGCCTTGAATACATTAGCATGGAATAATAAGATAGGACCTCGGTTCTATTTTGTTGGTTTCTAGAGCTGAGGTAATGATTAATAGGGATAGTTGGGGGCATTCGTATTTAACTGTCAGAGGTGAAATTCTTGGATTTGTTAAAGACGGACTACTGCGAAAGCATTTGCCAAGGATGTTT	264	406	1321	535	196	3313	228	0	98	101	3654	1626	1705	2465	931	Eukaryota	Alveolata	Dinoflagellata	Dinophyceae	NA	NA	NA	NA	16843
AGCTCCAATAGCGTATATTAAAGTTGTTGCGGTTAAAAAGCTCGTAGTTGGATTTCTGCCGAGGACGTCCGGTCCACCCTCTGGGTGTGCACATGGCACGGCCTGGGCATCTTCTTGGGGAACGTATCTGCACTTGACTGTGTGGTGCGGTATCCAGGACTTTTACTTTGAGGAAATTAGAGTGTTTCAAGCAGGCATGCGCCTTGAATACATTAGCATGGAATAATAAGATAGGACCTCGGTTCTATTTTGTTGGTTTCTAGAGCTGAGGTAATGATTAATAGGGATAGTTGGGGGCATTCGTATTTAACTGTCAGAGGTGAAATTCTTGGATTTGTTAAAGACGGACTACTGCGAAAGCATTTGCCAAGGATGTTT	0	375	495	27	0	961	41	0	0	0	1121	790	474	412	0	Eukaryota	Alveolata	Dinoflagellata	Dinophyceae	Dinophyceae_X	Dinophyceae_XX	Dinophyceae_XXX	Dinophyceae_XXX_sp.	4696
AGCTCCAATAGCGTATATTAAAGTTGTTGCGGTTAAAAAGCTCGTAGTTGGATTTCTGCCGAGGACGTCCGGTCCGCCCTCTGGGTGAGTACATGGCACGGCCTGGGCATCTTCTTGGGGAACGTATCTGCACTTGACTGTGTGGTGCGGTATCCAGGACTTTTACTTTGAGGAAATTAGAGTGTTTCAAGCAGGCACACGCCTTGAATACATTAGCATGGAATAATAAGATAGGACCTCGGTTCTATTTTGTTGGTTTCTAGAGCTGAGGTAATGATTAATAGGGATAGTTGGGGGCATTCGTATTTAACTGTCAGAGGTGAAATTCTTGGATTTGTTAAAGACGGACTACTGCGAAAGCATTTGCCAAGGATGTTT	377	441	470	288	380	820	111	0	32	1176	596	360	331	370	1349	Eukaryota	Alveolata	Dinoflagellata	Dinophyceae	Dinophyceae_X	Dinophyceae_XX	Dinophyceae_XXX	Dinophyceae_XXX_sp.	7101
AGCTCCAATAGCGTATATTAAAGTTGTTGCGGTTAAAAAGCTCGTAGTTGGATTTCTGCCGAGGACGTCCGGTCCGCCCTCTGGGTGTGTACATGGTACGGCCTGGGCATCTTCTTGGAAAACGTATCTGCACTTGACTGTGTGGTGCGGTATCCAGGACTTTTACTTTGAGGAAATTAGAGTGTTTCAAGCAGGCCTACGCCTTGAATACATTAGCATGGAATAATAAGATAGGACCTCGGTTCTATTTTGTTGGTTTCTAGAGCTGAGGTAATGATTAATAGGGATAGTTGGGGGCATTCGTATTTAACTGTCAGAGGTGAAATTCTTGGATTTGTTAAAGACGGACTACTGCGAAAGCATTTGCCAAGGATGTTT	647	89	335	88	0	562	42	107	110	22	558	345	286	218	15	Eukaryota	Alveolata	Dinoflagellata	Dinophyceae	Dinophyceae_X	Dinophyceae_XX	Dinophyceae_XXX	Dinophyceae_XXX_sp.	3424
AGCTCCAATAGCGTATATTAAAGTTGTTGCGGTTAAAAAGCTCGTAGTTGGATTTCTGCCGAGGATGACCGGTCCGCCCTCTGGGTGAGTATCTGGCTCAGCCTGGGCATCCTCTTGGAGAACGTAACTGTACTTGACTGTATGGTGCGGTATCCAGGACTTTTACTTTGAGGAAATTAGAGTGTTTCAAGCAGGCACACGCCTTGAATACATTAGCATGGAATAATAAGATAGGACCTCGGTTCTATTTTGTTGGTTTCTAGAGCTGAGGTAATGATTAATAGGGATAGTTGGGGGCATTCGTATTTGACTGTCAGAGGTGAAATTCTTGGATTTGTTAAAGACGGACTACTGCGAAAGCATTTGCCAAGGATGTTT	2044	1744	333	278	0	926	0	0	0	212	703	503	458	267	0	Eukaryota	Alveolata	Dinoflagellata	Dinophyceae	NA	NA	NA	NA	7468
AGCTCCAATAGCGTATATTAAAGTTGTTGCGGTTAAAAAGCTCGTAGTTGGATTTCTGCCGAGGATGACCGGTCCGCCCTCTGGGTGAGTATCTGGCTCAGCCTGGGCATCTTCTTGGAGAACGTAGCTGCACTTGACTGTGTGGTGCGGTATCCAAGACTTTTACTTTGAGGAAATTAGAGTGTTTCAAGCAGGCACACGCCTTGAATACATTAGCATGGAATAATAAGATAGGACCTCGGTTCTATTTTGTTGGTTTCTAGAGCTGAGGTAATGATTAATAGGGATAGTTGGGGGCATTCGTATTTAACTGTCAGAGGTGAAATTCTTGGATTTGTTAAAGACGGACTACTGCGAAAGCATTTGCCAAGGATGTTT	100	451	105	0	0	169	165	0	25	0	167	61	313	90	0	Eukaryota	Alveolata	Dinoflagellata	Dinophyceae	Peridiniales	Thoracosphaeraceae	NA	NA	1646
AGCTCCAATAGCGTATATTAAAGTTGTTGCGGTTAAAAAGCTCGTAGTTGGATTTCTGCCGAGGATGACCGGTCCGCCCTCTGGGTGAGTATCTGGCTCAGCCTGGGCATCTTCTTGGAGAACGTAGCTGCACTTGACTGTGTGGTGCGGTATCCAAGACTTTTACTTTGAGGAAATTAGAGTGTTTCAAGCAGGCATACGCCTTGAATACATTAGCATGGAATAATAAGATAGGACCTCGGTTCTATTTTGTTGGTTTCTAGAGCTGAGGTAATGATTAATAGGGATAGTTGGGGGCATTCGTATTTAACTGTCAGAGGTGAAATTCTTGGATTTGTTAAAGACGGACTACTGCGAAAGCATTTGCCAAGGATGTTT	99	43	0	183	0	206	0	0	0	6	0	30	183	134	0	Eukaryota	Alveolata	Dinoflagellata	Dinophyceae	NA	NA	NA	NA	884
AGCTCCAATAGCGTATATTAAAGTTGTTGCGGTTAAAAAGCTCGTAGTTGGATTTCTGCCGAGGGCGACCGGTCCGCCCTCTGGGTGAGTATCTGGCTCGGCCTGGGCATCTTCTTGGAGAGTGTAGCTGCACTTGACTGTGTGGTGCAGTATCCAGGACTTTTACTTTGAGGAAATTAGAGTGTTTCAAGCAGGCACACGCCTTGAATACATTAGCATGGAATAATAAGATAGGACCTTGGTTCTATTTTGTTGGTTTCTAGGGCTGAGGTAATGATTAATAGGGATAGTTGGGGGCATTCGTATTTAACTGTCAGAGGTGAAATTCTTGGATTTGTTAAAGACGGACGACTGCGAAAGCATTTGCCAAGGATGTTT	3429	2286	3657	59	0	0	157	2230	2448	381	27	38	341	77	80	Eukaryota	Alveolata	Dinoflagellata	Dinophyceae	Peridiniales	Blastodiniaceae	Blastodinium	Blastodinium_mangini	15210
AGCTCCAATAGCGTATATTAAAGTTGTTGCGGTTAAAAAGCTCGTAGTTGGATTTCTGCCGGTGAGCGGCGGTCTGCCCTAGTGGTTTGTACACGTCGGTCTTCACTGGCATCTTCCTGGGGGCTGTGTCTGCACTTCGCTGTGTGGCGCATGATCCAGGACTTTTACTTTGAGGAAATGAGAGTGTTTCAAGCAGGCATTCGCCTTGAATACGTTAGCATGGAATAATGGCATCGGACCTTCATCCAAAGCTGTTGGTTCCTTGGAAGAAGGTAAAGGTGAATAGGGATTGTTGGGGGCATTCGTATTTGACTGTCAGAGGTGAAATTCTTGGATTTGTTGAAGACGGACTACTGCGAAAGCATCTGCCAAAGATGTTC	397	84	313	172	0	287	120	0	0	0	356	235	518	420	0	Eukaryota	Alveolata	Dinoflagellata	Syndiniales	Dino-Group-I	Dino-Group-I-Clade-5	Dino-Group-I-Clade-5_X	Dino-Group-I-Clade-5_X_sp.	2902
AGCTCCAATAGCGTATATTAAAGTTGTTGCGGTTAAAAAGCTCGTAGTTGGATTTCTGCCTGTGAGCGACGGTCAGCCTACGGTTTGTACTCGTCACGCCACAGGCATCTTCCTGGGGAATGTGTCTGCACTTGACTGTGTGGCGCCCGATCCAGGACTTTTACTTTGAGGAAATTACAGTGTTTCAAGCAGGCTACCGCTCTCTGAATACGTTAGCATGGAATAATAGCATCGGACCTCGTTCCAAAGCTGTTGGTTTCTTGGATCGAGGTAAAGGTGAATAGGGATTGTTGGGGGCATTCGTATTTAACTGTCAGAGGTGAAATTCTTGGATTTGTTGAAGACGGACTACTGCGAAAGCATCTGCCAAAGATGTTC	0	0	14	139	648	64	39	0	0	754	41	54	143	0	0	Eukaryota	Alveolata	Dinoflagellata	Syndiniales	Dino-Group-I	Dino-Group-I-Clade-5	Dino-Group-I-Clade-5_X	Dino-Group-I-Clade-5_X_sp.	1896
AGCTCCAATAGCGTATATTAAAGTTGTTGCGGTTAAAAAGCTCGTAGTTGGATTTCTGCTGAAGCAAACCGGTCCGCCCTCTGGGTGAGCATCTGGTTTTGTTTTGGCATATGCTTAGACTTTGCAGCTGCACTTGACTGTGTGGTGTGAAGGCTGAGCCTTTTACTTTGAGGAAATCAGAGTGTTTCAAGCAGGCCATTGCCTTGAATACACTAGCATGGAATAATATGATATGACTGTGGTTTTATTTTGTTGGCTTTTAGAATTAGAGTAATGGTTAATAGGGATAGTTGGGGGCATTCATATTTAACTGTCAGAGGTGAAATTCTTGGATTTGTTAAGGATGAACGACTGCGAAAGCATTTGCCAAGGATGCTT	0	206	72	76	0	805	132	0	0	0	383	385	848	16	0	Eukaryota	Alveolata	Dinoflagellata	Dinophyceae	Gonyaulacales	Ceratiaceae	Tripos	Tripos_furca	2923
AGCTCCAATAGCGTATATTAAAGTTGTTGCGGTTAAAAAGCTCGTAGTTGGATTTCTGCTGAGAACGACCGGTCCGCCCATTGGGTGTGTATCTGGCTCTTTCTTGGCATCTTCTTGGTGAACGTTGCTGCACTTGACTGTGTGGAGCGCTACCCAGGACTTTTACTTTGAGGAAATTAGAGTGTTTCAAGCAGGCATACGCCTTGAATACATTAGCATGGAATAATAAGATAGGACCTCGGTTCTATTTTGTTGGTTTCTAGAGCTGAGGTAATGATTAATAGGGATAGTTGGGGGCATTCGTATTTAACTGTCAGAGGTGAAATTCTTGGATTTGTTAAAGACGGACTACTGCGAAAGCATTTGCCAAGGATGTTT	0	0	33	21	62	138	0	0	0	80	705	320	0	46	14	Eukaryota	Alveolata	Dinoflagellata	Dinophyceae	Gymnodiniales	Gymnodiniaceae	Gyrodinium	NA	1419
AGCTCCAATAGCGTATATTAAAGTTGTTGCGGTTAAAAAGCTCGTAGTTGGATTTCTGCTGAGGACGACCGGTCCGCCCCCTGGGTGTGCATCTGGCTCGGCCTTGGCATCTTCTTGGAGAACGTTACTGCACTTGACTGTGTGGTGCGGTATCCAGGACTTTTACTTTGAGGAAATTAGAGTGTTTCAAGCAGGCGCACGCCTTGAATACATTAGCATGGAATAATGAGATAGGACCTTGGTTCTATTTTGTTGGTTTCTAGAGCTGAGGTAATGATTAATAGGGATAGTTGGGGGCATTCGTATTTAACTGTCAGAGGTGAAATTCTTGGATTTGTTAAAGACGGACTACTGCGAAAGCATTTGCCAAGGATGTTT	163	163	328	152	0	339	84	0	75	334	478	186	74	450	0	Eukaryota	Alveolata	Dinoflagellata	Dinophyceae	Gymnodiniales	Gymnodiniaceae	Gymnodinium	NA	2826
AGCTCCAATAGCGTATATTAAAGTTGTTGCGGTTAAAAAGCTCGTAGTTGGATTTCTGCTGAGGACGACCGGTCCGCCCCCTGGGTGTGCATCTGGCTCGGCCTTGGCATCTTCTTGGAGAACGTTACTGCACTTGATTGTGTGGTGCGGTATCCAGGACTTTTACTTTGAGGAAATTAGAGTGTTTCAAGCAGGCTTCCGCCTTGAATACATTAGCATGGAATAATGAGATAGGACCTTGGTTCTATTTTGTTGGTTTCTAGAGCTGAGGTAATGATTAATAGGGATAGTTGGGGGCATTCGTATTTAACTGTCAGAGGTGAAATTCTTGGATTTGTTAAAGACGGACTACTGCGAAAGCATTTGCCAAGGATGTTT	21	43	225	138	0	47	142	0	0	0	156	85	317	73	0	Eukaryota	Alveolata	Dinoflagellata	Dinophyceae	Gymnodiniales	NA	NA	NA	1247
AGCTCCAATAGCGTATATTAAAGTTGTTGCGGTTAAAAAGCTCGTAGTTGGATTTCTGCTGAGGACGACCGGTCCGCCCTCCGGGTGAGCATCTGGCTCGGCCTTGGCATCTTCTTGGTGAACGTAGCTGCACTTGACTGTGTGGTGCGGTACCCAGGACTTTTACTTTGAGGAAATTAGAGTGTTTCAAGCAGGCCTACGCCTTGAATACATTAGCATGGAATAATAAGATAGGACCTTGGTTCTATTTTGTTGGTTTCTAGAGCTGAGGTAATGATTAATAGGGATAGTTGGGGGCATTCGTATTTAACTGTCAGAGGTGAAATTCTTGGATTTGTTAAAGACGGACTACTGCGAAAGCATTTGCCAAGGATGTTT	733	280	49	69	0	66	142	44	0	128	268	91	250	167	822	Eukaryota	Alveolata	Dinoflagellata	Dinophyceae	NA	NA	NA	NA	3109
AGCTCCAATAGCGTATATTAAAGTTGTTGCGGTTAAAAAGCTCGTAGTTGGATTTCTGCTGAGGACGACCGGTCCGCCCTCCGGGTGAGCATCTGGTTCGGCCTTGGCATCTTCTTGGTGAACGTAGCTGCACTTGACTGTGTGGTGCGGTACCCAGGACTTTTACTTTGAGGAAATTAGAGTGTTTCAAGCAGGCATACGCCTTGAATACATTAGCATGGAATAATAAGATAGGACCTCGGTTCTATTTTGTTGGTTTCTAGAGCTGAGGTAATGATTAATAGGGATAGTTGGGGGCATTCGTATTTAACTGTCAGAGGTGAAATTCTTGGATTTGTTAAAGACGGACTACTGCGAAAGCATTTGCCAAGGATGTTT	0	0	112	297	703	715	0	0	0	2305	307	0	234	393	514	Eukaryota	Alveolata	Dinoflagellata	Dinophyceae	Gymnodiniales	Gymnodiniaceae	Gyrodinium	Gyrodinium_helveticum	5580
AGCTCCAATAGCGTATATTAAAGTTGTTGCGGTTAAAAAGCTCGTAGTTGGATTTCTGCTGAGGACGACCGGTCCGCCCTCTGGGCGTGTATCTGGCTCGGCCTGGGCATCTTCTTGGAGAACGTAGCTGCACTTGACTGTGTGGTGCGGTATCCAGGACTTTTACTTTGAGGAAATTAGAGTGTTTCAAGCAGGCACACGCCTTGAATACATTAGCATGGAATAATAAGATAGGACCTCGGTTCTATTTTGTTGGTTTCTAGAGCTGAGGTAATGATTAATAGGGATAGTTGGGGGCATTCGTATTTAACTGTCAGAGGTGAAATTCTTGGATTTGTTAAAGACGGACTACTGCGAAAGCATTTGCCAAGGATGTTT	0	0	74	84	29	138	0	0	0	272	48	0	27	76	0	Eukaryota	Alveolata	Dinoflagellata	Dinophyceae	Peridiniales	Thoracosphaeraceae	NA	NA	748
AGCTCCAATAGCGTATATTAAAGTTGTTGCGGTTAAAAAGCTCGTAGTTGGATTTCTGCTGAGGACGACCGGTCCGCCCTCTGGGTGAGCATCTGGATCGGCCTGGGCATCTTCTTGGGGAACGTAGCTGCACTTGACTGTGTGGTGCGGTATCCAGGACTTTTACCTTGAGGAAATTAGAGTGTTTCAAGCAGGCGCACGCCTTGAATACATTAGCATGGAATAATAAGATAGGACCTCGGTTCTATTTTGTTGGTTTCTAGAGCTGAGGTAATGATTAATAGGGATAGTTGGGGGCATTCGTATTTAACTGTCAGAGGTGAAATTCTTGGATTTGTTAAAGACGGACTACTGCGAAAGCATTTGCCAAGGATGTTT	806	193	633	403	968	1402	434	0	112	382	1672	913	665	919	358	Eukaryota	Alveolata	Dinoflagellata	Dinophyceae	Prorocentrales	Prorocentraceae	Prorocentrum	Prorocentrum_sp.	9860
AGCTCCAATAGCGTATATTAAAGTTGTTGCGGTTAAAAAGCTCGTAGTTGGATTTCTGCTGAGGACGACCGGTCCGCCCTCTGGGTGAGCATCTGGCTCGGCCTTGGCATCTTCTTGGAGAACGCTACTGCACTTGACTGTGTGGTGCGGTATCCAAGACTTTTACTTTGAGGAAATTAGAGTGTTTCAAGCAGGCATGTGCCTTGTATACATTAGCATGGAATAATGAGATAGGACCTTGGTTCTATTTTGTTGGTTTCTAGAGCTGAGGTAATGATTAATAGGGATAGTTGGGGGCATTCGTATTTAACTGTCAGAGGTGAAATTCTTGGATTTGTTAAAGACGAACTACTGCGAAAGCATTTGCCAAGGATGTTT	1063	891	252	452	0	225	175	0	0	0	1489	2311	1219	0	0	Eukaryota	Alveolata	Dinoflagellata	Dinophyceae	NA	NA	NA	NA	8077
AGCTCCAATAGCGTATATTAAAGTTGTTGCGGTTAAAAAGCTCGTAGTTGGATTTCTGCTGAGGACGACCGGTCCGCCCTCTGGGTGAGCATCTGGCTCGGCCTTGGCATCTTCTTGGGGAACGTAGCTGCACTTGACTGTGTGGTGCGGTATCCAGGACTTTTACTTTGAGGAAATTAGAGTGTTTCAAGCAGGCGCACGCCTTGAATACATTAGCATGGAATAATAAGATAGGACCTCGGTTCTATTTTGTTGGTTTCTAGAGCTGAGGTAATGATTAATAGGGATAGTTGGGGGCATTCGTATTTAACTGTCAGAGGTGAAATTCTTGGATTTGTTAAAGACGGACTACTGCGAAAGCATTTGCCAAGGATGTTT	840	1574	832	400	53	2438	247	133	287	0	3238	1562	2195	368	31	Eukaryota	Alveolata	Dinoflagellata	Dinophyceae	Gymnodiniales	Gymnodiniaceae	Lepidodinium	Lepidodinium_chlorophorum	14198
AGCTCCAATAGCGTATATTAAAGTTGTTGCGGTTAAAAAGCTCGTAGTTGGATTTCTGCTGAGGACGACCGGTCCGCCCTCTGGGTGAGCATCTGGCTCGGCCTTGGCATCTTCTTGGTGAACGTATCTGCACTTGACTGTGTGGTGCGGTACCCAGGACTTTTACTTTGAGGAAATTAGAGTGTTTCAAGCAGGCATACGCCTTGAATACATTAGCATGGAATAATAAGATAGGACCTCGGTTCTATTTTGTTGGTTTCTAGAGCTGAGGTAATGATTAATAGGGATAGTTGGGGGCATTCGTATTTAACTGTCAGAGGTGAAATTCTTGGATTTGTTAAAGACGGACTACTGCGAAAGCATTTGCCAAGGATGTTT	130	614	931	449	399	2502	710	273	0	310	2719	1290	1240	825	389	Eukaryota	Alveolata	Dinoflagellata	Dinophyceae	Gymnodiniales	Gymnodiniaceae	Gyrodinium	NA	12781
AGCTCCAATAGCGTATATTAAAGTTGTTGCGGTTAAAAAGCTCGTAGTTGGATTTCTGCTGAGGACGACCGGTCCGCCCTCTGGGTGAGCATCTGGCTCGGCCTTGGCATCTTCTTGGTGAACGTTGCTGCACTTGACTGTGTGGTGCGGTGGCCAGGACTTTTACTTTGAGGAAATTAGAGTGTTTCAAGCAGGCATACGCCTTGAATACATTAGCATGGAATAATAAGATAGGACCTCGGTTCTATTTTGTTGGTTTCTAGAGCTGAGGTAATGATTAATAGGGATAGTTGGGGGCATTCGTATTTAACTGTCAGAGGTGAAATTCTTGGATTTGTTAAAGACGGACTACTGCGAAAGCATTTGCCAAGGATGTTT	0	0	40	30	6	0	0	0	14	21	74	0	0	35	43	Eukaryota	Alveolata	Dinoflagellata	Dinophyceae	Gymnodiniales	Gymnodiniaceae	Gyrodinium	Gyrodinium_rubrum	263
AGCTCCAATAGCGTATATTAAAGTTGTTGCGGTTAAAAAGCTCGTAGTTGGATTTCTGCTGAGGACGACCGGTCCGCCCTCTGGGTGAGCATCTGGCTTGGCCTTGGCATCTTCTTGGAGAACGTAGCTGCACTTGACTGTGTGGTGCGGTATCCAGGACTTTTACTTTGAGGAAATTAGAGTGTTTCAAGCAGGCACACGCCTTGAATACATTAGCATGGAATAATAAGATAGGACCTTGGTTCTATTTTGTTGGTTTCTAGAGCTGAGGTAATGATTAATAGGGATAGTTGGGGGCATTCGTATTTAACTGTCAGAGGTGAAATTCTTGGATTTGTTAAAGACGGACTACTGCGAAAGCATTTGCCAAGGATGTTT	999	258	454	106	350	587	203	0	0	0	108	0	205	397	0	Eukaryota	Alveolata	Dinoflagellata	Dinophyceae	Gymnodiniales	Gymnodiniaceae	Gyrodinium	Gyrodinium_fusiforme	3667
AGCTCCAATAGCGTATATTAAAGTTGTTGCGGTTAAAAAGCTCGTAGTTGGATTTCTGCTGAGGACGACCGGTCCGCCCTCTGGGTGAGTACCTGGCTCGGCCTTGGCATCTTCTTGGAGAACGTAACTGCACTTGACTGTGTGGTGCGGTATTCAGGACTTTTACTTTGAGGAAATTAGAGTGTTTCAAGCAGGCGCATGCCTTGAATACATTAGCATGGAATAATGAGATAGGACCTTGGTTCTATTTTGTTGGTTTCTAGAGCTGAGGTAATGATTAATAGGGATAGTTGGGGGCATTCGTATTTAACTGTCAGAGGTGAAATTCTTGGATTTGTTAAAGACGGACTACTGCGAAAGCATTTGCCAAGGATGTTT	315	156	148	109	0	369	0	0	0	0	373	238	195	288	0	Eukaryota	Alveolata	Dinoflagellata	Dinophyceae	Gymnodiniales	Warnowiaceae	Warnowia	Warnowia_sp.	2191
AGCTCCAATAGCGTATATTAAAGTTGTTGCGGTTAAAAAGCTCGTAGTTGGATTTCTGCTGAGGACGACCGGTCCGCCCTCTGGGTGAGTATCTGGCTCGGCCTTGGCATCTTCTTGGAGAACGTAACTGCACTTGACTGTGTGGTGCGGTATCCAGGACTTTTACTTTGAGGAAATTAGAGTGTTTCAAGCAGGCGCATGCCTTGAATACATTAGCATGGAATAATGAGATAGGACCTTGGTTCTATTTTGTTGGTTTCTAGAGCTGAGGTAATGATTAATAGGGATAGTTGGGGGCATTCGTATTTAACTGTCAGAGGTGAAATTCTTGGATTTGTTAAAGACGGACTACTGCGAAAGCATTTGCCAAGGATGTTT	1525	1140	134	389	144	3664	438	0	136	0	3801	2895	2501	904	0	Eukaryota	Alveolata	Dinoflagellata	Dinophyceae	Gymnodiniales	Gymnodiniaceae	NA	NA	17671
AGCTCCAATAGCGTATATTAAAGTTGTTGCGGTTAAAAAGCTCGTAGTTGGATTTCTGCTGAGGACGACCGGTCCGCCCTCTGGGTGAGTATCTGGCTCGGCCTTGGCATCTTCTTGGAGAACGTAACTGCACTTGACTGTGTGGTGCGGTATTCAAGACTTTTACTTTGAGGAAATTAGAGTGTTTCAAGCAGGCGCACGCCTTGAATACATTAGCATGGAATAATGAGATAGGACCTTGGTTCTATTTTGTTGGTTTCTAGAGCTGAGGTAATGATTAATAGGGATAGTTGGGGGCATTCGTATTTAACTGTCAGAGGTGAAATTCTTGGATTTGTTAAAGACGGACTACTGCGAAAGCATTTGCCAAGGATGTTT	3899	2422	3577	3650	257	887	1508	0	232	0	5410	3034	2871	1275	24	Eukaryota	Alveolata	Dinoflagellata	Dinophyceae	Gymnodiniales	Gymnodiniaceae	Gymnodinium	Gymnodinium_sp.	29046
AGCTCCAATAGCGTATATTAAAGTTGTTGCGGTTAAAAAGCTCGTAGTTGGATTTCTGCTGAGGACGACCGGTCCGCCCTCTGGGTGAGTATCTGGCTCGGCCTTGGCATCTTCTTGGAGAACGTAACTGCACTTGACTGTGTGGTGCGGTATTCAGGACTTTTACTTTGAGGAAATTAGAGTGCTTCAAGCAGGCGATTGCCTTGAATACATTAGCATGGAATAATGAGATAGGACCTTGGTTCTATTTTGTTGGTTTCTAGAGCTGAGGTAATGATTAATAGGGATAGTTGGGGGCATTCGTATTTAACTGTCAGAGGTGAAATTCTTGGATTTGTTAAAGACGGACTACTGCGAAAGCATTTGCCAAGGATGTTT	121	507	97	21	0	0	74	0	0	0	447	292	219	72	0	Eukaryota	Alveolata	Dinoflagellata	Dinophyceae	Gymnodiniales	NA	NA	NA	1850
AGCTCCAATAGCGTATATTAAAGTTGTTGCGGTTAAAAAGCTCGTAGTTGGATTTCTGCTGAGGACGACCGGTCCGCCCTCTGGGTGAGTATCTGGCTCGGCCTTGGCATCTTCTTGGAGAACGTAACTGCACTTGACTGTGTGGTGCGGTATTCAGGACTTTTACTTTGAGGAAATTAGAGTGTTTCAAGCAGGCGCATGCCTTGAATACATTAGCATGGAATAATGAGATAGGACCTTGGTTCTATTTTGTTGGTTTCTAGAGCTGAGGTAATGATTAATAGGGATAGTTGGGGGCATTCGTATTTAACTGTCAGAGGTGAAATTCTTGGATTTGTTAAAGACGGACTACTGCGAAAGCATTTGCCAAGGATGTTT	12072	5542	5406	3570	1122	12669	2573	0	1818	511	13377	8906	6597	9459	773	Eukaryota	Alveolata	Dinoflagellata	Dinophyceae	Gymnodiniales	Gymnodiniaceae	NA	NA	84395
AGCTCCAATAGCGTATATTAAAGTTGTTGCGGTTAAAAAGCTCGTAGTTGGATTTCTGCTGAGGACGACCGGTCCGCCCTCTGGGTGAGTATCTGGCTCGGCCTTGGCATCTTCTTGGGGAACGTAACTGCACTTGACTGTGTGGTGCGGTATCCAGGACTTTTACTTTGAGGAAATTAGAGTGTTTCAAGCAGGCGCACGCCTTGAATACATTAGCATGGAATAATAAGATAGGACCTTGGTTCTATTTTGTTGGTTTCTAGAGCTGAGGTAATGATTAATAGGGATAGTTGGGGGCATTCGTATTTAACTGTCAGAGGTGAAATTCTTGGATTTGTTAAAGACGGACTACTGCGAAAGCATTTGCCAAGGATGTTT	3868	2660	2292	1576	417	3472	1326	0	681	1942	3303	1811	3074	2184	3353	Eukaryota	Alveolata	Dinoflagellata	Dinophyceae	Gymnodiniales	Gymnodiniaceae	Gymnodinium	Gymnodinium_sp.	31959
AGCTCCAATAGCGTATATTAAAGTTGTTGCGGTTAAAAAGCTCGTAGTTGGATTTCTGCTGAGGACGACCGGTCCGCCCTCTGGGTGAGTATCTGGCTCGGCCTTGGCATCTTCTTGGTGAACGTATCTGCACTTGACTGTGTGGTGCGGTGGCCAGGACTTTTACTTTGAGGAAATTAGAGTGTTTCAAGCAGGCATACGCCTTGAATACATTAGCATGGAATAATAAGATAGGACCTCGGTTCTATTTTGTTGGTTTCTAGAGCTGAGGTAATGATTAATAGGGATAGTTGGGGGCATTCGTATTTAACTGTCAGAGGTGAAATTCTTGGATTTGTTAAAGACGGACTACTGCGAAAGCATTTGCCAAGGATGTTT	54	0	7	96	9	82	0	0	0	37	214	124	136	21	0	Eukaryota	Alveolata	Dinoflagellata	Dinophyceae	Gymnodiniales	Gymnodiniaceae	Gyrodinium	Gyrodinium_heterogrammum	780
AGCTCCAATAGCGTATATTAAAGTTGTTGCGGTTAAAAAGCTCGTAGTTGGATTTCTGCTGAGGACGACCGGTCCGCCCTCTGGGTGAGTATCTGGCTTGGCCTTGGCATCTTCTTGGAGAACGTAGCTGCACTTGACTGTGTGGTGCGGTATCCAGGACTTTTACTTTGAGGAAATTAGAGTGTTTCAAGCAGGCACACGCCTTGAATACATTAGCATGGAATAATAAGATAGGACCTTGGTTCTATTTTGTTGGTTTCTAGAGCTGAGGTAATGATTAATAGGGATAGTTGGGGGCATTCGTATTTAACTGTCAGAGGTGAAATTCTTGGATTTGTTAAAGACGGACTACTGCGAAAGCATTTGCCAAGGATGTTT	2775	5165	6373	937	205	1379	1053	183	1049	975	1296	1256	1620	1951	144	Eukaryota	Alveolata	Dinoflagellata	Dinophyceae	Gymnodiniales	Gymnodiniaceae	Gyrodinium	Gyrodinium_fusiforme	26361
AGCTCCAATAGCGTATATTAAAGTTGTTGCGGTTAAAAAGCTCGTAGTTGGATTTCTGCTGAGGACGACCGGTCCGCCCTCTGGGTGAGTATCTGGCTTGGCCTTGGCATCTTCTTGGAGAACGTAGCTGCACTTGACTGTGTGGTGCGGTATCCAGGACTTTTACTTTGAGGAAATTAGAGTGTTTCAAGCAGGCATACGCCTTGAATACATTAGCATGGAATAATAAGATAGGACCTTGGTTCTATTTTGTTGGTTTCTAGAGCTGAGGTAATGATTAATAGGGATAGTTGGGGGCATTCGTATTTAACTGTCAGAGGTGAAATTCTTGGATTTGTTAAAGACGGACTACTGCGAAAGCATTTGCCAAGGATGTTT	3871	924	2525	0	0	276	147	43	0	0	163	122	491	555	56	Eukaryota	Alveolata	Dinoflagellata	Dinophyceae	Gymnodiniales	Gymnodiniaceae	Gyrodinium	Gyrodinium_spirale	9173
AGCTCCAATAGCGTATATTAAAGTTGTTGCGGTTAAAAAGCTCGTAGTTGGATTTCTGCTGAGGACGACCGGTCCGCCCTCTGGGTGAGTATTCGGCTCGGCCTTGGCATCTTCTTGGGGAACGTAACTGCACTTGACTGTGTGGTGCGGTATCCAGGACTTTTACTTTGAGGAAATTAGAGTGTTTCAAGCAGGCGCACGCCTTGAATACATTAGCATGGAATAATAAGATAGGACCTTGGTTCTATTTTGTTGGTTTCTAGAGCTGAGGTAATGATTAATAGGGATAGTTGGGGGCATTCGTATTTAACTGTCAGAGGTGAAATTCTTGGATTTGTTAAAGACGGACTACTGCGAAAGCATTTGCCAAGGATGTTT	105	352	296	0	0	145	48	0	0	0	338	180	274	33	0	Eukaryota	Alveolata	Dinoflagellata	Dinophyceae	Gymnodiniales	Gymnodiniaceae	Gymnodinium	Gymnodinium_sp.	1771
AGCTCCAATAGCGTATATTAAAGTTGTTGCGGTTAAAAAGCTCGTAGTTGGATTTCTGCTGAGGACGACCGGTCCGCCCTCTGGGTGAGTATTTGGCTTTGCCTCGGCATCCTCTTGGAGAACGTAACTGCACTTGACTGTGTGGTACGGTATCCAGGACTTTTACTTTGAGGAAATTAGAGTGTTTCAAGCAGGCACACGCCTTGAATACATTAGCATGGAATAATAAGATAGGACCTTGGTTCTATTTTGTTGGTTTCTAGAGCTGAGGTAATGATTAATAGGGATAGTTGGGGGCATTCGTATTTAACTGTCAGAGGTGAAATTCTTGGATTTGTTAAAGACGGACTACTGCGAAAGCATTTGCCAAGGATGTTT	23	0	55	19	0	216	47	0	3639	0	388	204	437	48	0	Eukaryota	Alveolata	Dinoflagellata	Dinophyceae	Dinophyceae_X	Dinophyceae_XX	Dinophyceae_XXX	Dinophyceae_XXX_sp.	5076
AGCTCCAATAGCGTATATTAAAGTTGTTGCGGTTAAAAAGCTCGTAGTTGGATTTCTGCTGAGGACGACCGGTCCGCCCTGTGGGTTGGCATCTGGATCGGCCTTGGCATCTTCTTGGGGAACGTAGCTGCACTTGACTGTGTGGTGCGGGTTTCCAGGACTTTTACCTTGAGGAAATTAGAGTGTTTCAAGCAGGCGCCCGCCTTGAATACATTAGCATGGAATAATAAGATAGGACCTCGGTTCTATTTTGTTGGTTTCTAGAGCTGAGGTAATGATTAATAGGGATAGTTGGGGGCATTCGTATTTAACTGTCAGAGGTGAAATTCTTGGATTTGTTAAAGACGGACTACTGCGAAAGCATTTGCCAAGGATGTTT	209	0	0	30	214	78	130	0	0	0	0	0	205	54	72	Eukaryota	Alveolata	Dinoflagellata	Dinophyceae	NA	NA	NA	NA	992
AGCTCCAATAGCGTATATTAAAGTTGTTGCGGTTAAAAAGCTCGTAGTTGGATTTCTGCTGAGGACGACCGGTCCGCCCTTCGGGTGAGTATCTGGTTTGGCCTTGGCATCTTCTTGGTGAACGTATCTGCACTTGACTGTGTGGTGCGGTACCCAGGACTTTTACTTTGAGGAAATTAGAGTGTTTCAAGCAGGCATACGCCTTGAATACATTAGCATGGAATAATAAGATAGGACCTCGGTTCTATTTTGTTGGTTTCTAGAGCTGAGGTAATGATTAATAGGGATAGTTGGGGGCATTCGTATTTAACTGTCAGAGGTGAAATTCTTGGATTTGTTAAAGACGGACTACTGCGAAAGCATTTGCCAAGGATGTTT	2345	51	171	229	155	637	192	0	0	333	500	345	671	218	0	Eukaryota	Alveolata	Dinoflagellata	Dinophyceae	NA	NA	NA	NA	5847
AGCTCCAATAGCGTATATTAAAGTTGTTGCGGTTAAAAAGCTCGTAGTTGGATTTCTGCTGAGGACGACTGGTCCGCCCTCTGGGTGAGTATTCAGCTCGGCCTTGGCATCCTCCTGGGGAACGTAACTGCACTTGACTGTGTGGTGCGGTATCCAGGACTTTTACTTTGAGGAAATTAGAGTGTTTCAAGCAGGCGCACGCCTTGAATACATTAGCATGGAATAATAAGATAGGACCTTGGTTCTATTTTGTTGGTTTCTAGAGCTGAGGTAATGATTAATAGGGATAGTTGGGGGCATTCGTATTTAACTGTCAGAGGTGAAATTCTTGGATTTGTTAAAGACGGACTACTGCGAAAGCATTTGCCAAGGATGTTT	0	3	0	0	66	74	27	6	7	0	8	2	119	15	0	Eukaryota	Alveolata	Dinoflagellata	Dinophyceae	Gymnodiniales	Gymnodiniaceae	Gymnodinium	NA	327
AGCTCCAATAGCGTATATTAAAGTTGTTGCGGTTAAAAAGCTCGTAGTTGGATTTCTGCTGAGGACGATCGGTCCGCCCTCTGGGTGAGCATTGACTCGGCCTTGGCATCTTCTTGGAGAACGCTACTGCACTTGACTGTGTGGTGCGGTATCCAGGACTTTTACTTTGAGGAAATTAGAGTGTTTCAAGCAGGCGCACGCCTTGAATACATTAGCATGGAATAATAAGATAGGACCTTGGTTCTATTTTGTTGGTTTCTAGAGCTGAGGTAATGATTAATAGGGATAGTTGGGGGCATTCGTATTTAACTGTCAGAGGTGAAATTCTTGGATTTGTTAAAGACGGACTACTGCGAAAGCATTTGCCAAGGATGTTT	313	641	1075	568	389	544	113	184	28	647	750	586	884	1244	1379	Eukaryota	Alveolata	Dinoflagellata	Dinophyceae	Gymnodiniales	Gymnodiniaceae	Gymnodinium	Gymnodinium_sp.	9345
AGCTCCAATAGCGTATATTAAAGTTGTTGCGGTTAAAAAGCTCGTAGTTGGATTTCTGCTGAGGACGATCGGTCCGCCCTCTGGGTGAGCATTGACTCGGCCTTGGCATCTTTCTGGAGAACGCTACTGCACTTGACTGTGTGGTGCGGTATCCAGGACTTTTACTTTGAGGAAATTAGAGTGTTTCAAGCAGGCGCACGCCTTGAATACATTAGCATGGAATAATAAGATAGGACCTTGGTTCTATTTTGTTGGTTTCTAGAGCTGAGGTAATGATTAATAGGGATAGTTGGGGGCATTCGTATTTAACTGTCAGAGGTGAAATTCTTGGATTTGTTAAAGACGGACTACTGCGAAAGCATTTGCCAAGGATGTTT	2614	335	177	198	85	52	0	6	0	1517	0	0	169	744	930	Eukaryota	Alveolata	Dinoflagellata	Dinophyceae	Gymnodiniales	Gymnodiniaceae	Gymnodinium	Gymnodinium_sp.	6827
AGCTCCAATAGCGTATATTAAAGTTGTTGCGGTTAAAAAGCTCGTAGTTGGATTTCTGCTGAGGATGACCGGTCCGCCCTCCGGGTGAGTATCTGGCTCAGCCTTGGCATCTTCCTGAAGAACGTAACTGCACTTGACTGTGTGGTGCGGTATTTAGGACATTTACTTTGAGGAAATTAGAGTGTTTCAAGCAAGCGCACGCCTTGAATACATTAGCATGGAATAATAAGATAGGACCTCGGTTCTATTTTGTTGGTTTCTAGAGCTGAGGTAATGATTAATAGGGATAGTTGGGGGCATTCGTATTTAACTGTCAGAGGTGAAATTCTTGGATTTGTTAAAGACGGACTACTGCGAAAGCATTTGCCAAGGATGTTT	15	0	194	87	60	126	7	0	3	0	186	90	28	0	17	Eukaryota	Alveolata	Dinoflagellata	Dinophyceae	Suessiales	Suessiaceae	Pelagodinium	Pelagodinium_beii	813
AGCTCCAATAGCGTATATTAAAGTTGTTGCGGTTAAAAAGCTCGTAGTTGGATTTCTGCTGGGGACGACCGGTCCGCCCTCTGGGTGAGTATCTGGCTTGGCCTTAGCATCCTCTTGGAGAACGTAGCTGCACTTGACTGTGTGGTGCGGAATCCAGGACTTTTACTTTGAGGAAATTAGAGTGTTTCAAGCAGGCTTCCGCCTTGAATACATTAGCATGGAATAATAAGATAGGACCTTGGTTCTATTTTGTTGGTTTCTAGAACTGAGGTAATGATTAATAGGGATAGTTGGGGGCATTCGTATTTAACTGTCAGAGGTGAAATTCTTGGATTTGTTAAAGACGGACTACTGCGAAAGCATTTGCCAAGGATGTTT	0	1020	1481	0	239	437	577	112	237	1089	172	0	1293	335	0	Eukaryota	Alveolata	Dinoflagellata	Dinophyceae	Dinophyceae_X	Dinophyceae_XX	Dinophyceae_XXX	Dinophyceae_XXX_sp.	6992
AGCTCCAATAGCGTATATTAAAGTTGTTGCGGTTAAAAAGCTCGTAGTTGGATTTCTGCTGGGGACGACCGGTCCGCCCTCTGGGTGAGTATCTGGCTTGGCCTTAGCATCCTCTTGGAGAACGTAGCTGCACTTGACTGTGTGGTGCGGAATCCAGGACTTTTACTTTGAGGAAATTAGAGTGTTTCAAGCAGGCTTCCGCCTTGAATACATTAGCATGGAATAATAAGATAGGACCTTGGTTCTATTTTGTTGGTTTCTAGAGCTGAGGTAATGATTAATAGGGATAGTTGGGGGCATTCGTATTTAACTGTCAGAGGTGAAATTCTTGGATTTGTTAAAGACGGACTACTGCGAAAGCATTTGCCAAGGATGTTT	0	23	27	24	4	12	11	1	2	12	11	42	18	6	39	Eukaryota	Alveolata	Dinoflagellata	Dinophyceae	NA	NA	NA	NA	232
AGCTCCAATAGCGTATATTAAAGTTGTTGCGGTTAAAAAGCTCGTAGTTGGATTTCTGCTTGGAACGACCGGTCCGCCCTCTGGGTGTTGTATCTGGTTCGGTCCGGGCATCTTCTTGAGGAACGTTGCTGCACTTGAGTGTGTGGTGCGGAACTCAAGACTTTCACTTTGAGGAAATTAGAGTGTTTCACGCAGGCTTTTGCCTTGAATACGCTAGCATGGAATGATAAGATAGGACCTCGTCCCTACCTTGTTGGTTTGTAGAGATGAGGTAATGATTAATAGGGATAGTCGGGGGCATTCGTACTTAACTGTCAGAGGTGAAATTCTTGGATTTGTTAAAGACGGACTACTGCGAAAGCATTTGCCAAGGATGTTT	185	502	388	654	23	606	53	0	0	481	647	466	710	722	83	Eukaryota	Alveolata	Dinoflagellata	Syndiniales	Dino-Group-III	Dino-Group-III_X	Dino-Group-III_XX	Dino-Group-III_XX_sp.	5520
AGCTCCAATAGCGTATATTAAAGTTGTTGCGGTTAAAAAGCTCGTAGTTGGATTTCTGCTTGGGACAACCGGTCCGCCCTCTGGGTGAGTATCTGGCTTGGCCCGGGCATCTTCTTGGGGAACGTTACTGCACTTGACTGTGTGGTGCGGAGCCCAGGACCTTTACTTTGAGGAAATTAGAGTGTTTCAAGCAGGCATTTGCCTTGAATACATTAGCATGGAATAATAAGATAGGACCTCGTCCCTACCTTGTTGGTTCGTATGGATGAGGTAATGATTAATAGGGATAGTCGGGGGCATTCGTACTTAACTGTCAGAGGTGAAATTCTTGGATTTGTTAAAGACGGACTACTGCGAAAGCATTTGCCAAGGATGTTT	1009	704	143	260	149	949	151	0	0	356	628	403	855	225	228	Eukaryota	Alveolata	Dinoflagellata	Syndiniales	Dino-Group-III	Dino-Group-III_X	Dino-Group-III_XX	Dino-Group-III_XX_sp.	6060
AGCTCCAATAGCGTATATTAAAGTTGTTGCGGTTAAAAAGCTCGTAGTTGGATTTCTGCTTGGGACAACCGGTCCGCCCTCTGGGTGAGTATCTGGTTTGGCCCGGGCATCTTCTTGGGGAACGTTACTGCACTTGACTGTGTGGTGCGGAGCCCAGGACCTTTACTTTGAGGAAATTAGAGTGTTTCAAGCAGGCATTTGCCTTGAATACATTAGCATGGAATAATAAGATAGGACCTCGTCCCTACCTTGTTGGTTCGTATGGATGAGGTAATGATTAATAGGGATAGTCGGGGGCATTCGTACTTAACTGTCAGAGGTGAAATTCTTGGATTTGTTAAAGACGGACTACTGCGAAAGCATTTGCCAAGGATGTTT	339	200	300	94	0	158	92	0	0	0	64	84	275	67	0	Eukaryota	Alveolata	Dinoflagellata	Syndiniales	Dino-Group-III	Dino-Group-III_X	Dino-Group-III_XX	Dino-Group-III_XX_sp.	1673
AGCTCCAATAGCGTATATTAAAGTTGTTGCGGTTAAAAAGCTCGTAGTTGGATTTCTGCTTGGGACGACCGGTCCGCCCTCTGGGTGTGTATCTGGTTCGGCCCGGGCATCCGCTTGTGGAACGTTTCTGCAATTGACTTTGTGGGCCGGAACACAAGCCTTTCACTTTGAGGAAATTAGAGTGTTTCAAGCAGGCTTTTGCCTTGAATACGCTAGCATGGAATGATAAGATAGGACCTCGTCTCTTTCTTGTCGGTTCAAGGGGATGAGGTAATGATTAATAGGGATAGTCGGGGGCATTCGTACTTAACTGTCAGAGGTGAAATTCTTGGATTTGTTAAAGACGGACTACTGCGAAAGCATTTGCCAAGGATGTTT	68	94	0	104	145	143	20	0	0	0	153	79	181	110	138	Eukaryota	Alveolata	Dinoflagellata	Syndiniales	Dino-Group-III	Dino-Group-III_X	Dino-Group-III_XX	Dino-Group-III_XX_sp.	1235
AGCTCCAATAGCGTATATTAAAGTTGTTGCGGTTAAAAAGCTCGTAGTTGGATTTCTGCTTGGGACGACCGGTCCGCCCTCTGGGTGTTGTATCTGGTTCGGCCCGGGCATCTTCTTGAGGAACGTTGCTGCACTTGAGTGTGTGGTGCGGAACTCAAGACTTTCACTTTGAGGAAATTAGAGTGTTTCACGCAGGCTTTTGCCTTGAATACGCTAGCATGGAATGATAAGATAGGACCTCGTCCCTACCTTGTTGGTTTGTAGAGATGAGGTAATGATTAATAGGGATAGTCGGGGGCATTCGTACTTAACTGTCAGAGGTGAAATTCTTGGATTTGTTAAAGACGGACTACTGCGAAAGCATTTGCCAAGGATGTTT	0	190	0	112	0	208	94	0	0	55	0	72	133	372	0	Eukaryota	Alveolata	Dinoflagellata	Syndiniales	Dino-Group-III	Dino-Group-III_X	Dino-Group-III_XX	Dino-Group-III_XX_sp.	1236
AGCTCCAATAGCGTATATTAAAGTTGTTGCGGTTAAAAAGCTCGTAGTTGGATTTCTGCTTTGGACGACCGGTCCGCCCTGTGGGTTGGCATCTGGATCGGCCTGGGCATCTTCTTGGGGAACGTAGCTGCACTTGACTGTGTGGTGCGGTATCCAGGACTTTTACCTTGAGGAAATTAGAGTGTTTCAAGCAGGCGCACGCCTTGAATACATTAGCATGGAATAATAAGATAGGACCTCGGTTCTATTTTGTTGGTTTCTAGAGCTGAGGTAATGATTAATAGGGATAGTTGGGGGCATTCGTATTTAACTGTCAGAGGTGAAATTCTTGGATTTGTTAAAGACGGACTACTGCGAAAGCATTTGCCAAGGATGTTT	507	158	0	137	117	894	124	0	0	53	877	557	288	69	238	Eukaryota	Alveolata	Dinoflagellata	Dinophyceae	Prorocentrales	Prorocentraceae	Prorocentrum	Prorocentrum_sp.	4019
AGCTCCAATAGCGTATATTAAAGTTGTTGCGGTTAAAAAGCTCGTAGTTGGATTTCTGCTTTGGACGACCGGTCCGCCCTGTGGGTTGGCATCTGGCTCGGCCTGGGCATCTTCTTGGGGAACGTAGCTGCACTTGACTGTGTGGTGCGGTATCCAGGACTTTTACCTTGAGGAAATTAGAGTGTTTCAAGCAGGCGCACGCCTTGAATACATTAGCATGGAATAATAAGATAGGACCTCGGTTCTATTTTGTTGGTTTCTAGAGCTGAGGTAATGATTAATAGGGATAGTTGGGGGCATTCGTATTTAACTGTCAGAGGTGAAATTCTTGGATTTGTTAAAGACGGACTACTGCGAAAGCATTTGCCAAGGATGTTT	0	703	0	155	34	110	0	0	0	0	75	51	42	136	72	Eukaryota	Alveolata	Dinoflagellata	Dinophyceae	Prorocentrales	Prorocentraceae	Prorocentrum	Prorocentrum_sp.	1378
AGCTCCAATAGCGTATATTAAAGTTGTTGCGGTTAAAAAGCTCGTAGTTGGATTTCTGTACGAGAGCACCGGTCCGCATTTTGTGCGTGTATCTGGTAGAACTTGTGCATCCTCTTATTTTCAAATCTGCGCTTCATTGCGTGGTTTTGTGGATAAGACTTTTACTTTGAGGAAATTAGAGTGTTCACGGCAGGCAAGCGCCCTGAATATGTTAGCATGGAATAATAATATAAGACTTCGGTTTTATTTTGTTGGTTTCTAAAGCTGAAGTAATGATTAATAGGAACAGTTGGGGACACTTGTATTAACTCGCTAGAGGTGGAATTCTTGGATTGAGTTACGACAAACTACTGCGAAAGCATTTGTCAAGGATGTTT	0	53	183	0	8	0	34	0	0	0	5	14	38	18	0	Eukaryota	Alveolata	Dinoflagellata	Syndiniales	Dino-Group-II	Dino-Group-II_X	Dino-Group-II_XX	Dino-Group-II_XX_sp.	353
AGCTCCAATAGCGTATATTAAAGTTGTTGCGGTTAAAAAGCTCGTAGTTGGATTTCTGTCAATGAGTGATGCTCCGCCCCTCGTGGTGAGTAGTCATCATGCCGTTGGCATCTTCTTGGGGAGTGTATCTGCACTTCACTGTGTGGTGCACAAGCCAGGACATTTACTTTGAGGAAATGAGAGTGTTTCAAGCAGGCGTTCGCCGTGAATACGTTAGCATGGAATAATAGCATCGGACCTCGCTCCAAAGCTGTTGGTTTCTTGGGTCGAGGTAAAGGTGAATAGGGATTGTTGGGGGCATTCGTATTTAACTGTCAGAGGTGAAATTCTTGGATTTGTTGAAGACGGACTACTGCGAAAGCATCTGCCAAAGATGTTC	512	24	532	481	0	607	57	0	0	0	143	187	808	19	0	Eukaryota	Alveolata	Dinoflagellata	Syndiniales	Dino-Group-I	Dino-Group-I-Clade-5	Dino-Group-I-Clade-5_X	Dino-Group-I-Clade-5_X_sp.	3370
AGCTCCAATAGCGTATATTAAAGTTGTTGCGGTTAAAAAGCTCGTAGTTGGATTTCTGTCAGTGAGCGATGCTCCGCCCCTCGTGGTGAGTAGTCATCGATGCGCTGGCATCTTCTTGGGGAGCGTATCTGCACTTCACTGTGTGGTGCGCAAGCCAGGACTTTTACTTTGAGGAAATGAGAGTGTTTCAAGCAGGCGTACGCCGTGAATACGTTAGCATGGAATAATAGCATCGGACCTCGCTCCAAAGCTGTTGGTTTCTTGGGTCGAGGTAAAGGTGAATAGGGATTGTTGGGGGCATTCGTATTTAACTGTCAGAGGTGAAATTCTTGGATTTGTTGAAGACGGACTACTGCGAAAGCATCTGCCAAAGATGTTC	22	0	46	286	253	50	0	0	0	172	46	0	0	846	0	Eukaryota	Alveolata	Dinoflagellata	Syndiniales	Dino-Group-I	Dino-Group-I-Clade-5	Dino-Group-I-Clade-5_X	Dino-Group-I-Clade-5_X_sp.	1721
AGCTCCAATAGCGTATATTAAAGTTGTTGCGGTTAAAAAGCTCGTAGTTGGATTTCTGTCGAAAACAACCGGTCCGCTCTATGAGCGTGTATCTGGTCTGGTTTTGGCATCCTCGTGGGGAACAGCTCTGTGCTTGATTGCATGGACTGGTATTCACGACTTTTACTTTGAGGAAATTAGAGTGTTCACGGCAGGCAAGCGCCTTGAATACATTAGCATGGAATAATAATATAGGACTTTGGTTCTATTTTGTTGGTTTCTAGAACTAAAGTAATGATTAATAGGGATAATTGGGGGCATTTGTATTAACGCGTCAGAGGTGGAATTCTTGGATTGCGTTACGACAAACTACTGCGAAAGCATTTGCCAAGGATGTTT	623	1362	3506	163	554	152	612	835	2199	574	44	35	508	619	0	Eukaryota	Alveolata	Dinoflagellata	Syndiniales	Dino-Group-II	Dino-Group-II-Clade-10-and-11	Dino-Group-II-Clade-10-and-11_X	Dino-Group-II-Clade-10-and-11_X_sp.	11786
AGCTCCAATAGCGTATATTAAAGTTGTTGCGGTTAAAAAGCTCGTAGTTGGATTTCTGTCGAAAACAGCCGGTCCGCTCTATGAGCGTGTATCTGGTTTGGTTTTGGCATCCTCGAGGGGTACTGCGCTGTGCTTGATTGCATGGCCAGGAATTCTCGACTTTTACTTTGAGGAAATTAGAGTGTTCACGGCAGGCAAGCGCCTTGAATACATTAGCATGGAATAATAATATAGGACTTTGGTTCTATTTTGTTGGTTTCTAGAACTAAAGTAATGATTAATAGGGATAATTGGGGGCATTTGTATTAACGCGTCAGAGGTGGAATTCTTGGATTGCGTTACGACAAACTACTGCGAAAGCATTTGCCAAGGATGTTT	0	0	68	99	0	75	105	0	0	0	34	20	61	215	0	Eukaryota	Alveolata	Dinoflagellata	Syndiniales	Dino-Group-II	Dino-Group-II-Clade-10-and-11	Dino-Group-II-Clade-10-and-11_X	Dino-Group-II-Clade-10-and-11_X_sp.	677
AGCTCCAATAGCGTATATTAAAGTTGTTGCGGTTAAAAAGCTCGTAGTTGGATTTCTGTCGAAAACGGCCGGTCCGCACTATGTGCGTGTATCTGGTTCGGTTTTGGCATCCTCATGAAGAACGTAACTGCGCTTGATTGCGTGGTGCGGAATTCATGACTTTTACTTTGAGGAAATTAGAGTGTTCACGGCAGGCAAGCGCCTTGAATATATTAGCATGGAATAATAATATAGGACCTTGGTCCCATTTTGTTGGTTTCTGGAACTAAGGTAATGATTAATAGGGATAATTGGGGGCATTCGTATTAACGCGTCAGAGGTGGAATTCTTGGATTGCGTTACGACGAACTACTGCGAAAGCATTTGCCAAGGATGTTT	741	834	48	91	0	40	49	0	0	0	32	0	872	49	0	Eukaryota	Alveolata	Dinoflagellata	Syndiniales	Dino-Group-II	Dino-Group-II-Clade-10-and-11	Dino-Group-II-Clade-10-and-11_X	Dino-Group-II-Clade-10-and-11_X_sp.	2756
AGCTCCAATAGCGTATATTAAAGTTGTTGCGGTTAAAAAGCTCGTAGTTGGATTTCTGTCGAAGACGGTCGGTCCGCTCTATGAGCGTGTATCTGATTCGGCTTTGGCATCCTCGTGGGGAACGTAACTGTGCTTGATTGCATGGTGCGGAATTCACGACTTTTACTTTGAGGAAATTAGAGTGTTCACGGCAGGCAAGCGCCTTGAATACATTAGCATGGAATAATAATATAGGACTTTGGTTCTATTTTGTTGGTTTCTAGGACTAAAGTAATGATTAATAGGGATAATTGGGGGCATTTGTATTAACGCGTCAGAGGTGGAATTCTTGGATTGCGTTACGACAAACTACTGCGAAAGCATTTGCCAAGGATGTTT	114	376	512	308	235	120	30	0	0	519	68	45	1660	948	1272	Eukaryota	Alveolata	Dinoflagellata	Syndiniales	Dino-Group-II	Dino-Group-II-Clade-10-and-11	Dino-Group-II-Clade-10-and-11_X	Dino-Group-II-Clade-10-and-11_X_sp.	6207
AGCTCCAATAGCGTATATTAAAGTTGTTGCGGTTAAAAAGCTCGTAGTTGGATTTCTGTCGAGAACGGCCGGTCCGCACTATGTGCGTGTATCTGGTTCGGTCTTGGCATCCTCTTGGAGAACGTAACTGCGCTTGATTGCGTGGTGCGGTATTCAAGACTTTTACTTTGAGGAAATTAGAGTGTTCACGGCAGGCAAGCGCCTTGAATATATTAGCATGGAATAATAATATAGGATCTCGGTTCTATTTTGTTGGTTTCTAGAATCAGGATAATGATTAATAGGGATAATTGGGGGCATTTGTATTAACGCGTCAGAGGTGGAATTCTTGGATTGCGTTACGACAAACTACTGCGAAAGCATTTGCCAAGGATGTTT	1371	883	2125	644	4024	255	194	786	4998	3720	0	52	288	3522	3385	Eukaryota	Alveolata	Dinoflagellata	Syndiniales	Dino-Group-II	Dino-Group-II-Clade-10-and-11	Dino-Group-II-Clade-10-and-11_X	Dino-Group-II-Clade-10-and-11_X_sp.	26247
AGCTCCAATAGCGTATATTAAAGTTGTTGCGGTTAAAAAGCTCGTAGTTGGATTTCTGTCGAGGACAACCGGTCCGCCCTCAGGGTGAGCATCTGGATTGGCCTGGGCATCCTCTTGGGGAACGTAGCTGCACTTGACTGTGTGGTGCGGTATCCAGGACTTTTACTTTGAGGAAATTAGAGTGTTTCAAGCAGGCTCATGCCTTGAATACATTAGCATGGAATAATAAGATAGGACCTCGGTTCTATTTTGTTGGTTTCTAGAGCTGAGGTAATGATTAATAGGGATAGTTGGGGGCATTCGTATTTAACTGTCAGAGGTGAAATTCTTGGATTTGTTAAAGACGGACTACTGCGAAAGCATTTGCCAAGGATGTTT	0	1	22	46	0	5	31	0	0	0	7	2	1	0	0	Eukaryota	Alveolata	Dinoflagellata	Dinophyceae	Prorocentrales	Prorocentraceae	Prorocentrum	Prorocentrum_sp.	115
AGCTCCAATAGCGTATATTAAAGTTGTTGCGGTTAAAAAGCTCGTAGTTGGATTTCTGTCGAGGACGGTCGGTCCACACTTTGTGTGAGTATCTGATTCGGCCTTGGCATCCTCCTGGGGAACGTTTCTGCGCTTGATTGCGTGGAGCGGAATTCAGGACTTTTACTTTGAGGAAATTAGAGTGTTCACGGCAGGCAAACGCCTTGAATATATTAGCATGGAATAATAATATAGGACCTTTGTTCTATTTTGTTGGTTTCTAGAGCGAAGGTAATGATTAATAGGGATAATTGGGGGCATTTGTATTAACGCGTCAGAGGTGGAATTCTTGGATTGCGTTACGACAAACTACTGCGAAAGCATTTGCCAAGGATGTTT	0	78	298	31	0	87	28	0	0	0	87	33	50	22	0	Eukaryota	Alveolata	Dinoflagellata	Syndiniales	Dino-Group-II	Dino-Group-II-Clade-16	Dino-Group-II-Clade-16_X	Dino-Group-II-Clade-16_X_sp.	714
AGCTCCAATAGCGTATATTAAAGTTGTTGCGGTTAAAAAGCTCGTAGTTGGATTTCTGTCGAGGGTGGGCGGTCCGCACTATGTGCGTGTATCTGTTACGGCCTTGGCATCCTCTTGGGGAACGTGTCTGTGCTTGATTGCATGGCGCGGTATTCAAGACTTTTACTTTGAGGAAATTAGAGTGTTCACGGCAAGCATAGCTTTGAATACATTAGCATGGAATAATAATATAGGACATTCGTACTATTTTGTTGGTTTCTAGAACGAGTGTAATGATTAATAGGGATAATTGGGGGCATTCGTATTAACGCGTCAGAGGTGGAATTCTTGGATTGCGTTACGACGAACTACTGCGAAAGCATTTGCCAAGGATGTTT	0	143	142	73	0	567	82	0	0	0	67	126	518	0	0	Eukaryota	Alveolata	Dinoflagellata	Syndiniales	Dino-Group-II	Dino-Group-II-Clade-36	Dino-Group-II-Clade-36_X	Dino-Group-II-Clade-36_X_sp.	1718
AGCTCCAATAGCGTATATTAAAGTTGTTGCGGTTAAAAAGCTCGTAGTTGGATTTCTGTCGGTGAGGTGCAGTCCGGCCTTTGTGTTGTGTACTTGTACCGCCACCGGCATCTTCCTAGGGACTGTGTCTGCTCTTCATTGAGTGGCGCATAATCTAGGACTTTTACTTTGAGGAAATAGGAGTGTTTCAAGCAGGCATGCGCCGTGAACACGTTAGCATGGAATAATAGCATCGGACCTCGCTCCAAAGCTGTTGGTTTCTTGGAACGAGGTAAAGGTGAATAGGGATTGTTGGGGGCATTCGTATTTAACTGTCAGAGGTGAAATTCTTGGATTTGTTGAAGACGGACTACTGCGAAAGCATCTGCCAAAGATGTTC	211	59	45	10	0	1009	81	0	0	0	365	279	1277	36	0	Eukaryota	Alveolata	Dinoflagellata	Syndiniales	Dino-Group-I	Dino-Group-I-Clade-5	Dino-Group-I-Clade-5_X	Dino-Group-I-Clade-5_X_sp.	3372
AGCTCCAATAGCGTATATTAAAGTTGTTGCGGTTAAAAAGCTCGTAGTTGGATTTCTGTCGGTGAGTGAAAGTCCGCTCTCAGTGGTTGGTACTTTTCACGCCACCGGCATCTTCCTGGGGACTGTGTCTGATCTTAGTTGATTGGCGCATAATCCAGGACTTTTACTTTGAAGAAATGAGAGTGTTTCAAGCAGGCCATCGCCGTGAATACGTTAGCATGGAATAATAGCATCGGACCTCGTTCCAAAGCTGTTGGTTTCTTGGACCGAGGTAAAGGTGAATAGGGATTGTTGGGGGCATTCGTATTTAACTGTCAGAGGTGAAATTCTTGGATTTGTTGAAGACGGACTACTGCGAAAGCATCTGCCAAAGATGTTC	0	0	0	182	58	85	21	0	0	131	195	12	98	93	329	Eukaryota	Alveolata	Dinoflagellata	Syndiniales	Dino-Group-I	Dino-Group-I-Clade-5	Dino-Group-I-Clade-5_X	Dino-Group-I-Clade-5_X_sp.	1204
AGCTCCAATAGCGTATATTAAAGTTGTTGCGGTTAAAAAGCTCGTAGTTGGATTTCTGTCGGTGAGTGAAAGTCCGCTCTCAGTGGTTGGTACTTTTCACGCCACCGGCATCTTCCTGGGGATTGTGTCTGCTCTTTGTTGAGTGGCGCATAATCCAGGACTTTTACTTTGAAGAAATGAGAGTGTTTCAAGCAGGCCATCGCCGTGAATACGTTAGCATGGAATAATAGCATCGGACCTCGTTCCAAAGCTGTTGGTTTCTTGGACCGAGGTAAAGGTGAATAGGGATTGTTGGGGGCATTCGTATTTAACTGTCAGAGGTGAAATTCTTGGATTTGTTGAAGACGGACTACTGCGAAAGCATCTGCCAAAGATGTTC	0	155	0	324	0	362	41	0	0	264	185	138	616	332	302	Eukaryota	Alveolata	Dinoflagellata	Syndiniales	Dino-Group-I	Dino-Group-I-Clade-5	Dino-Group-I-Clade-5_X	Dino-Group-I-Clade-5_X_sp.	2719
AGCTCCAATAGCGTATATTAAAGTTGTTGCGGTTAAAAAGCTCGTAGTTGGATTTCTGTCGGTGAGTGGCGCTCCGCCCCTTGTGGTGAGTAGTCGTCATGCCGCCGGCATCTTCTTGGGGAGCGTGTCTGCACTTCACTGTGTGGCGCGCAAGCCAGGACATTTACTTTGAGGAAATGAGAGTGTTTCAAGCAGGCGCACGCCGTGAATACGTTAGCATGGAATAATAGCATCGGACCTCGCTCCAAAGCTGTTGGTTTCTTGGGTCGAGGTAAAGGTGAATAGGGATTGTTGGGGGCATTCGTATTTAACTGTCAGAGGTGAAATTCTTGGATTTGTTGAAGACGGACTACTGCGAAAGCATCTGCCAAAGATGTTC	0	0	183	23	0	46	73	0	0	0	398	401	1021	79	0	Eukaryota	Alveolata	Dinoflagellata	Syndiniales	Dino-Group-I	Dino-Group-I-Clade-5	Dino-Group-I-Clade-5_X	Dino-Group-I-Clade-5_X_sp.	2224
AGCTCCAATAGCGTATATTAAAGTTGTTGCGGTTAAAAAGCTCGTAGTTGGATTTCTGTCGGTGAGTTGCAGTCCGGCCTCTGTGTTAGGTACTTGTTACGCCACCGGCATCTTCCTGGGGACTGTATCTGCTCTTCACTGAGTGGTGCATAATCCAGGACTTTTACTTTGAGGAAATAGGAGTGTTTCAAGCAGGCATGCGCCGTGAACACGTTAGCATGGAATAATAGCATCGGACCTCGCTCCAAAGCTGTTGGTTTCTTGGAACGAGGTAAAGGTGAATAGGGATTGTTGGGGGCATTCGTATTTAACTGTCAGAGGTGAAATTCTTGGATTTGTTGAAGACGGACTACTGCGAAAGCATCTGCCAAAGATGTTC	0	49	0	11	0	105	0	0	0	0	1688	608	209	117	6	Eukaryota	Alveolata	Dinoflagellata	Syndiniales	Dino-Group-I	Dino-Group-I-Clade-5	Dino-Group-I-Clade-5_X	Dino-Group-I-Clade-5_X_sp.	2793
AGCTCCAATAGCGTATATTAAAGTTGTTGCGGTTAAAAAGCTCGTAGTTGGATTTCTGTGGAGGACGACCGGTCCGCACTTTGTGCGTGCATCTGGTACGGCCTTTGCATCCTCTTGTGGAACGCTACTGCGCTTGATTGCGTGGTGCGGTATACAAGACTTTTACTTTGAGGAAATTAGAGTGTTCACGGCAGGCATGCGCCTTGAATATATTAGCATGGAATAATATTATAGGACGAAACGCCTATTTTGTTGGTTTCTAGGTGTATCGTAATGATTAAGAGGGACAATTGGGGGTGCTCGTACTACAACGTCAGAGGTGGAATTCTTAGATTGTTGTATGACGTACTACTGCGAAAGCATTCACCAAGGATGTTT	0	24	0	0	15	150	60	0	41	9	12	0	102	0	0	Eukaryota	Alveolata	Dinoflagellata	Syndiniales	Dino-Group-II	Dino-Group-II_X	Dino-Group-II_XX	Dino-Group-II_XX_sp.	413
AGCTCCAATAGCGTATATTAAAGTTGTTGCGGTTAAAAAGCTCGTAGTTGGATTTCTGTGGAGGACGGCCGGTCCGCATTTTGTGCGTGTATCTGGTACGGCCTTTGCATCCTCTTGTGGAACGTTACGGTGCTTGATTGCATTGTGCGGAATGCAAGACTTTTACTTTGAGGAAATTAGAGTGTTCACGGCAGGCATGCGCCTTGAATATATTAGCATGGAATAATAATATAGGCTCCTCGCCCTATTTTGTTGGTTTCTAGAGCGAAGAGAATGGTTAATAGGGATAATTGGGGGCACTCGTACTAGAGCGTCAGAGGTGGAATTCTTAGATTGCTCTATGACGAACTACTGCGAAAGCATTTGCCAAGGATGTTT	0	0	264	20	67	0	99	44	16	217	0	0	36	86	266	Eukaryota	Alveolata	Dinoflagellata	Syndiniales	Dino-Group-II	Dino-Group-II-Clade-9	Dino-Group-II-Clade-9_X	Dino-Group-II-Clade-9_X_sp.	1115
AGCTCCAATAGCGTATATTAAAGTTGTTGCGGTTAAAAAGCTCGTAGTTGGATTTCTGTTGAGGAAGTCCGGTCCGCACTTTGTGCGTGATCTGGTTCTGCCTCGGCATCCTCGCGGGGAACATGCTGCGCTTGATTGCGTGGTGTGGTATTCGCGACTTTTACTTTGAGGAAATTAGAGTGTTCACGGCAGACAATTGTCTTGAATACGTTAGCATGGAATAATAATATAGGACCTTGGTTCTATTTTGTTGGTTTCTAGAACTAAGGTAATGATTAATAGGGATAATTGGGGGCATTTGTATTAACACGTCAGAGGTGAAATTCTTGGATTGTGTTACGACAAACTACTGCGAAAGCATTTGCCAAGGATGTTT	1453	272	377	62	0	49	90	0	0	0	777	35	176	108	0	Eukaryota	Alveolata	Dinoflagellata	Syndiniales	Dino-Group-II	Dino-Group-II-Clade-26	Dino-Group-II-Clade-26_X	Dino-Group-II-Clade-26_X_sp.	3399
AGCTCCAATAGCGTATATTAAAGTTGTTGCGGTTAAAAAGCTCGTAGTTGGATTTCTGTTGAGGACGACCGGTCCGCCCATTGGGTGAGCATCTGGCTCGGCCTCGGCATCTTCTTGGTGAACGTAGCTGCACTTGACTGTGTGGTGCGGTACCCAGGACTTTTACTTTGAGGAAATTAGAGTGTTTCAAGCAGGCACACGCCTTGAATACATTAGCATGGAATAATAAGATAGGACCTCGGTTCTATTTTGTTGGTTTCTAGAGCTGAGGTAATGATTAATAGGGATAGTTGGGGGCATTCGTATTTAACTGTCAGAGGTGAAATTCTTGGATTTGTTAAAGACGGACTACTGCGAAAGCATTTGCCAAGGATGTTT	519	1109	783	145	0	942	721	195	0	706	775	276	1125	1486	169	Eukaryota	Alveolata	Dinoflagellata	Dinophyceae	NA	NA	NA	NA	8951
AGCTCCAATAGCGTATATTAAAGTTGTTGCGGTTAAAAAGCTCGTAGTTGGATTTCTGTTGAGGACGACCGGTCCGCCCTCTGGGTGAGCATCTGGCTCGGCCTTGGCATCTTCTTGGTGAACGTAGCTGCACTTGACTGTGTGGTACGGTAACCAGGACTTTTACTTTGAGGAAATTAGAGTGTTTCAAGCAGGCATACGCCTTGAATACATTAGCATGGAATAATAAGATAGGACCTCGGTTCTATTTTGTTGGTTTCTAGAGCTGAGGTAATGATTAATAGGGATAGTTGGGGGCATTCGTATTTAACTGTCAGAGGTGAAATTCTTGGATTTGTTAAAGACGGACTACTGCGAAAGCATTTGCCAAGGATGTTT	0	2	4	2	4	11	0	0	0	11	35	0	0	0	8	Eukaryota	Alveolata	Dinoflagellata	Dinophyceae	Dinophyceae_X	Dinophyceae_XX	Dinophyceae_XXX	Dinophyceae_XXX_sp.	77
AGCTCCAATAGCGTATATTAAAGTTGTTGCGGTTAAAAAGCTCGTAGTTGGATTTCTGTTGAGGACGGCCGGTCCGCACTATGTGCGTGTATCTGGTTCGGCCTTGGCATCCTCTTGAGGAACGTTCCTGCGCTTGATTGCGTGGGGCGGTATTCAAGACTTTTACTTTGAGGAAATTAGAGTGTTCACGGCAGGCAAGCGCCTTGAATACATTAGCATGGAATAATAATATAGGATCTTGGTTCTATTTGTTGGTTTCTAGGGCTAAGGTAATGATTAATAGGGATAATTGGGGGCATTTGTATTAACGCGTCAGAGGTGGAATTCTTGGATTGCGTTACGACAAACTACTGCGAAAGCATTTGCCAAGGATGTTT	0	129	137	0	60	21	10	0	0	0	70	34	93	180	0	Eukaryota	Alveolata	Dinoflagellata	Syndiniales	Dino-Group-II	Dino-Group-II-Clade-10-and-11	Dino-Group-II-Clade-10-and-11_X	Dino-Group-II-Clade-10-and-11_X_sp.	734
AGCTCCAATAGCGTATATTAAAGTTGTTGCGGTTAAAAAGCTCGTAGTTGGATTTCTGTTGAGGGCGACCGGTCCGTACCATGTATGTGTATCTGGTTTGGCCTCGGCATCCTCTCGAAATACGTTTCTGCGCTTGATTGCGTGGGGCGGGATTCGGGACTTTTACTTTGAGGAAATTAGAGTGTTCACGGCAGGCCATTGCCCTGAATATATTAGCATGGAATAATAATATAGGATCTCGATTCTATTTTGTTGGTTTCAGGAATTGAGGTAATGATTAATAGGGACAATTGGGGGCATTCGTATCAACACGTCAGAGGTGGAATTCTTGGATTGTGTTGCGACGAACTACTGCGAAAGCATTTGCCAAGGATGTTT	0	67	0	60	97	106	0	0	243	254	131	116	290	65	291	Eukaryota	Alveolata	Dinoflagellata	Syndiniales	Dino-Group-II	Dino-Group-II-Clade-25	Dino-Group-II-Clade-25_X	Dino-Group-II-Clade-25_X_sp.	1720
AGCTCCAATAGCGTATATTAAAGTTGTTGCGGTTAAAAAGCTCGTAGTTGGATTTCTGTTGGGAACGACCGGTCCGCCCATTGGGTGTGTATCTGGCTTGTTCTCGGCATCTTCTTGGTGAACGTTGCTGCACTTGACTGTGTGGAGCGCTACCCAGGACTTTTACTTTGAGGAAATTAGAGTGTTTCAAGCAGGCATATGCCTTGAATACATTAGCATGGAATAATAAGATAGGACCTCGGTTCTATTTTGTTGGTTTCTAGAGCTGAGGTAATGATTAATAGGGATAGTTGGGGGCATTCGTATTTAACTGTCAGAGGTGAAATTCTTGGATTTGTTAAAGACGGACTACTGCGAAAGCATTTGCCAAGGATGTTT	4662	1184	1596	554	454	1706	856	0	164	1465	1798	1086	1893	1662	1853	Eukaryota	Alveolata	Dinoflagellata	Dinophyceae	Gymnodiniales	Gymnodiniaceae	Gyrodinium	Gyrodinium_dominans	20933
AGCTCCAATAGCGTATATTAAAGTTGTTGCGGTTAAAAAGCTCGTAGTTGGATTTCTGTTGGGAACGACCGGTCCGCCCATTGGGTGTGTATCTGGCTTGTTCTCGGCATCTTCTTGGTGAACGTTGCTGCACTTGACTGTGTGGAGCGCTACCCAGGACTTTTACTTTGAGGAAATTAGAGTGTTTCAAGCAGGCTTACGCCTTGAATACATTAGCATGGAATAATAAGATAGGACCTCGGTTCTATTTTGTTGGTTTCTAGAGCTGAGGTAATGATTAATAGGGATAGTTGGGGGCATTCGTATTTAACTGTCAGAGGTGAAATTCTTGGATTTGTTAAAGACGGACTACTGCGAAAGCATTTGCCAAGGATGTTT	895	2173	2978	61	75	321	241	0	297	17	564	263	962	200	0	Eukaryota	Alveolata	Dinoflagellata	Dinophyceae	Gymnodiniales	Gymnodiniaceae	Gyrodinium	Gyrodinium_dominans	9047
AGCTCCAATAGCGTATATTAAAGTTGTTGCGGTTAAAAAGCTCGTAGTTGGATTTCTGTTGGGGACGACCGGTCCGCCCTCTGGGTGAGTATCTGGCTTGGCCTTAACATCCTCTTGGAGAACGTAGCTGCACTTGACTGTGTGGTGCGGAATCCAGGACTTTTACTTTGAGGAAATTAGAGTGTTTCAAGCAGGCTTCCGCCTTGAATACATTAGCATGGAATAATAAGATAGGACCTTGGTTCTATTTTGTTGGTTTCTAGAACTGAGGTAATGATTAATAGGGATAGTTGGGGGCATTCGTATTTAACTGTCAGAGGTGAAATTCTTGGATTTGTTAAAGACGGACTACTGCGAAAGCATTTGCCAAGGATGTTT	510	579	1494	0	44	211	1015	110	1486	87	57	0	1108	126	0	Eukaryota	Alveolata	Dinoflagellata	Dinophyceae	Dinophyceae_X	Dinophyceae_XX	Dinophyceae_XXX	Dinophyceae_XXX_sp.	6827
AGCTCCAATAGCGTATATTAAAGTTGTTGCGGTTAAAAAGCTCGTAGTTGGGTTTCTGCCGGTGAGCGACGGTCCGCCCGAGTGGTTGGTACACGTCGCGCCGCCGGCATCTTCCTGGGGAATGTGTCTGCACTTCACTGTGTGGCGCGGGATCCAGGACGTTTACTTTGAGGAAATTACAGTGCTTCAAGCAGGCTCACGCTCTCTGAATACGTTAGCATGGAATAATAGCATCGGACCTCGATCCAAAGCTGTTGGTTTCTTGGATCTGGGTAAAGGTGAATAGGGATTGTTGGGGGCATTCGTATTTAACTGTCAGAGGTGAAATTCTTGGATTTGTTGAAGACGGACTACTGCGAAAGCATCTGCCAAAGATGTTC	429	0	127	118	0	337	172	0	0	0	20	62	917	178	0	Eukaryota	Alveolata	Dinoflagellata	Syndiniales	Dino-Group-I	Dino-Group-I-Clade-5	Dino-Group-I-Clade-5_X	Dino-Group-I-Clade-5_X_sp.	2360
AGCTCCAATAGCGTATATTAAAGTTGTTGCGGTTAAAAAGCTCGTAGTTGGGTTTCTGTCGGTGAGCGAAGGTCCGCCCTAGTGGTTGGTACACTTCGCGCCGCCGACATCTTCCTGGGGAATGTGTCTGCACTTCACTGTGTGGCGCGGGAACCAGGACGTTTACTTTGAGGAAATTACAGTGCTTCAAGCAGGCTCACGCTCTCTGAATACGTTAGCATGGAATAATAGCATCGGACCTCGATCCAAAGCTGTTGGTTTCTTGGATCTGGGTAAAGGTGAATAGGGATTGTTGGGGGCATTCGTATTTAACTGTCAGAGGTGAAATTCTTGGATTTGTTGAAGACGGACTACTGCGAAAGCATCTGCCAAAGATGTTC	349	8	149	42	0	179	15	0	0	0	0	10	217	0	0	Eukaryota	Alveolata	Dinoflagellata	Syndiniales	Dino-Group-I	Dino-Group-I-Clade-5	Dino-Group-I-Clade-5_X	Dino-Group-I-Clade-5_X_sp.	969
AGCTCCAATAGCGTATATTAAAGTTGTTGCGGTTAAAACGCTCGTAGTTGGAGATCTGTCAAAAAATACTGGTCCGCCCTCGTGGTGAGTACATGGTAAGTTTTTGTCATCATCTTGGGGAACTTGTTTGCACTTTACTGTGTGACTTGAGATCCAGGACTTTTACTTTGAGGAAATGAGAGTGTTTCAAGCAGGCGGAAGCCCTGAATACGTTAGCATGGAATAATAGCATCGGACCTCCTTCCAAAGCTGTTGGTTCATTGGAAAGAGGTAATGGTAAACAGGGATAGTTGGGGGCATTCGTATTTAACTGTCAGAGGTGAAATTCTTGGATTTGTTAAAGACGAACTACTGCGAAAGCATCTGCCAAGGATGTTT	0	25	224	1252	0	251	124	0	0	0	135	610	9836	793	0	Eukaryota	Alveolata	Dinoflagellata	Syndiniales	Dino-Group-I	Dino-Group-I-Clade-7	Dino-Group-I-Clade-7_X	Dino-Group-I-Clade-7_X_sp.	13250
AGCTCCAATAGCGTATATTAAAGTTGTTGCGGTTAAAACGCTCGTAGTTGGTTTTCTGTCGGGGGTGACTGGTCGTCCCAAGTGGATGGTACTTGTTCTGCTCCTGGCATCTTCTGAGGGAACACGTTTGCACTTAACTGTGTGGCGTGAGAGCTCAGACTTTTACTTTGAGGAAATGAGAGTGCTTCAAGCGGGTAATTGCCACGAATACGTTAGCATGGAATAATAACATTGGACCTCGGGCCAAAGCTGTTGGTTGCTGGAACGAGGGGAGGATAAACAGGGACAGTTGGGGGTATTCGTATTTAACTGTCAGAGGTGAAATTCTTGGATTTGTTAAAGACGGACTACTGCGAAAGCATTTGCCAAGGATGTTT	3573	3454	1223	261	176	80	328	0	0	591	34	56	1198	45	355	Eukaryota	Alveolata	Dinoflagellata	Syndiniales	Dino-Group-I	Dino-Group-I-Clade-2	Dino-Group-I-Clade-2_X	Dino-Group-I-Clade-2_X_sp.	11374
AGCTCCAATAGCGTATATTTAAGTTGTTGCGGTTAAAAAGCTCGTAGTTGGATTTCTGTCGAGGAAGACCGGTCCGCCCTCTGGGTTGGTATCTGGCTCTGCCTGGGCATCATTTTGGAGAACGTTCTGCACTTCACTGTGTGGGGCGGTATCCAAATCATTTACTTTGAGGAAATTAGAGTGTTTCAAGCAAGCTTTAGCTTTGAATACATTAGCATGGAATAATAATATAGGACCATTGTTCTATTTTGTTGGTTTCTAGAACTGTGGTAATGATTAATAGGGATAGTTGGGAGAATTAGAATTGCGTTGTCAGAGGTGAAATTCTTGGATTTACGCAAGACTGACTAATGCGAAAGCATTTTCTAAGGATGTTT	0	77	47	156	67	433	173	0	0	0	10	211	269	449	0	Eukaryota	Alveolata	Dinoflagellata	Dinophyceae	NA	NA	NA	NA	1892
AGCTCCAATAGCGTATGTTAAAGTTGTTGCGGCTAAAAAGCTCGTAGTTGGATTTCTAGATGAGAGGAGTGGTCCACTCTATGAGTGTGTATCTACTTCCGCTCGTCTATCCGCTCTGCATACGTGTCTGCGCTTGACTGCGTGGCGCGGAGGTAGGGCCTTTTACTTTGAGGAAATTAGAGTGTTCACGGCAGGCAATCGCCTTGAATATATTAGCATGGAATAATAACATAGGATCTTGGTTCTATTTTGTTGGTTTCTAGAGCTAAGATAATGATTAATAGGGACAATTGGGGGCATTCGTATCGCGGTGTCAGAGGTGGAATTCTTGGATTACTGCGCGACGAACTACTGCGAAAGCATTTGCCAAGGATGTTT	0	138	0	31	0	329	256	0	0	40	110	71	762	116	0	Eukaryota	Alveolata	Dinoflagellata	Syndiniales	Dino-Group-II	Dino-Group-II-Clade-3	Dino-Group-II-Clade-3_X	Dino-Group-II-Clade-3_X_sp.	1853
AGCTCCAGTAGCGTATATTAAAGTTGTTGCGGTTGAAAAGCTCGTAGTTGGGTTTCTGCGGAGGAAGCGCGGTCCGCACTTGGTGCGTGTATCTGGTCTACCTACGCATCTTCCAGTGAAACGCTACTGCGCTTTATTGCGTGGCGCGGCAATCTGGACTTTTACTTTGAGGAAATTGGAGTGTTTACAGCGAGCGATTGGTTTGAACATATTAGCATGGAATAATAACCTAGAACCTTGGTTCTATTTTGTTGGTTTCTAGACTAGGGTAATGATCAATAGGGATAATTGGGGGCATTTGTATCAACACGTCAGAGGTGAAATTCTTGGATTGTGTTACGACGAACCACTGCGAAAGCATTTGCCAAGGATGTTT	228	0	0	0	756	49	151	0	0	703	26	0	396	15	1186	Eukaryota	Alveolata	Dinoflagellata	Syndiniales	Dino-Group-II	Dino-Group-II-Clade-22	Dino-Group-II-Clade-22_X	Dino-Group-II-Clade-22_X_sp.	3510

## Sheet: Table S3
Table S3. Indicator ASVs for each depth, or combination of depths, and their Pearson’s phi coefficient of association (φ) and strength of correlation with sampled depths (5, 25, 50, 100, and 150 m). A significant association to a depth or multiple depths is indicated in bold. Significance codes: ** = p < 0.001, * = p < 0.01.
ASV	Class	Highest-level of assigned taxonomy	φ	Strength of correlation					functional group
				D1	D2	D3	D4	D5
ASV1240	Syndiniales	Dino-Group-III	1	1*	-0.25	-0.25	-0.25	-0.25	parasite
ASV575	Syndiniales	Dino-Group-II-Clade-10-and-11	0.829	0.829*	-0.302	0.075	-0.302	-0.302	parasite
ASV308	Syndiniales	Dino-Group-I-Clade-5	0.829	0.075	0.829*	-0.302	-0.302	-0.302	parasite
ASV1608	Syndiniales	Dino-Group-III	0.829	0.075	0.829*	-0.302	-0.302	-0.302	parasite
ASV2954	Syndiniales	Dino-Group-II-Clade-25	1	-0.25	-0.25	-0.25	1*	-0.25	parasite
ASV133	Dinophyceae	Chytriodinium roseum	1	-0.25	-0.25	-0.25	-0.25	1*	parasite
ASV146	Syndiniales	Dino-Group-I-Clade-7	1	-0.25	-0.25	-0.25	-0.25	1*	parasite
ASV167	Syndiniales	Syndinium turbo	1	-0.25	-0.25	-0.25	-0.25	1*	parasite
ASV173	Syndiniales	Dino-Group-II-Clade-7	1	-0.25	-0.25	-0.25	-0.25	1*	parasite
ASV225	Dinophyceae	Peridiniales	1	-0.25	-0.25	-0.25	-0.25	1*
ASV251	Syndiniales	Dino-Group-I-Clade-1	1	-0.25	-0.25	-0.25	-0.25	1*	parasite
ASV257	Syndiniales	Dino-Group-II-Clade-21	1	-0.25	-0.25	-0.25	-0.25	1*	parasite
ASV258	Syndiniales	Dino-Group-II-Clade-7	1	-0.25	-0.25	-0.25	-0.25	1*	parasite
ASV283	Syndiniales	Dinophyceae	1	-0.25	-0.25	-0.25	-0.25	1*	parasite
ASV285	Syndiniales	Dino-Group-II-Clade-10-and-11	1	-0.25	-0.25	-0.25	-0.25	1*	parasite
ASV366	Syndiniales	Hematodinium sp.	1	-0.25	-0.25	-0.25	-0.25	1*	parasite
ASV371	Syndiniales	Dino-Group-II-Clade-15	1	-0.25	-0.25	-0.25	-0.25	1*	parasite
ASV393	Dinophyceae	Dinophyceae	1	-0.25	-0.25	-0.25	-0.25	1*
ASV399	Dinophyceae	Dinophyceae	1	-0.25	-0.25	-0.25	-0.25	1*
ASV427	Syndiniales	Dino-Group-I-Clade-5	1	-0.25	-0.25	-0.25	-0.25	1*	parasite
ASV437	Dinophyceae	Dinophyceae	1	-0.25	-0.25	-0.25	-0.25	1*
ASV438	Syndiniales	Dino-Group-I-Clade-5	1	-0.25	-0.25	-0.25	-0.25	1*	parasite
ASV472	Syndiniales	Dino-Group-I-Clade-2	1	-0.25	-0.25	-0.25	-0.25	1*	parasite
ASV516	Dinophyceae	Gymnodiniales	1	-0.25	-0.25	-0.25	-0.25	1*
ASV534	Dinophyceae	Dinophyceae	1	-0.25	-0.25	-0.25	-0.25	1*
ASV539	Syndiniales	Dino-Group-II-Clade-1	1	-0.25	-0.25	-0.25	-0.25	1*	parasite
ASV540	Syndiniales	Dino-Group-II-Clade-7	1	-0.25	-0.25	-0.25	-0.25	1*	parasite
ASV542	Syndiniales	Dino-Group-I-Clade-2	1	-0.25	-0.25	-0.25	-0.25	1*	parasite
ASV565	Dinophyceae	Dinophyceae	1	-0.25	-0.25	-0.25	-0.25	1*
ASV591	Syndiniales	Dino-Group-II-Clade-10-and-11	1	-0.25	-0.25	-0.25	-0.25	1*	parasite
ASV615	Syndiniales	Dino-Group-I-Clade-5	1	-0.25	-0.25	-0.25	-0.25	1*	parasite
ASV618	Syndiniales	family Dino-Group-I-Clade-1	1	-0.25	-0.25	-0.25	-0.25	1*	parasite
ASV641	Dinophyceae	Dinophyceae	1	-0.25	-0.25	-0.25	-0.25	1*
ASV711	Dinophyceae	Dinophyceae	1	-0.25	-0.25	-0.25	-0.25	1*
ASV797	Syndiniales	Dino-Group-II-Clade-14	1	-0.25	-0.25	-0.25	-0.25	1*	parasite
ASV805	Syndiniales	Dino-Group-II-Clade-21	1	-0.25	-0.25	-0.25	-0.25	1*	parasite
ASV824	Dinophyceae	Prorocentrum	1	-0.25	-0.25	-0.25	-0.25	1*
ASV899	Syndiniales	Dino-Group-I-Clade-5	1	-0.25	-0.25	-0.25	-0.25	1*	parasite
ASV900	Dinophyceae	Dinophyceae	1	-0.25	-0.25	-0.25	-0.25	1*
ASV1076	Dinophyceae	Dinophyceae	1	-0.25	-0.25	-0.25	-0.25	1*
ASV1330	Syndiniales	Dino-Group-II-Clade-21	1	-0.25	-0.25	-0.25	-0.25	1*	parasite
ASV1349	Syndiniales	Dino-Group-II-Clade-21	1	-0.25	-0.25	-0.25	-0.25	1*	parasite
ASV1523	Syndiniales	Dino-Group-I-Clade-5	1	-0.25	-0.25	-0.25	-0.25	1*	parasite
ASV1710	Dinophyceae	Dinophyceae	1	-0.25	-0.25	-0.25	-0.25	1*
ASV128	Syndiniales	Hematodinium sp.	0.829	0.075	-0.302	-0.302	-0.302	0.829*	parasite
ASV190	Syndiniales	Dino-Group-I-Clade-5	0.829	-0.30	-0.302	-0.302	0.075	0.829*	parasite
ASV233	Dinophyceae	Dinophyceae	0.829	-0.30	-0.302	-0.302	0.075	0.829*
ASV240	Syndiniales	Dino-Group-I-Clade-5	0.829	-0.30	-0.302	-0.302	0.075	0.829*	parasite
ASV276	Syndiniales	Dino-Group-I-Clade-2	0.829	-0.30	-0.302	-0.302	0.075	0.829*	parasite
ASV292	Syndiniales	Dino-Group-I-Clade-2	0.829	-0.30	-0.302	-0.302	0.075	0.829*	parasite
ASV299	Syndiniales	Dino-Group-II-Clade-10-and-11	0.829	-0.302	-0.302	-0.302	0.075	0.829*	parasite
ASV330	Syndiniales	Dino-Group-I-Clade-2	0.829	-0.302	-0.302	-0.302	0.075	0.829*	parasite
ASV389	Dinophyceae	Heterocapsa nei/rotundata	0.829	-0.302	-0.302	-0.302	0.075	0.829*	HAB
ASV455	Syndiniales	Dino-Group-I-Clade-5	0.829	-0.302	-0.302	0.075	-0.302	0.829*	parasite
ASV497	Dinophyceae	Dinophyceae	0.829	-0.302	-0.302	-0.302	0.075	0.829*
ASV653	Syndiniales	Dino-Group-II-Clade-10-and-11	0.829	-0.302	-0.302	-0.302	0.075	0.829*	parasite
ASV683	Syndiniales	Dino-Group-I-Clade-5	0.829	-0.302	-0.302	-0.302	0.075	0.829*	parasite
ASV693	Dinophyceae	Dinophyceae	0.829	-0.302	-0.302	-0.302	0.075	0.829*
ASV888	Dinophyceae	Dinophyceae	0.829	-0.302	-0.302	-0.302	0.075	0.829*
ASV2949	Syndiniales	Dino-Group-I-Clade-4	0.829	-0.302	0.075	-0.302	-0.302	0.829*	parasite
ASV1556	Dinophyceae	Dinophyceae	0.866	0.354*	0.707*	-0.354	-0.354	-0.354
ASV86	Dinophyceae	Pentapharsodinium sp.	0.873	-0.134	0.535*	0.535*	-0.468	-0.468
ASV314	Syndiniales	Dino-Group-I-Clade-1	1	-0.408	-0.408	-0.408	0.612**	0.612**	parasite
ASV32	Dinophyceae	Dinophyceae	0.866	-0.354	-0.354	-0.354	0.354*	0.707*
ASV77	Dinophyceae	Prorocentrum	0.866	-0.354	-0.354	-0.354	0.354*	0.707*
ASV92	Syndiniales	Dino-Group-I-Clade-2	0.866	-0.354	-0.354	-0.354	0.354*	0.707*	parasite
ASV109	Dinophyceae	Dinophyceae_XX	0.866	-0.354	-0.354	-0.354	0.354*	0.707*
ASV181	Syndiniales	Dino-Group-I-Clade-5	0.866	-0.354	-0.354	-0.354	0.354*	0.707*	parasite
ASV396	Dinophyceae	Dinophyceae	0.866	-0.354	-0.354	-0.354	0.354*	0.707*
ASV489	Syndiniales	Dino-Group-I-Clade-2	0.866	-0.354	-0.354	-0.354	0.354*	0.707*	parasite
ASV528	Syndiniales	family Dino-Group-II-Clade-10-and-11	0.866	-0.354	-0.354	-0.354	0.354*	0.707*	parasite
ASV638	Dinophyceae	Dinophyceae	0.866	-0.354	-0.354	-0.354	0.354*	0.707*
ASV132	Dinophyceae	Blastodinium contortum	1	0.408**	0.408**	0.408**	-0.612	-0.612	parasite
ASV309	Syndiniales	Dino-Group-II-Clade-9	0.866	-0.707	-0.354	0.354*	0.354*	0.354*	parasite
ASV42	Dinophyceae	Prorocentrum	1	0.25*	0.25*	0.25*	0.25*	-1
ASV68	Syndiniales	Dino-Group-II-Clade-23	1	0.25*	0.25*	0.25*	0.25*	-1	parasite
ASV188	Syndiniales	Dino-Group-I-Clade-1	1	0.25*	0.25*	0.25*	0.25*	-1	parasite
ASV99	Dinophyceae	Dinophyceae	0.829	0.302*	0.302*	-0.075*	0.302*	-0.829

## Sheet: Table S4
Table S4. Summary of indicator ASVs for each station, or combination of stations, and their Pearson’s phi coefficient of association (φ) and strength of correlation with sampled stations (Station A, Station B, and Station C). A significant association to a station or multiple stations is indicated in bold. Significance codes: ** = p < 0.001, * = p < 0.01.
ASV	Class	Highest-level of assigned taxonomy	φ	Strength of correlation
				Station A	Station B	Station C
ASV91	Dinophyceae	Dinophyceae	0.853	-0.426	-0.426	0.853*
ASV180	Dinophyceae	Dinophyceae	0.7	-0.2	-0.5	0.7*
ASV236	Syndiniales	Dino-Group-I-Clade-1	0.866	-0.577	0.866**	-0.289
ASV434	Dinophyceae	Warnowia sp.	0.853	0.853*	-0.426	-0.426
ASV372	Syndiniales	Dino-Group-II-Clade-10-and-11	0.756	0.756*	-0.378	-0.378
ASV498	Dinophyceae	Karlodinium veneficum	0.756	0.756*	-0.378	-0.378
ASV140	Dinophyceae	Gymnodinium sp.	0.7	0.7*	-0.2	-0.5
ASV1067	Dinophyceae	Dinophyceae	0.7	0.7*	-0.2	-0.5
ASV1170	Syndiniales	Dino-Group-II-Clade-30	0.7	0.7*	-0.2	-0.5
ASV302	Syndiniales	Dino-Group-I-Clade-5	0.756	0.378*	-0.756	0.378*

## Sheet: Table S5
	Table S5. Taxa identifed morphologically at Station C. X denotes species observed in sample during initial microscopic examination but not encountered during cell counting.
	Diatoms									Other flagellates
	Sampling Date and Station		2021-06-12							Sampling Date		2021-06-12
	Sampling Depth (m)		D1	D2	D3	D4	D5			Sampling Depth (m)		D1	D2	D3	D4	D5
	Concentration		Cells/L	Cells/L	Cells/L	Cells/L	Cells/L			Concentration		Cells/L	Cells/L	Cells/L	Cells/L	Cells/L
	Total Phytoplankton		14000	14000	13000	11000	23000			Total Phytoplankton		14000	14000	13000	11000	23000
	Diatoms		2800	2400	2000	1700	5000			Diatoms		2800	2400	2000	1700	5000
	Dinoflagellates		5700	7300	6500	4700	6200			Dinoflagellates		5700	7300	6500	4700	6200
	Other flagellates		5300	4300	5000	4400	11000			Other flagellates		5300	4300	5000	4400	11000
	Genus	Species	Cells/L	Cells/L	Cells/L	Cells/L	Cells/L			Genus	Species	Cells/L	Cells/L	Cells/L	Cells/L	Cells/L
	Chaetoceros	spp.	200	x						Chrysophytes
	Climacodium	frauenfeldianum	130							Dinobryon	sp.			200	300	600
	Cocconeis	spp.		200	100		200			Ochromonas	spp.	700	300	600	300	2600
	Coscinodiscus	spp.
	Cyclotella	sp.	600	400	700	700	1200			Prymnesiophytes
	Cylindrotheca (=Ceratoneis)	closterium	100	100		200	400			Calciopappus	caudatus	100	100	100	200	400
	Entomoneis	spp.		200						Chrysochromulina	spp.	1300	1300	1300	1000	2000
	Haslea	gigantea			50	25				Emiliania	huxleyi	800	700	700	900	1600
	Hemiaulus	membranaceus		100						Scyphosphaera	apsteinii				25
	Leptocylindrus	mediterraneus					200			Umbellosphaera	tenuis				25
	Licmophora	sp.					200
	Lioloma	pacificum					400			Cryptophytes
	Lyrella	sp.								Chroomonas	spp.			200
	Naviculoid	spp.	900	400	400	100	600			Hemiselmis	spp.	1000	300	600	500	800
	Nitzschia	spp.	400	1000	700	700	1400			Leucocryptos	marina	300			300	400
	Pleurosigma	sp.	25	200						Rhodomonas	salina			100
	Proboscia	alata		x						Teleaulax	acuta		200
	Pseudo-nitzschia	delicatissima group		200			x
	Rhizosolenia	spp.		x						Prasinophytes
	Thalassionema	sp.					400			Nephroselmis	pyriformis	400	600	900	500	2200
										Pyramimonas	spp.	600	600	200	300	800
										Other
										Dictyocha	fibula	100	200	100

## Sheet: Table S6
Table S6. Summary of environmental parameters from CTD casts.
Station	Depth (m)	Temp.(°C)	Salinity (PSU)	DO (ml/L)	PAR	Transmittance	CDOM	Turbidity 10-4 (NTU)
A	5	26.72	34.78	201.66	2.03	98.35	7.24	1.31
A	25	26.73	34.78	201.36	0.25	98.37	5.68	1.32
A	50	26.44	34.76	201.8	0.1	98.28	5.83	1.36
A	100	24.35	35.54	177.92	0.1	97.98	6.23	1.68
A	150	21.46	35.75	146.53	0.1	98.91	6.38	1.25
B	5	26.42	34.66	202.83	3.68	98.33	5.85	1.28
B	25	26.3	34.67	201.83	1.04	98.31	5.8	1.39
B	50	25.68	35.06	203.27	0.34	98.38	5.81	1.41
B	100	25.43	35.21	196.54	0.1	98.37	5.98	1.46
B	150	22.6	35.7	165.34	0.1	98.94	6.24	1.3
C	7	24.69	35.3	204.59	1.73	97.99	5.75	1.28
C	25	24.48	35.39	204.81	0.22	98.11	5.76	1.39
C	50	24.43	35.41	205.89	0.1	98.14	5.66	1.35
C	100	24.34	35.47	203.26	0.1	98.3	5.67	1.34
C	150	21.88	35.72	171.43	0.1	98.63	6.16	1.28

## Sheet: Table S7
Table S7. The five most abundant divisions.
Division	Count of raw reads	% of total	Count of ASVs
Dinoflagellata	2142423	63.5%,	5103
Metazoa	647944	19.2%,	405
Radiolaria	157458	4.7%,	344
Ciliophora	152687	4.5%,	775
Streptophyta	54870	1.6%,	78
		.

## Sheet: Figure S1
Figure S1. Rarefaction curves for all 15 samples (three stations x 5 depths).

## Sheet: Figure S2
Figure S2. CTD cast data (0 - 200 m) for each station: A) turbidity, B) PAR, and C) chromophoric dissolved organic matter (CDOM), and D) transmission. Station A is blue, Station B is orange, and Station C is yellow.
