# Supplementary material for: eDNA metabarcoding reveals biodiversity and depth stratification patterns of dinoflagellate assemblages within the epipelagic zone of the western Coral Sea
Source: BMC Ecol Evol. 2024 Mar 26;24:38. doi: 10.1186/s12862-024-02220-7 (PMC10964515; doi:10.1186/s12862-024-02220-7)
Supplement: Supplementary file 2 — Normalized abundances of Dinoflagellata ASVs. [file 12862_2024_2220_MOESM2_ESM.xlsx]

## Sheet: ASV Table
Supplementary File 1. Normalized abundances of ASVs.
ASV	June 12: Station C					June 15: Station B					June 16: Station A					Assigned taxonomy
	D1	D2	D3	D4	D5	D1	D2	D3	D4	D5	D1	D2	D3	D4	D5	Kingdom	Supergroup	Division	Class	Order	Family	Genus	Species
ASV1	8917	4426	4847	7515	2032	12016	6557	0	1682	511	12851	12962	4528	12662	830	Eukaryota	Alveolata	Dinoflagellata	Dinophyceae	Gymnodiniales	Gymnodiniaceae	NA	NA
ASV10	0	248	250	644	0	1050	2893	6522	18276	2078	186	0	872	692	0	Eukaryota	Alveolata	Dinoflagellata	Dinophyceae	NA	NA	NA	NA
ASV100	66	285	0	0	0	15	84	0	10	0	0	0	0	0	0	Eukaryota	Alveolata	Dinoflagellata	Dinophyceae	NA	NA	NA	NA
ASV1000	0	0	0	497	0	0	0	0	0	0	0	0	0	0	0	Eukaryota	Alveolata	Dinoflagellata	Dinophyceae	NA	NA	NA	NA
ASV1001	0	0	0	0	0	0	0	0	0	0	0	0	0	0	252	Eukaryota	Alveolata	Dinoflagellata	Dinophyceae	NA	NA	NA	NA
ASV1002	0	0	0	0	0	0	0	0	0	0	0	0	0	0	252	Eukaryota	Alveolata	Dinoflagellata	Dinophyceae	Dinophyceae_X	Dinophyceae_XX	Abedinium	Abedinium_dasypus
ASV1003	0	47	157	0	0	0	0	0	0	0	0	0	0	0	0	Eukaryota	Alveolata	Dinoflagellata	Syndiniales	Dino-Group-II	Dino-Group-II-Clade-16	Dino-Group-II-Clade-16_X	Dino-Group-II-Clade-16_X_sp.
ASV1004	0	186	0	0	0	0	0	0	0	0	0	0	0	0	0	Eukaryota	Alveolata	Dinoflagellata	Dinophyceae	NA	NA	NA	NA
ASV1005	0	0	209	0	0	0	0	0	0	0	0	0	0	0	0	Eukaryota	Alveolata	Dinoflagellata	Dinophyceae	NA	NA	NA	NA
ASV1006	0	0	0	80	306	25	0	0	0	0	0	0	0	0	0	Eukaryota	Alveolata	Dinoflagellata	Dinophyceae	NA	NA	NA	NA
ASV1007	0	0	0	0	0	0	594	0	0	0	0	0	0	0	0	Eukaryota	Alveolata	Dinoflagellata	Dinophyceae	Gymnodiniales	Warnowiaceae	Warnowia	Warnowia_sp.
ASV1008	0	18	24	51	7	11	28	3	2	12	11	61	12	8	42	Eukaryota	Alveolata	Dinoflagellata	Dinophyceae	NA	NA	NA	NA
ASV1009	0	0	0	486	0	0	0	0	0	0	0	0	0	0	0	Eukaryota	Alveolata	Dinoflagellata	Syndiniales	Dino-Group-I	Dino-Group-I-Clade-5	Dino-Group-I-Clade-5_X	Dino-Group-I-Clade-5_X_sp.
ASV101	1414	0	198	0	768	0	0	0	188	0	0	0	255	1329	0	Eukaryota	Alveolata	Dinoflagellata	Dinophyceae	Gymnodiniales	Warnowiaceae	Warnowia	Warnowia_sp.
ASV1010	0	0	0	0	43	0	0	0	0	0	0	0	50	179	0	Eukaryota	Alveolata	Dinoflagellata	Dinophyceae	Dinophyceae_X	Dinophyceae_XX	Dinophyceae_XXX	Dinophyceae_XXX_sp.
ASV1011	169	0	0	0	0	0	0	0	0	0	0	0	0	0	0	Eukaryota	Alveolata	Dinoflagellata	Dinophyceae	Peridiniales	Thoracosphaeraceae	NA	NA
ASV1012	0	183	0	0	0	0	0	0	0	0	0	0	0	0	0	Eukaryota	Alveolata	Dinoflagellata	Dinophyceae	NA	NA	NA	NA
ASV1013	0	0	0	0	0	0	0	0	212	0	0	0	0	0	0	Eukaryota	Alveolata	Dinoflagellata	Dinophyceae	NA	NA	NA	NA
ASV1014	0	0	204	0	0	0	0	0	0	0	0	0	0	0	0	Eukaryota	Alveolata	Dinoflagellata	Dinophyceae	NA	NA	NA	NA
ASV1015	0	0	102	0	0	61	0	0	0	0	0	0	34	0	0	Eukaryota	Alveolata	Dinoflagellata	Dinophyceae	Gymnodiniales	Kareniaceae	Karenia	Karenia_brevis
ASV1016	168	0	0	0	0	0	0	0	0	0	0	0	0	0	0	Eukaryota	Alveolata	Dinoflagellata	Dinophyceae	Gymnodiniales	Kareniaceae	Karlodinium	Karlodinium_veneficum
ASV1017	0	0	0	46	0	47	97	0	0	0	29	51	36	0	0	Eukaryota	Alveolata	Dinoflagellata	Dinophyceae	Gymnodiniales	NA	NA	NA
ASV1018	0	0	0	0	0	0	0	0	0	227	0	0	0	0	0	Eukaryota	Alveolata	Dinoflagellata	Syndiniales	Dino-Group-II	Dino-Group-II-Clade-1	Dino-Group-II-Clade-1_X	Dino-Group-II-Clade-1_X_sp.
ASV1019	0	0	0	0	0	0	0	0	0	0	0	0	0	0	244	Eukaryota	Alveolata	Dinoflagellata	Syndiniales	Dino-Group-II	Dino-Group-II-Clade-10-and-11	Dino-Group-II-Clade-10-and-11_X	Dino-Group-II-Clade-10-and-11_X_sp.
ASV102	0	0	0	0	0	0	0	493	3596	0	0	0	0	80	0	Eukaryota	Alveolata	Dinoflagellata	Dinophyceae	NA	NA	NA	NA
ASV1020	0	0	0	63	0	0	0	0	0	0	0	0	0	31	0	Eukaryota	Alveolata	Dinoflagellata	Syndiniales	Dino-Group-II	Dino-Group-II_X	Dino-Group-II_XX	Dino-Group-II_XX_sp.
ASV1021	0	0	0	0	0	0	0	644	0	0	0	0	0	0	0	Eukaryota	Alveolata	Dinoflagellata	Dinophyceae	NA	NA	NA	NA
ASV1022	0	0	0	0	0	0	0	0	209	0	0	0	0	0	0	Eukaryota	Alveolata	Dinoflagellata	Dinophyceae	NA	NA	NA	NA
ASV1023	0	0	202	0	0	0	0	0	0	0	0	0	0	0	0	Eukaryota	Alveolata	Dinoflagellata	Syndiniales	Dino-Group-III	Dino-Group-III_X	Dino-Group-III_XX	Dino-Group-III_XX_sp.
ASV1024	0	0	202	0	0	0	0	0	0	0	0	0	0	0	0	Eukaryota	Alveolata	Dinoflagellata	Dinophyceae	Peridiniales	Blastodiniaceae	Blastodinium	Blastodinium_contortum
ASV1025	0	0	0	215	0	117	0	0	0	0	0	0	0	0	0	Eukaryota	Alveolata	Dinoflagellata	Dinophyceae	NA	NA	NA	NA
ASV1026	0	0	0	0	0	0	0	0	208	0	0	0	0	0	0	Eukaryota	Alveolata	Dinoflagellata	Syndiniales	Dino-Group-II	Dino-Group-II-Clade-10-and-11	Dino-Group-II-Clade-10-and-11_X	Dino-Group-II-Clade-10-and-11_X_sp.
ASV1027	0	0	0	0	0	111	0	0	0	0	11	26	54	0	0	Eukaryota	Alveolata	Dinoflagellata	Syndiniales	Dino-Group-II	Dino-Group-II-Clade-10-and-11	Dino-Group-II-Clade-10-and-11_X	Dino-Group-II-Clade-10-and-11_X_sp.
ASV1028	0	0	0	0	0	46	89	0	0	0	0	20	87	0	0	Eukaryota	Alveolata	Dinoflagellata	Syndiniales	Dino-Group-I	Dino-Group-I-Clade-5	Dino-Group-I-Clade-5_X	Dino-Group-I-Clade-5_X_sp.
ASV1029	0	0	0	0	0	0	0	0	0	224	0	0	0	0	0	Eukaryota	Alveolata	Dinoflagellata	Dinophyceae	NA	NA	NA	NA
ASV103	0	0	0	0	0	0	0	0	458	0	373	4631	0	0	9	Eukaryota	Alveolata	Dinoflagellata	Dinophyceae	Gymnodiniales	Warnowiaceae	Warnowia	Warnowia_sp.
ASV1030	0	0	0	0	0	0	0	0	0	130	0	0	0	0	101	Eukaryota	Alveolata	Dinoflagellata	Syndiniales	Dino-Group-III	Dino-Group-III_X	Dino-Group-III_XX	Dino-Group-III_XX_sp.
ASV1031	0	0	0	0	0	0	0	0	0	0	215	0	0	0	0	Eukaryota	Alveolata	Dinoflagellata	Dinophyceae	NA	NA	NA	NA
ASV1032	0	0	0	0	0	0	0	0	206	0	0	0	0	0	0	Eukaryota	Alveolata	Dinoflagellata	Dinophyceae	NA	NA	NA	NA
ASV1033	0	0	0	0	0	0	0	0	0	223	0	0	0	0	0	Eukaryota	Alveolata	Dinoflagellata	Dinophyceae	NA	NA	NA	NA
ASV1034	0	0	0	0	0	0	0	0	0	0	0	0	0	135	131	Eukaryota	Alveolata	Dinoflagellata	Syndiniales	Dino-Group-II	Dino-Group-II-Clade-10-and-11	Dino-Group-II-Clade-10-and-11_X	Dino-Group-II-Clade-10-and-11_X_sp.
ASV1035	0	0	199	0	0	0	0	0	0	0	0	0	0	0	0	Eukaryota	Alveolata	Dinoflagellata	Dinophyceae	NA	NA	NA	NA
ASV1036	0	0	0	0	22	0	0	0	0	210	0	0	0	0	0	Eukaryota	Alveolata	Dinoflagellata	Dinophyceae	NA	NA	NA	NA
ASV1037	0	0	0	0	0	0	0	0	0	76	0	0	0	195	0	Eukaryota	Alveolata	Dinoflagellata	Syndiniales	Dino-Group-I	Dino-Group-I-Clade-5	Dino-Group-I-Clade-5_X	Dino-Group-I-Clade-5_X_sp.
ASV1038	131	0	0	0	0	0	0	0	0	0	0	0	30	0	0	Eukaryota	Alveolata	Dinoflagellata	Syndiniales	Dino-Group-II	NA	NA	NA
ASV1039	0	26	0	0	0	72	0	0	0	0	66	0	30	0	0	Eukaryota	Alveolata	Dinoflagellata	Dinophyceae	Gymnodiniales	Gymnodiniaceae	Lepidodinium	Lepidodinium_sp.
ASV104	23	58	200	1044	116	1017	390	0	10	436	261	310	402	534	0	Eukaryota	Alveolata	Dinoflagellata	Dinophyceae	Prorocentrales	Prorocentraceae	Prorocentrum	Prorocentrum_sp.
ASV1040	0	0	198	0	0	0	0	0	0	0	0	0	0	0	0	Eukaryota	Alveolata	Dinoflagellata	Dinophyceae	Gymnodiniales	Warnowiaceae	Warnowia	Warnowia_sp.
ASV1041	0	0	0	196	0	0	0	0	0	0	0	0	0	171	0	Eukaryota	Alveolata	Dinoflagellata	Syndiniales	Dino-Group-II	Dino-Group-II-Clade-10-and-11	Dino-Group-II-Clade-10-and-11_X	Dino-Group-II-Clade-10-and-11_X_sp.
ASV1042	0	0	0	0	174	0	0	0	0	84	0	0	28	0	0	Eukaryota	Alveolata	Dinoflagellata	Syndiniales	Dino-Group-II	Dino-Group-II-Clade-9	Dino-Group-II-Clade-9_X	Dino-Group-II-Clade-9_X_sp.
ASV1043	0	0	0	0	0	52	0	0	0	54	22	0	0	0	70	Eukaryota	Alveolata	Dinoflagellata	Syndiniales	Dino-Group-III	Dino-Group-III_X	Dino-Group-III_XX	Dino-Group-III_XX_sp.
ASV1044	0	0	197	0	0	0	0	0	0	0	0	0	0	0	0	Eukaryota	Alveolata	Dinoflagellata	Dinophyceae	NA	NA	NA	NA
ASV1045	0	0	0	0	0	136	0	0	0	0	36	58	0	0	0	Eukaryota	Alveolata	Dinoflagellata	Dinophyceae	Dinophyceae_X	Dinophyceae_XX	Dinophyceae_XXX	Dinophyceae_XXX_sp.
ASV1046	0	0	0	0	0	0	0	0	0	220	0	0	0	0	0	Eukaryota	Alveolata	Dinoflagellata	Dinophyceae	NA	NA	NA	NA
ASV1047	0	0	0	0	0	0	0	0	0	0	0	0	0	62	187	Eukaryota	Alveolata	Dinoflagellata	Dinophyceae	Gymnodiniales	Gymnodiniaceae	Gymnodinium	Gymnodinium_sp.
ASV1048	0	0	0	0	0	0	0	0	0	0	0	0	0	0	236	Eukaryota	Alveolata	Dinoflagellata	Syndiniales	Dino-Group-II	Dino-Group-II-Clade-10-and-11	Dino-Group-II-Clade-10-and-11_X	Dino-Group-II-Clade-10-and-11_X_sp.
ASV1049	0	0	178	8	0	0	0	0	0	0	0	0	0	16	0	Eukaryota	Alveolata	Dinoflagellata	Syndiniales	Dino-Group-II	Dino-Group-II-Clade-20	Dino-Group-II-Clade-20_X	Dino-Group-II-Clade-20_X_sp.
ASV105	24	423	412	72	0	106	275	1325	781	92	94	291	645	36	0	Eukaryota	Alveolata	Dinoflagellata	Syndiniales	Dino-Group-II	Dino-Group-II-Clade-23	Dino-Group-II-Clade-23_X	Dino-Group-II-Clade-23_X_sp.
ASV1050	0	0	178	44	0	0	0	0	0	0	0	0	0	0	0	Eukaryota	Alveolata	Dinoflagellata	Dinophyceae	Dinophyceae_X	Dinophyceae_XX	Dinophyceae_XXX	Dinophyceae_XXX_sp.
ASV1051	0	0	51	0	0	95	43	0	0	0	5	36	10	0	0	Eukaryota	Alveolata	Dinoflagellata	Syndiniales	Dino-Group-II	Dino-Group-II-Clade-17	Dino-Group-II-Clade-17_X	Dino-Group-II-Clade-17_X_sp.
ASV1052	0	0	0	0	0	132	61	0	0	0	0	0	38	0	0	Eukaryota	Alveolata	Dinoflagellata	Syndiniales	Dino-Group-II	Dino-Group-II-Clade-1	Dino-Group-II-Clade-1_X	Dino-Group-II-Clade-1_X_sp.
ASV1053	0	0	0	0	0	42	36	0	0	0	0	0	111	0	0	Eukaryota	Alveolata	Dinoflagellata	Syndiniales	Dino-Group-I	Dino-Group-I-Clade-5	Dino-Group-I-Clade-5_X	Dino-Group-I-Clade-5_X_sp.
ASV1054	0	0	0	0	0	0	23	0	0	0	50	71	75	0	0	Eukaryota	Alveolata	Dinoflagellata	Dinophyceae	NA	NA	NA	NA
ASV1055	0	0	0	0	0	0	0	0	203	0	0	0	0	0	0	Eukaryota	Alveolata	Dinoflagellata	Dinophyceae	NA	NA	NA	NA
ASV1056	0	55	0	0	0	0	0	0	0	0	0	0	102	0	0	Eukaryota	Alveolata	Dinoflagellata	Dinophyceae	Gymnodiniales	Gymnodiniaceae	Gymnodinium	Gymnodinium_sp.
ASV1057	0	0	0	0	0	0	0	0	0	134	0	0	0	0	90	Eukaryota	Alveolata	Dinoflagellata	Syndiniales	Dino-Group-I	Dino-Group-I-Clade-5	Dino-Group-I-Clade-5_X	Dino-Group-I-Clade-5_X_sp.
ASV1058	0	0	0	0	0	0	0	0	0	0	0	0	0	292	0	Eukaryota	Alveolata	Dinoflagellata	Syndiniales	Dino-Group-I	Dino-Group-I-Clade-5	Dino-Group-I-Clade-5_X	Dino-Group-I-Clade-5_X_sp.
ASV1059	0	14	0	0	0	22	0	0	0	0	74	146	0	0	0	Eukaryota	Alveolata	Dinoflagellata	Syndiniales	Dino-Group-II	Dino-Group-II-Clade-1	Dino-Group-II-Clade-1_X	Dino-Group-II-Clade-1_X_sp.
ASV106	478	71	300	185	0	533	107	305	102	22	536	502	196	292	16	Eukaryota	Alveolata	Dinoflagellata	Dinophyceae	Dinophyceae_X	Dinophyceae_XX	Dinophyceae_XXX	Dinophyceae_XXX_sp.
ASV1060	0	0	0	0	0	84	0	0	0	0	0	0	88	0	0	Eukaryota	Alveolata	Dinoflagellata	Dinophyceae	NA	NA	NA	NA
ASV1061	0	0	0	0	0	0	0	0	0	0	0	0	0	0	233	Eukaryota	Alveolata	Dinoflagellata	Syndiniales	Dino-Group-I	Dino-Group-I-Clade-8	Dino-Group-I-Clade-8_X	Dino-Group-I-Clade-8_X_sp.
ASV1062	0	0	0	0	0	70	0	0	0	0	0	0	0	0	0	Eukaryota	Alveolata	Dinoflagellata	Dinophyceae	NA	NA	NA	NA
ASV1063	0	0	0	0	0	0	0	0	0	0	0	314	0	0	0	Eukaryota	Alveolata	Dinoflagellata	Dinophyceae	Dinophyceae_X	Dinophyceae_XX	Dinophyceae_XXX	Dinophyceae_XXX_sp.
ASV1064	0	0	0	0	0	0	0	0	0	0	0	0	0	289	0	Eukaryota	Alveolata	Dinoflagellata	Dinophyceae	Prorocentrales	Prorocentraceae	Prorocentrum	NA
ASV1065	0	172	0	0	0	0	0	0	0	0	0	0	0	0	0	Eukaryota	Alveolata	Dinoflagellata	Dinophyceae	Peridiniales	Blastodiniaceae	Blastodinium	Blastodinium_crassum
ASV1066	0	0	0	0	0	204	0	0	0	0	0	0	0	0	0	Eukaryota	Alveolata	Dinoflagellata	Syndiniales	Dino-Group-I	Dino-Group-I-Clade-5	Dino-Group-I-Clade-5_X	Dino-Group-I-Clade-5_X_sp.
ASV1067	0	0	0	0	0	63	0	0	0	0	15	16	24	116	0	Eukaryota	Alveolata	Dinoflagellata	Dinophyceae	NA	NA	NA	NA
ASV1068	0	0	0	0	0	0	0	0	0	214	0	0	0	0	0	Eukaryota	Alveolata	Dinoflagellata	Dinophyceae	NA	NA	NA	NA
ASV1069	0	0	0	0	0	0	0	0	0	115	0	0	0	0	106	Eukaryota	Alveolata	Dinoflagellata	Dinophyceae	NA	NA	NA	NA
ASV107	0	0	0	0	1302	0	0	0	0	0	0	0	0	0	3436	Eukaryota	Alveolata	Dinoflagellata	Syndiniales	Dino-Group-II	Dino-Group-II-Clade-6	Dino-Group-II-Clade-6_X	Dino-Group-II-Clade-6_X_sp.
ASV1070	0	0	0	0	0	0	0	0	0	0	0	0	0	0	230	Eukaryota	Alveolata	Dinoflagellata	Syndiniales	Dino-Group-V	Dino-Group-V_X	Dino-Group-V_XX	Dino-Group-V_XX_sp.
ASV1071	157	0	0	0	0	0	0	0	0	0	0	0	0	0	0	Eukaryota	Alveolata	Dinoflagellata	Dinophyceae	Dinophyceae_X	Dinophyceae_XX	Dinophyceae_XXX	Dinophyceae_XXX_sp.
ASV1072	0	170	0	0	0	0	0	0	0	0	0	0	0	0	0	Eukaryota	Alveolata	Dinoflagellata	Dinophyceae	Gymnodiniales	Gymnodiniaceae	Lepidodinium	NA
ASV1073	0	0	114	0	0	0	0	0	0	0	0	0	59	0	0	Eukaryota	Alveolata	Dinoflagellata	Dinophyceae	Gymnodiniales	Gymnodiniaceae	NA	NA
ASV1074	0	0	0	44	0	21	0	0	0	0	0	0	0	0	0	Eukaryota	Alveolata	Dinoflagellata	Syndiniales	Dino-Group-I	Dino-Group-I-Clade-5	Dino-Group-I-Clade-5_X	Dino-Group-I-Clade-5_X_sp.
ASV1075	0	0	0	0	333	0	0	0	0	29	0	0	0	0	0	Eukaryota	Alveolata	Dinoflagellata	Syndiniales	Dino-Group-I	Dino-Group-I-Clade-2	Dino-Group-I-Clade-2_X	Dino-Group-I-Clade-2_X_sp.
ASV1076	0	0	0	0	27	0	0	0	0	24	0	0	0	0	187	Eukaryota	Alveolata	Dinoflagellata	Dinophyceae	NA	NA	NA	NA
ASV1077	0	0	0	0	0	0	0	0	0	213	0	0	0	0	0	Eukaryota	Alveolata	Dinoflagellata	Syndiniales	Dino-Group-I	Dino-Group-I-Clade-5	Dino-Group-I-Clade-5_X	Dino-Group-I-Clade-5_X_sp.
ASV1078	0	0	0	0	0	0	0	0	0	0	0	0	0	0	229	Eukaryota	Alveolata	Dinoflagellata	Dinophyceae	NA	NA	NA	NA
ASV1079	0	0	0	0	0	0	0	0	0	0	0	0	0	0	229	Eukaryota	Alveolata	Dinoflagellata	Syndiniales	Dino-Group-II	Dino-Group-II-Clade-7	Dino-Group-II-Clade-7_X	Dino-Group-II-Clade-7_X_sp.
ASV108	0	0	261	0	0	28	194	2985	2221	0	0	0	0	0	0	Eukaryota	Alveolata	Dinoflagellata	Dinophyceae	NA	NA	NA	NA
ASV1080	0	0	0	0	302	0	0	0	0	45	0	0	0	0	0	Eukaryota	Alveolata	Dinoflagellata	Dinophyceae	Prorocentrales	Prorocentraceae	Prorocentrum	NA
ASV1081	0	0	0	0	147	56	0	0	0	17	0	16	0	0	0	Eukaryota	Alveolata	Dinoflagellata	Dinophyceae	NA	NA	NA	NA
ASV1082	0	0	0	0	0	0	0	0	0	212	0	0	0	0	0	Eukaryota	Alveolata	Dinoflagellata	Syndiniales	Dino-Group-II	Dino-Group-II-Clade-10-and-11	Dino-Group-II-Clade-10-and-11_X	Dino-Group-II-Clade-10-and-11_X_sp.
ASV1083	0	0	0	69	0	0	0	0	165	0	0	0	0	0	0	Eukaryota	Alveolata	Dinoflagellata	Dinophyceae	Peridiniales	Blastodiniaceae	Blastodinium	Blastodinium_mangini
ASV1084	0	0	0	63	0	22	0	0	38	0	50	95	0	0	0	Eukaryota	Alveolata	Dinoflagellata	Dinophyceae	Gymnodiniales	Gymnodiniaceae	Lepidodinium	Lepidodinium_sp.
ASV1085	0	0	0	0	192	0	0	0	0	105	0	0	0	0	0	Eukaryota	Alveolata	Dinoflagellata	Syndiniales	Dino-Group-I	Dino-Group-I-Clade-5	Dino-Group-I-Clade-5_X	Dino-Group-I-Clade-5_X_sp.
ASV1086	155	0	0	0	0	0	0	0	0	0	0	0	0	0	0	Eukaryota	Alveolata	Dinoflagellata	Dinophyceae	Prorocentrales	Prorocentraceae	Prorocentrum	Prorocentrum_sp.
ASV1087	0	0	0	0	0	0	0	0	0	210	0	0	0	0	0	Eukaryota	Alveolata	Dinoflagellata	Dinophyceae	NA	NA	NA	NA
ASV1088	0	0	0	0	0	0	0	0	0	0	0	0	0	0	226	Eukaryota	Alveolata	Dinoflagellata	Dinophyceae	Peridiniales	NA	NA	NA
ASV1089	154	0	0	0	0	0	0	0	0	0	0	0	0	0	0	Eukaryota	Alveolata	Dinoflagellata	Noctilucophyceae	Noctilucales	Noctilucaceae	Noctiluca	Noctiluca_scintillans
ASV109	0	0	0	326	1233	0	0	0	0	413	0	0	0	2703	583	Eukaryota	Alveolata	Dinoflagellata	Dinophyceae	Dinophyceae_X	Dinophyceae_XX	Dinophyceae_XXX	Dinophyceae_XXX_sp.
ASV1090	43	0	44	0	0	0	48	0	0	0	0	0	0	0	89	Eukaryota	Alveolata	Dinoflagellata	Dinophyceae	Gymnodiniales	Gymnodiniaceae	Gymnodinium	Gymnodinium_sp.
ASV1091	0	126	0	0	0	0	0	0	0	0	0	0	0	68	0	Eukaryota	Alveolata	Dinoflagellata	Syndiniales	Dino-Group-II	Dino-Group-II_X	Dino-Group-II_XX	Dino-Group-II_XX_sp.
ASV1092	0	0	75	0	0	42	0	0	0	0	0	28	43	0	0	Eukaryota	Alveolata	Dinoflagellata	Dinophyceae	NA	NA	NA	NA
ASV1093	0	0	53	0	0	0	0	0	0	91	0	0	0	0	63	Eukaryota	Alveolata	Dinoflagellata	Syndiniales	Dino-Group-I	Dino-Group-I-Clade-2	Dino-Group-I-Clade-2_X	Dino-Group-I-Clade-2_X_sp.
ASV1094	0	0	0	23	18	0	0	254	0	0	0	0	0	74	0	Eukaryota	Alveolata	Dinoflagellata	Syndiniales	Dino-Group-II	Dino-Group-II-Clade-16	Dino-Group-II-Clade-16_X	Dino-Group-II-Clade-16_X_sp.
ASV1095	0	0	0	0	0	31	97	0	0	0	10	0	88	0	0	Eukaryota	Alveolata	Dinoflagellata	Syndiniales	Dino-Group-I	Dino-Group-I-Clade-5	Dino-Group-I-Clade-5_X	Dino-Group-I-Clade-5_X_sp.
ASV1096	0	0	0	0	0	0	0	0	193	0	0	0	0	0	0	Eukaryota	Alveolata	Dinoflagellata	Syndiniales	Dino-Group-II	Dino-Group-II-Clade-12	Dino-Group-II-Clade-12_X	Dino-Group-II-Clade-12_X_sp.
ASV1097	0	0	0	0	0	0	0	0	0	113	0	0	0	0	103	Eukaryota	Alveolata	Dinoflagellata	Syndiniales	Dino-Group-II	Dino-Group-II-Clade-19	Dino-Group-II-Clade-19_X	Dino-Group-II-Clade-19_X_sp.
ASV1098	0	0	0	0	0	0	0	0	0	0	40	0	115	0	0	Eukaryota	Alveolata	Dinoflagellata	Dinophyceae	NA	NA	NA	NA
ASV1099	86	0	0	0	0	0	0	0	0	0	0	51	20	37	0	Eukaryota	Alveolata	Dinoflagellata	Dinophyceae	Prorocentrales	Prorocentraceae	Prorocentrum	NA
ASV11	2880	1934	3207	7684	465	841	3843	0	215	0	5197	4416	1970	1707	26	Eukaryota	Alveolata	Dinoflagellata	Dinophyceae	Gymnodiniales	Gymnodiniaceae	Gymnodinium	Gymnodinium_sp.
ASV110	0	2174	598	0	0	0	145	0	0	0	0	0	63	262	0	Eukaryota	Alveolata	Dinoflagellata	Dinophyceae	Peridiniales	Blastodiniaceae	Blastodinium	Blastodinium_mangini
ASV1100	0	123	0	0	0	0	0	0	0	0	0	0	0	0	58	Eukaryota	Alveolata	Dinoflagellata	Syndiniales	Dino-Group-II	Dino-Group-II-Clade-22	Dino-Group-II-Clade-22_X	Dino-Group-II-Clade-22_X_sp.
ASV1101	0	0	186	0	0	0	0	0	0	0	0	0	0	0	0	Eukaryota	Alveolata	Dinoflagellata	Dinophyceae	Gymnodiniales	Gymnodiniaceae	Gyrodinium	NA
ASV1102	0	0	0	0	0	0	0	0	0	208	0	0	0	0	0	Eukaryota	Alveolata	Dinoflagellata	Dinophyceae	Prorocentrales	Prorocentraceae	Prorocentrum	Prorocentrum_sp.
ASV1103	0	0	0	0	0	0	0	0	0	0	0	0	143	0	0	Eukaryota	Alveolata	Dinoflagellata	Syndiniales	Dino-Group-II	Dino-Group-II_X	Dino-Group-II_XX	Dino-Group-II_XX_sp.
ASV1104	0	0	0	0	0	0	0	0	0	0	0	0	0	0	223	Eukaryota	Alveolata	Dinoflagellata	Syndiniales	Dino-Group-I	Dino-Group-I-Clade-5	Dino-Group-I-Clade-5_X	Dino-Group-I-Clade-5_X_sp.
ASV1105	83	75	0	0	0	0	0	0	0	0	0	0	0	0	0	Eukaryota	Alveolata	Dinoflagellata	Syndiniales	Dino-Group-I	Dino-Group-I-Clade-2	Dino-Group-I-Clade-2_X	Dino-Group-I-Clade-2_X_sp.
ASV1106	0	0	186	0	0	0	0	0	0	0	0	0	0	0	0	Eukaryota	Alveolata	Dinoflagellata	Dinophyceae	NA	NA	NA	NA
ASV1107	0	0	0	0	0	0	0	0	0	207	0	0	0	0	0	Eukaryota	Alveolata	Dinoflagellata	Dinophyceae	Peridiniales	NA	NA	NA
ASV1108	0	0	0	0	0	0	0	0	191	0	0	0	0	0	0	Eukaryota	Alveolata	Dinoflagellata	Dinophyceae	NA	NA	NA	NA
ASV1109	0	0	0	0	0	0	0	0	0	206	0	0	0	0	0	Eukaryota	Alveolata	Dinoflagellata	Dinophyceae	Dinophyceae_X	Dinophyceae_XX	Dinophyceae_XXX	Dinophyceae_XXX_sp.
ASV111	697	589	0	0	0	584	0	0	0	1122	141	68	43	0	0	Eukaryota	Alveolata	Dinoflagellata	Dinophyceae	Gymnodiniales	Gymnodiniaceae	Gymnodinium	Gymnodinium_sp.
ASV1110	0	0	0	0	156	0	0	0	0	0	0	0	0	0	128	Eukaryota	Alveolata	Dinoflagellata	Dinophyceae	NA	NA	NA	NA
ASV1111	0	0	0	0	0	27	15	0	0	0	16	51	59	0	0	Eukaryota	Alveolata	Dinoflagellata	Syndiniales	Dino-Group-II	Dino-Group-II-Clade-23	Dino-Group-II-Clade-23_X	Dino-Group-II-Clade-23_X_sp.
ASV1112	151	0	0	0	0	0	0	0	0	0	0	0	0	0	0	Eukaryota	Alveolata	Dinoflagellata	Dinophyceae	Gymnodiniales	Gymnodiniaceae	Gymnodinium	Gymnodinium_sp.
ASV1113	0	46	76	0	0	0	0	0	0	35	25	0	0	0	0	Eukaryota	Alveolata	Dinoflagellata	Dinophyceae	Peridiniales	NA	NA	NA
ASV1114	0	0	0	27	0	0	0	0	0	191	0	0	0	0	0	Eukaryota	Alveolata	Dinoflagellata	Dinophyceae	NA	NA	NA	NA
ASV1115	0	0	0	17	0	0	0	0	0	51	22	99	23	13	0	Eukaryota	Alveolata	Dinoflagellata	Syndiniales	Dino-Group-I	Dino-Group-I-Clade-4	Dino-Group-I-Clade-4_X	Dino-Group-I-Clade-4_X_sp.
ASV1116	0	0	0	0	369	0	0	0	0	0	0	0	0	0	0	Eukaryota	Alveolata	Dinoflagellata	Syndiniales	Dino-Group-I	Dino-Group-I-Clade-2	Dino-Group-I-Clade-2_X	Dino-Group-I-Clade-2_X_sp.
ASV1117	0	0	0	0	0	193	0	0	0	0	0	0	0	0	0	Eukaryota	Alveolata	Dinoflagellata	Dinophyceae	NA	NA	NA	NA
ASV1118	150	0	0	0	0	0	0	0	0	0	0	0	0	0	0	Eukaryota	Alveolata	Dinoflagellata	Syndiniales	Dino-Group-I	Dino-Group-I-Clade-1	Dino-Group-I-Clade-1_X	Dino-Group-I-Clade-1_X_sp.
ASV1119	0	0	182	0	0	0	0	0	0	0	0	0	0	0	0	Eukaryota	Alveolata	Dinoflagellata	Syndiniales	Dino-Group-II	Dino-Group-II-Clade-10-and-11	Dino-Group-II-Clade-10-and-11_X	Dino-Group-II-Clade-10-and-11_X_sp.
ASV112	954	0	111	0	0	0	102	371	0	0	0	0	853	1115	0	Eukaryota	Alveolata	Dinoflagellata	Dinophyceae	Gymnodiniales	Warnowiaceae	Warnowia	Warnowia_sp.
ASV1120	0	0	0	13	0	34	178	0	0	0	15	0	43	17	0	Eukaryota	Alveolata	Dinoflagellata	Syndiniales	Dino-Group-II	Dino-Group-II-Clade-16	Dino-Group-II-Clade-16_X	Dino-Group-II-Clade-16_X_sp.
ASV1121	0	0	0	0	0	87	0	0	0	0	107	0	0	0	0	Eukaryota	Alveolata	Dinoflagellata	Dinophyceae	NA	NA	NA	NA
ASV1122	0	0	0	0	0	0	0	0	188	0	0	0	0	0	0	Eukaryota	Alveolata	Dinoflagellata	Dinophyceae	Dinophyceae_X	Dinophyceae_XX	Dinophyceae_XXX	Dinophyceae_XXX_sp.
ASV1123	0	0	0	0	0	0	0	0	0	0	0	0	0	272	0	Eukaryota	Alveolata	Dinoflagellata	Dinophyceae	Gymnodiniales	Chytriodiniaceae	Chytriodinium	Chytriodinium_roseum
ASV1124	0	0	0	0	214	0	0	0	0	0	0	0	0	0	90	Eukaryota	Alveolata	Dinoflagellata	Syndiniales	Dino-Group-III	Dino-Group-III_X	Dino-Group-III_XX	Dino-Group-III_XX_sp.
ASV1125	0	0	0	0	27	0	0	0	0	187	0	0	0	0	0	Eukaryota	Alveolata	Dinoflagellata	Syndiniales	Dino-Group-I	Dino-Group-I-Clade-5	Dino-Group-I-Clade-5_X	Dino-Group-I-Clade-5_X_sp.
ASV1126	0	0	0	0	0	0	0	0	187	0	0	0	0	0	0	Eukaryota	Alveolata	Dinoflagellata	Syndiniales	Dino-Group-I	Dino-Group-I-Clade-1	Dino-Group-I-Clade-1_X	Dino-Group-I-Clade-1_X_sp.
ASV1127	0	161	0	0	0	0	0	0	0	0	0	0	0	0	0	Eukaryota	Alveolata	Dinoflagellata	Syndiniales	Dino-Group-I	Dino-Group-I-Clade-4	Dino-Group-I-Clade-4_X	Dino-Group-I-Clade-4_X_sp.
ASV1128	0	100	0	0	0	0	48	0	0	57	0	0	0	0	0	Eukaryota	Alveolata	Dinoflagellata	Syndiniales	Dino-Group-III	Dino-Group-III_X	Dino-Group-III_XX	Dino-Group-III_XX_sp.
ASV1129	0	55	57	0	0	64	0	0	0	0	0	0	0	0	0	Eukaryota	Alveolata	Dinoflagellata	Dinophyceae	Prorocentrales	Prorocentraceae	Prorocentrum	Prorocentrum_sp.
ASV113	157	410	238	455	87	489	306	0	0	0	316	236	447	758	0	Eukaryota	Alveolata	Dinoflagellata	Dinophyceae	NA	NA	NA	NA
ASV1130	0	0	90	213	0	0	0	0	0	0	0	0	0	0	0	Eukaryota	Alveolata	Dinoflagellata	Dinophyceae	Peridiniales	NA	NA	NA
ASV1131	0	0	0	0	0	49	232	0	0	0	0	0	40	0	0	Eukaryota	Alveolata	Dinoflagellata	Dinophyceae	NA	NA	NA	NA
ASV1132	0	0	0	0	0	0	0	573	0	0	0	0	0	0	0	Eukaryota	Alveolata	Dinoflagellata	Dinophyceae	NA	NA	NA	NA
ASV1133	0	0	0	0	0	0	0	0	0	0	0	0	0	0	216	Eukaryota	Alveolata	Dinoflagellata	Dinophyceae	NA	NA	NA	NA
ASV1134	0	160	0	0	0	0	0	0	0	0	0	0	0	0	0	Eukaryota	Alveolata	Dinoflagellata	Dinophyceae	NA	NA	NA	NA
ASV1135	0	72	0	67	0	0	0	0	0	0	0	0	25	56	0	Eukaryota	Alveolata	Dinoflagellata	Syndiniales	Dino-Group-III	Dino-Group-III_X	Dino-Group-III_XX	Dino-Group-III_XX_sp.
ASV1136	0	0	179	0	0	0	0	0	0	0	0	0	0	0	0	Eukaryota	Alveolata	Dinoflagellata	Dinophyceae	Gymnodiniales	Gymnodiniaceae	Gymnodinium	Gymnodinium_sp.
ASV1137	0	0	0	0	0	0	0	570	0	0	0	0	0	0	0	Eukaryota	Alveolata	Dinoflagellata	Syndiniales	Dino-Group-I	Dino-Group-I-Clade-1	Dino-Group-I-Clade-1_X	Dino-Group-I-Clade-1_X_sp.
ASV1138	0	0	0	0	0	0	0	0	0	200	0	0	0	0	0	Eukaryota	Alveolata	Dinoflagellata	Syndiniales	Dino-Group-II	Dino-Group-II-Clade-22	Dino-Group-II-Clade-22_X	Dino-Group-II-Clade-22_X_sp.
ASV1139	0	0	0	0	0	0	0	0	0	0	0	0	137	0	0	Eukaryota	Alveolata	Dinoflagellata	Dinophyceae	Gymnodiniales	Kareniaceae	Karenia	Karenia_brevis
ASV114	0	0	0	0	0	1586	4348	0	0	0	102	0	0	0	151	Eukaryota	Alveolata	Dinoflagellata	Dinophyceae	Gymnodiniales	Gymnodiniaceae	Gyrodinium	Gyrodinium_helveticum
ASV1140	0	0	0	0	0	0	0	0	0	199	0	0	0	0	0	Eukaryota	Alveolata	Dinoflagellata	Syndiniales	Dino-Group-I	Dino-Group-I-Clade-5	Dino-Group-I-Clade-5_X	Dino-Group-I-Clade-5_X_sp.
ASV1141	0	0	0	0	0	0	0	0	0	0	76	0	82	0	0	Eukaryota	Alveolata	Dinoflagellata	Syndiniales	Dino-Group-I	Dino-Group-I-Clade-5	Dino-Group-I-Clade-5_X	Dino-Group-I-Clade-5_X_sp.
ASV1142	0	158	0	0	0	0	0	0	0	0	0	0	0	0	0	Eukaryota	Alveolata	Dinoflagellata	Dinophyceae	NA	NA	NA	NA
ASV1143	0	0	178	0	0	0	0	0	0	0	0	0	0	0	0	Eukaryota	Alveolata	Dinoflagellata	Dinophyceae	Peridiniales	Blastodiniaceae	Blastodinium	Blastodinium_contortum
ASV1144	0	0	0	0	80	0	0	0	0	154	0	0	0	0	0	Eukaryota	Alveolata	Dinoflagellata	Syndiniales	Dino-Group-I	Dino-Group-I-Clade-5	Dino-Group-I-Clade-5_X	Dino-Group-I-Clade-5_X_sp.
ASV1145	0	0	0	0	0	23	0	0	0	0	0	0	0	66	134	Eukaryota	Alveolata	Dinoflagellata	Syndiniales	Dino-Group-II	Dino-Group-II-Clade-7	Dino-Group-II-Clade-7_X	Dino-Group-II-Clade-7_X_sp.
ASV1146	0	0	0	0	0	10	0	0	0	0	0	0	80	95	0	Eukaryota	Alveolata	Dinoflagellata	Syndiniales	Dino-Group-II	Dino-Group-II_X	Dino-Group-II_XX	Dino-Group-II_XX_sp.
ASV1147	0	0	0	0	0	0	0	353	68	0	0	0	0	0	0	Eukaryota	Alveolata	Dinoflagellata	Dinophyceae	NA	NA	NA	NA
ASV1148	0	157	0	0	0	0	0	0	0	0	0	0	0	0	0	Eukaryota	Alveolata	Dinoflagellata	Dinophyceae	Dinophyceae_X	Dinophyceae_XX	Dinophyceae_XXX	Dinophyceae_XXX_sp.
ASV1149	0	157	0	0	0	0	0	0	0	0	0	0	0	0	0	Eukaryota	Alveolata	Dinoflagellata	Dinophyceae	NA	NA	NA	NA
ASV115	265	174	160	0	0	721	163	0	0	0	796	667	460	80	0	Eukaryota	Alveolata	Dinoflagellata	Dinophyceae	Peridiniales	NA	NA	NA
ASV1150	0	0	0	0	0	0	0	0	0	0	0	0	135	0	0	Eukaryota	Alveolata	Dinoflagellata	Dinophyceae	Gymnodiniales	Ceratoperidiniaceae	Ceratoperidinium	Ceratoperidinium_falcatum
ASV1151	0	0	0	0	0	0	0	0	0	0	0	0	0	78	149	Eukaryota	Alveolata	Dinoflagellata	Syndiniales	Dino-Group-II	Dino-Group-II-Clade-16	Dino-Group-II-Clade-16_X	Dino-Group-II-Clade-16_X_sp.
ASV1152	0	0	176	0	0	0	0	0	0	0	0	0	0	0	0	Eukaryota	Alveolata	Dinoflagellata	Dinophyceae	Gymnodiniales	Warnowiaceae	Warnowia	Warnowia_sp.
ASV1153	0	0	0	0	0	0	0	0	181	0	0	0	0	0	0	Eukaryota	Alveolata	Dinoflagellata	Dinophyceae	NA	NA	NA	NA
ASV1154	0	0	0	0	0	0	0	0	0	0	0	0	0	0	211	Eukaryota	Alveolata	Dinoflagellata	Dinophyceae	Gymnodiniales	NA	NA	NA
ASV1155	0	156	0	0	0	0	0	0	0	0	0	0	0	0	0	Eukaryota	Alveolata	Dinoflagellata	Dinophyceae	NA	NA	NA	NA
ASV1156	0	156	0	0	0	0	0	0	0	0	0	0	0	0	0	Eukaryota	Alveolata	Dinoflagellata	Dinophyceae	Gymnodiniales	Gymnodiniaceae	Gyrodinium	Gyrodinium_dominans
ASV1157	0	101	0	34	0	49	0	0	0	0	0	0	0	0	0	Eukaryota	Alveolata	Dinoflagellata	Dinophyceae	Peridiniales	Heterocapsaceae	Heterocapsa	NA
ASV1158	0	0	98	0	0	0	0	0	0	0	0	125	0	0	0	Eukaryota	Alveolata	Dinoflagellata	Syndiniales	Dino-Group-I	Dino-Group-I-Clade-5	Dino-Group-I-Clade-5_X	Dino-Group-I-Clade-5_X_sp.
ASV1159	0	0	0	34	0	0	0	0	0	93	0	31	45	0	0	Eukaryota	Alveolata	Dinoflagellata	Dinophyceae	Gymnodiniales	Gymnodiniaceae	Gymnodinium	Gymnodinium_sp.
ASV116	1073	217	338	131	0	46	229	0	0	0	746	51	121	145	0	Eukaryota	Alveolata	Dinoflagellata	Syndiniales	Dino-Group-II	Dino-Group-II-Clade-26	Dino-Group-II-Clade-26_X	Dino-Group-II-Clade-26_X_sp.
ASV1160	0	0	0	0	0	184	0	0	0	0	0	0	0	0	0	Eukaryota	Alveolata	Dinoflagellata	Dinophyceae	Dinophyceae_X	Dinophyceae_XX	Dinophyceae_XXX	Dinophyceae_XXX_sp.
ASV1161	0	0	0	0	0	0	71	0	0	0	0	0	114	0	0	Eukaryota	Alveolata	Dinoflagellata	Dinophyceae	NA	NA	NA	NA
ASV1162	0	0	0	0	0	0	0	553	0	0	0	0	0	0	0	Eukaryota	Alveolata	Dinoflagellata	Dinophyceae	NA	NA	NA	NA
ASV1163	0	0	0	0	0	0	0	0	0	0	0	0	0	0	208	Eukaryota	Alveolata	Dinoflagellata	Syndiniales	Dino-Group-III	Dino-Group-III_X	Dino-Group-III_XX	Dino-Group-III_XX_sp.
ASV1164	143	0	0	0	0	0	0	0	0	0	0	0	0	0	0	Eukaryota	Alveolata	Dinoflagellata	Dinophyceae	NA	NA	NA	NA
ASV1165	69	0	90	0	0	0	0	0	0	0	0	0	0	0	0	Eukaryota	Alveolata	Dinoflagellata	Dinophyceae	Peridiniales	Blastodiniaceae	Blastodinium	Blastodinium_mangini
ASV1166	0	0	0	0	0	29	0	0	0	0	44	86	39	0	0	Eukaryota	Alveolata	Dinoflagellata	Dinophyceae	NA	NA	NA	NA
ASV1167	0	0	0	0	0	0	0	311	78	0	0	0	0	0	0	Eukaryota	Alveolata	Dinoflagellata	Syndiniales	Dino-Group-I	Dino-Group-I-Clade-2	Dino-Group-I-Clade-2_X	Dino-Group-I-Clade-2_X_sp.
ASV1168	0	0	0	0	0	0	0	0	0	0	0	0	0	70	151	Eukaryota	Alveolata	Dinoflagellata	Dinophyceae	Peridiniales	NA	NA	NA
ASV1169	0	153	0	0	0	0	0	0	0	0	0	0	0	0	0	Eukaryota	Alveolata	Dinoflagellata	Dinophyceae	NA	NA	NA	NA
ASV117	168	0	0	0	1369	46	385	0	0	703	25	0	272	20	1274	Eukaryota	Alveolata	Dinoflagellata	Syndiniales	Dino-Group-II	Dino-Group-II-Clade-22	Dino-Group-II-Clade-22_X	Dino-Group-II-Clade-22_X_sp.
ASV1170	0	0	0	0	0	0	20	0	0	0	22	12	85	39	0	Eukaryota	Alveolata	Dinoflagellata	Syndiniales	Dino-Group-II	Dino-Group-II-Clade-30	Dino-Group-II-Clade-30_X	Dino-Group-II-Clade-30_X_sp.
ASV1171	0	0	0	0	0	0	0	547	0	0	0	0	0	0	0	Eukaryota	Alveolata	Dinoflagellata	Syndiniales	Dino-Group-I	Dino-Group-I-Clade-1	Dino-Group-I-Clade-1_X	Dino-Group-I-Clade-1_X_sp.
ASV1172	0	0	0	0	0	0	0	0	178	0	0	0	0	0	0	Eukaryota	Alveolata	Dinoflagellata	Dinophyceae	NA	NA	NA	NA
ASV1173	0	0	0	0	0	0	0	0	0	192	0	0	0	0	0	Eukaryota	Alveolata	Dinoflagellata	Syndiniales	Dino-Group-II	Dino-Group-II-Clade-10-and-11	Dino-Group-II-Clade-10-and-11_X	Dino-Group-II-Clade-10-and-11_X_sp.
ASV1174	0	0	0	0	0	0	0	0	0	0	0	0	118	27	0	Eukaryota	Alveolata	Dinoflagellata	Syndiniales	Dino-Group-II	Dino-Group-II-Clade-1	Dino-Group-II-Clade-1_X	Dino-Group-II-Clade-1_X_sp.
ASV1175	0	0	0	0	0	0	0	0	0	0	0	0	0	0	206	Eukaryota	Alveolata	Dinoflagellata	Dinophyceae	NA	NA	NA	NA
ASV1176	0	0	0	0	0	0	0	0	0	191	0	0	0	0	0	Eukaryota	Alveolata	Dinoflagellata	Syndiniales	Dino-Group-I	Dino-Group-I-Clade-5	Dino-Group-I-Clade-5_X	Dino-Group-I-Clade-5_X_sp.
ASV1177	140	0	0	0	0	0	0	0	0	0	0	0	0	0	0	Eukaryota	Alveolata	Dinoflagellata	Dinophyceae	NA	NA	NA	NA
ASV1178	0	0	0	0	342	0	0	0	0	0	0	0	0	0	0	Eukaryota	Alveolata	Dinoflagellata	Dinophyceae	Dinophyceae_X	Dinophyceae_XX	Dinophyceae_XXX	Dinophyceae_XXX_sp.
ASV1179	0	0	0	0	0	0	0	0	0	189	0	0	0	0	0	Eukaryota	Alveolata	Dinoflagellata	Syndiniales	Dino-Group-II	Dino-Group-II-Clade-10-and-11	Dino-Group-II-Clade-10-and-11_X	Dino-Group-II-Clade-10-and-11_X_sp.
ASV118	0	0	0	0	0	0	0	0	0	0	0	5017	0	0	0	Eukaryota	Alveolata	Dinoflagellata	Dinophyceae	Gymnodiniales	Warnowiaceae	Warnowia	Warnowia_sp.
ASV1180	139	0	0	0	0	0	0	0	0	0	0	0	0	0	0	Eukaryota	Alveolata	Dinoflagellata	Syndiniales	Dino-Group-I	Dino-Group-I-Clade-2	Dino-Group-I-Clade-2_X	Dino-Group-I-Clade-2_X_sp.
ASV1181	0	150	0	0	0	0	0	0	0	0	0	0	0	0	0	Eukaryota	Alveolata	Dinoflagellata	Dinophyceae	NA	NA	NA	NA
ASV1182	0	0	169	0	0	0	0	0	0	0	0	0	0	0	0	Eukaryota	Alveolata	Dinoflagellata	Dinophyceae	Gymnodiniales	Gymnodiniaceae	Gymnodinium	Gymnodinium_dorsalisulcum
ASV1183	0	0	0	0	0	0	0	0	174	0	0	0	0	0	0	Eukaryota	Alveolata	Dinoflagellata	Dinophyceae	NA	NA	NA	NA
ASV1184	0	0	0	0	0	0	0	0	0	137	0	0	0	0	55	Eukaryota	Alveolata	Dinoflagellata	Syndiniales	Dino-Group-I	Dino-Group-I-Clade-5	Dino-Group-I-Clade-5_X	Dino-Group-I-Clade-5_X_sp.
ASV1185	0	0	0	0	0	0	0	0	0	0	70	0	79	0	0	Eukaryota	Alveolata	Dinoflagellata	Syndiniales	Dino-Group-II	Dino-Group-II-Clade-10-and-11	Dino-Group-II-Clade-10-and-11_X	Dino-Group-II-Clade-10-and-11_X_sp.
ASV1186	138	0	0	0	0	0	0	0	0	0	0	0	0	0	0	Eukaryota	Alveolata	Dinoflagellata	Dinophyceae	Peridiniales	Blastodiniaceae	Blastodinium	Blastodinium_mangini
ASV1187	0	14	0	55	130	0	82	0	0	0	0	13	2	15	18	Eukaryota	Alveolata	Dinoflagellata	Dinophyceae	NA	NA	NA	NA
ASV1188	0	0	168	0	0	0	0	0	0	0	0	0	0	0	0	Eukaryota	Alveolata	Dinoflagellata	Dinophyceae	Prorocentrales	Prorocentraceae	Prorocentrum	Prorocentrum_sp.
ASV1189	0	0	0	0	217	0	0	0	0	0	0	0	0	0	72	Eukaryota	Alveolata	Dinoflagellata	Dinophyceae	Dinophyceae_X	Dinophyceae_XX	Dinophyceae_XXX	Dinophyceae_XXX_sp.
ASV119	0	0	0	0	0	0	0	0	0	0	0	0	0	4587	0	Eukaryota	Alveolata	Dinoflagellata	Dinophyceae	Gonyaulacales	Ceratiaceae	Tripos	Tripos_gravidus
ASV1190	0	0	0	0	0	0	0	533	0	0	0	0	0	0	0	Eukaryota	Alveolata	Dinoflagellata	Syndiniales	Dino-Group-II	NA	NA	NA
ASV1191	0	0	0	0	210	0	0	0	0	70	0	0	0	0	0	Eukaryota	Alveolata	Dinoflagellata	Syndiniales	Dino-Group-II	Dino-Group-II-Clade-15	Dino-Group-II-Clade-15_X	Dino-Group-II-Clade-15_X_sp.
ASV1192	0	0	0	0	67	0	0	0	0	149	0	0	0	0	0	Eukaryota	Alveolata	Dinoflagellata	Syndiniales	Dino-Group-II	NA	NA	NA
ASV1193	0	0	0	0	0	0	0	0	0	186	0	0	0	0	0	Eukaryota	Alveolata	Dinoflagellata	Syndiniales	Dino-Group-I	Dino-Group-I-Clade-5	Dino-Group-I-Clade-5_X	Dino-Group-I-Clade-5_X_sp.
ASV1194	0	0	0	0	159	0	0	0	0	0	0	0	0	0	104	Eukaryota	Alveolata	Dinoflagellata	Dinophyceae	NA	NA	NA	NA
ASV1195	0	0	0	0	0	0	0	0	0	0	0	0	0	248	0	Eukaryota	Alveolata	Dinoflagellata	Syndiniales	Dino-Group-I	Dino-Group-I-Clade-5	Dino-Group-I-Clade-5_X	Dino-Group-I-Clade-5_X_sp.
ASV1196	0	0	0	0	0	0	0	0	0	0	0	0	0	0	199	Eukaryota	Alveolata	Dinoflagellata	Syndiniales	Dino-Group-II	Dino-Group-II-Clade-7	Dino-Group-II-Clade-7_X	Dino-Group-II-Clade-7_X_sp.
ASV1197	136	0	0	0	0	0	0	0	0	0	0	0	0	0	0	Eukaryota	Alveolata	Dinoflagellata	Dinophyceae	Gymnodiniales	Kareniaceae	Karlodinium	NA
ASV1198	0	0	102	0	0	17	0	0	0	0	0	0	36	0	0	Eukaryota	Alveolata	Dinoflagellata	Dinophyceae	Dinophyceae_X	Dinophyceae_XX	Dinophyceae_XXX	Dinophyceae_XXX_sp.
ASV1199	0	0	0	84	0	0	0	0	0	0	0	0	0	193	0	Eukaryota	Alveolata	Dinoflagellata	Syndiniales	Dino-Group-I	Dino-Group-I-Clade-5	Dino-Group-I-Clade-5_X	Dino-Group-I-Clade-5_X_sp.
ASV12	2591	663	1255	2610	1967	3700	956	0	199	1298	3647	2956	2141	3119	2862	Eukaryota	Alveolata	Dinoflagellata	Dinophyceae	Peridiniales	Heterocapsaceae	Heterocapsa	Heterocapsa_nei/rotundata
ASV120	0	0	751	0	0	0	3181	0	0	0	489	303	361	0	50	Eukaryota	Alveolata	Dinoflagellata	Dinophyceae	Gymnodiniales	Gymnodiniaceae	Gymnodinium	Gymnodinium_sp.
ASV1200	0	0	0	0	0	175	0	0	0	0	0	0	0	0	0	Eukaryota	Alveolata	Dinoflagellata	Dinophyceae	NA	NA	NA	NA
ASV1201	0	0	0	0	0	83	0	0	0	0	93	0	0	0	0	Eukaryota	Alveolata	Dinoflagellata	Syndiniales	Dino-Group-I	Dino-Group-I-Clade-5	Dino-Group-I-Clade-5_X	Dino-Group-I-Clade-5_X_sp.
ASV1202	0	0	0	0	0	0	0	0	0	184	0	0	0	0	0	Eukaryota	Alveolata	Dinoflagellata	Dinophyceae	Peridiniales	NA	NA	NA
ASV1203	135	0	0	0	0	0	0	0	0	0	0	0	0	0	0	Eukaryota	Alveolata	Dinoflagellata	Dinophyceae	Prorocentrales	Prorocentraceae	Prorocentrum	Prorocentrum_sp.
ASV1204	0	0	0	0	0	0	0	0	0	0	0	0	0	0	197	Eukaryota	Alveolata	Dinoflagellata	Syndiniales	Dino-Group-II	Dino-Group-II-Clade-1	Dino-Group-II-Clade-1_X	Dino-Group-II-Clade-1_X_sp.
ASV1205	0	34	126	0	0	0	0	0	0	0	0	0	0	0	0	Eukaryota	Alveolata	Dinoflagellata	Syndiniales	Dino-Group-II	Dino-Group-II-Clade-10-and-11	Dino-Group-II-Clade-10-and-11_X	Dino-Group-II-Clade-10-and-11_X_sp.
ASV1206	0	0	0	17	0	0	0	0	0	174	0	0	0	0	0	Eukaryota	Alveolata	Dinoflagellata	Syndiniales	Dino-Group-I	Dino-Group-I-Clade-5	Dino-Group-I-Clade-5_X	Dino-Group-I-Clade-5_X_sp.
ASV1207	134	0	0	0	0	0	0	0	0	0	0	0	0	0	0	Eukaryota	Alveolata	Dinoflagellata	Dinophyceae	Dinophyceae_X	Dinophyceae_XX	Dinophyceae_XXX	Dinophyceae_XXX_sp.
ASV1208	134	0	0	0	0	0	0	0	0	0	0	0	0	0	0	Eukaryota	Alveolata	Dinoflagellata	Dinophyceae	Prorocentrales	Prorocentraceae	Prorocentrum	NA
ASV1209	0	0	162	0	0	0	0	0	0	0	0	0	0	0	0	Eukaryota	Alveolata	Dinoflagellata	Dinophyceae	NA	NA	NA	NA
ASV121	0	0	606	4793	0	0	0	0	0	0	0	0	0	0	0	Eukaryota	Alveolata	Dinoflagellata	Dinophyceae	NA	NA	NA	NA
ASV1210	0	0	0	162	188	0	0	0	0	0	0	0	0	0	0	Eukaryota	Alveolata	Dinoflagellata	Syndiniales	Dino-Group-I	Dino-Group-I-Clade-2	Dino-Group-I-Clade-2_X	Dino-Group-I-Clade-2_X_sp.
ASV1211	0	0	0	59	0	0	0	0	0	134	0	0	0	0	20	Eukaryota	Alveolata	Dinoflagellata	Syndiniales	Dino-Group-I	Dino-Group-I-Clade-3	Dino-Group-I-Clade-3_X	Dino-Group-I-Clade-3_X_sp.
ASV1212	0	0	0	0	0	0	71	0	0	0	0	52	80	0	0	Eukaryota	Alveolata	Dinoflagellata	Syndiniales	Dino-Group-I	Dino-Group-I-Clade-4	Dino-Group-I-Clade-4_X	Dino-Group-I-Clade-4_X_sp.
ASV1213	0	0	0	0	0	0	0	0	0	0	0	0	0	0	194	Eukaryota	Alveolata	Dinoflagellata	Dinophyceae	NA	NA	NA	NA
ASV1214	0	0	0	0	0	0	0	513	0	0	0	0	0	0	0	Eukaryota	Alveolata	Dinoflagellata	Dinophyceae	NA	NA	NA	NA
ASV1215	0	0	0	0	0	0	0	0	0	180	0	0	0	0	0	Eukaryota	Alveolata	Dinoflagellata	Syndiniales	Dino-Group-II	Dino-Group-II-Clade-10-and-11	Dino-Group-II-Clade-10-and-11_X	Dino-Group-II-Clade-10-and-11_X_sp.
ASV1216	0	0	0	0	0	0	0	0	0	0	82	0	0	127	0	Eukaryota	Alveolata	Dinoflagellata	Syndiniales	Dino-Group-II	Dino-Group-II-Clade-17	Dino-Group-II-Clade-17_X	Dino-Group-II-Clade-17_X_sp.
ASV1217	0	0	124	0	0	10	76	0	0	0	0	0	0	0	0	Eukaryota	Alveolata	Dinoflagellata	Syndiniales	Dino-Group-II	Dino-Group-II-Clade-6	Dino-Group-II-Clade-6_X	Dino-Group-II-Clade-6_X_sp.
ASV1218	0	0	0	0	0	170	0	0	0	0	0	0	0	0	0	Eukaryota	Alveolata	Dinoflagellata	Syndiniales	Dino-Group-II	Dino-Group-II-Clade-1	Dino-Group-II-Clade-1_X	Dino-Group-II-Clade-1_X_sp.
ASV1219	0	0	0	0	0	0	0	510	0	0	0	0	0	0	0	Eukaryota	Alveolata	Dinoflagellata	Dinophyceae	NA	NA	NA	NA
ASV122	0	0	184	23	49	225	1042	100	0	57	75	335	369	124	448	Eukaryota	Alveolata	Dinoflagellata	Syndiniales	Dino-Group-II	Dino-Group-II-Clade-25	Dino-Group-II-Clade-25_X	Dino-Group-II-Clade-25_X_sp.
ASV1220	33	44	0	0	0	0	0	154	0	0	0	35	0	0	0	Eukaryota	Alveolata	Dinoflagellata	Syndiniales	Dino-Group-II	Dino-Group-II-Clade-13	Dino-Group-II-Clade-13_X	Dino-Group-II-Clade-13_X_sp.
ASV1221	0	0	155	0	0	0	13	0	0	0	0	0	0	0	0	Eukaryota	Alveolata	Dinoflagellata	Syndiniales	Dino-Group-III	Dino-Group-III_X	Dino-Group-III_XX	Dino-Group-III_XX_sp.
ASV1222	0	0	0	0	51	0	38	0	0	0	0	0	33	0	93	Eukaryota	Alveolata	Dinoflagellata	Syndiniales	Dino-Group-II	Dino-Group-II-Clade-4	Dino-Group-II-Clade-4_X	Dino-Group-II-Clade-4_X_sp.
ASV1223	131	0	0	0	0	0	0	0	0	0	0	0	0	0	0	Eukaryota	Alveolata	Dinoflagellata	Dinophyceae	Peridiniales	NA	NA	NA
ASV1224	106	0	0	0	0	0	0	0	0	0	33	0	0	0	0	Eukaryota	Alveolata	Dinoflagellata	Syndiniales	Dino-Group-II	Dino-Group-II-Clade-6	Dino-Group-II-Clade-6_X	Dino-Group-II-Clade-6_X_sp.
ASV1225	0	0	0	0	63	0	0	0	0	142	0	0	0	0	0	Eukaryota	Alveolata	Dinoflagellata	Syndiniales	Dino-Group-II	Dino-Group-II_X	Dino-Group-II_XX	Dino-Group-II_XX_sp.
ASV1226	0	0	0	0	0	0	0	0	0	177	0	0	0	0	0	Eukaryota	Alveolata	Dinoflagellata	Dinophyceae	NA	NA	NA	NA
ASV1227	0	0	0	0	0	0	0	0	0	0	0	0	0	0	190	Eukaryota	Alveolata	Dinoflagellata	Dinophyceae	NA	NA	NA	NA
ASV1228	0	141	0	0	0	0	0	0	0	0	0	0	0	0	0	Eukaryota	Alveolata	Dinoflagellata	Dinophyceae	Gymnodiniales	NA	NA	NA
ASV1229	0	0	0	293	0	0	0	0	0	0	17	0	0	25	0	Eukaryota	Alveolata	Dinoflagellata	Syndiniales	Dino-Group-I	Dino-Group-I-Clade-5	Dino-Group-I-Clade-5_X	Dino-Group-I-Clade-5_X_sp.
ASV123	156	47	40	21	0	957	206	0	0	0	351	406	876	48	0	Eukaryota	Alveolata	Dinoflagellata	Syndiniales	Dino-Group-I	Dino-Group-I-Clade-5	Dino-Group-I-Clade-5_X	Dino-Group-I-Clade-5_X_sp.
ASV1230	0	0	0	91	0	16	0	0	0	0	0	98	34	0	0	Eukaryota	Alveolata	Dinoflagellata	Dinophyceae	NA	NA	NA	NA
ASV1231	0	0	0	0	319	0	0	0	0	0	0	0	0	0	0	Eukaryota	Alveolata	Dinoflagellata	Dinophyceae	NA	NA	NA	NA
ASV1232	58	0	0	0	0	0	0	0	0	0	60	49	0	0	0	Eukaryota	Alveolata	Dinoflagellata	Syndiniales	Dino-Group-II	Dino-Group-II-Clade-1	Dino-Group-II-Clade-1_X	Dino-Group-II-Clade-1_X_sp.
ASV1233	0	140	0	0	0	0	0	0	0	0	0	0	0	0	0	Eukaryota	Alveolata	Dinoflagellata	Dinophyceae	Gymnodiniales	NA	NA	NA
ASV1234	0	140	0	0	0	0	0	0	0	0	0	0	0	0	0	Eukaryota	Alveolata	Dinoflagellata	Dinophyceae	NA	NA	NA	NA
ASV1235	0	140	0	0	0	0	0	0	0	0	0	0	0	0	0	Eukaryota	Alveolata	Dinoflagellata	Dinophyceae	Dinophyceae_X	Dinophyceae_XX	Dinophyceae_XXX	Dinophyceae_XXX_sp.
ASV1236	0	0	0	160	0	0	161	0	0	0	0	0	25	0	0	Eukaryota	Alveolata	Dinoflagellata	Dinophyceae	NA	NA	NA	NA
ASV1237	0	0	0	0	98	0	0	0	0	0	0	0	0	0	130	Eukaryota	Alveolata	Dinoflagellata	Syndiniales	Dino-Group-I	Dino-Group-I-Clade-5	Dino-Group-I-Clade-5_X	Dino-Group-I-Clade-5_X_sp.
ASV1238	0	0	0	0	0	112	0	0	0	0	0	0	39	0	0	Eukaryota	Alveolata	Dinoflagellata	Syndiniales	Dino-Group-I	Dino-Group-I-Clade-5	Dino-Group-I-Clade-5_X	Dino-Group-I-Clade-5_X_sp.
ASV1239	0	0	0	0	0	95	0	0	0	0	72	0	0	0	0	Eukaryota	Alveolata	Dinoflagellata	Dinophyceae	NA	NA	NA	NA
ASV124	378	19	477	1013	0	576	145	0	0	0	137	272	555	25	0	Eukaryota	Alveolata	Dinoflagellata	Syndiniales	Dino-Group-I	Dino-Group-I-Clade-5	Dino-Group-I-Clade-5_X	Dino-Group-I-Clade-5_X_sp.
ASV1240	44	0	0	0	0	53	0	0	0	0	56	0	0	0	0	Eukaryota	Alveolata	Dinoflagellata	Syndiniales	Dino-Group-III	Dino-Group-III_X	Dino-Group-III_XX	Dino-Group-III_XX_sp.
ASV1241	0	139	0	0	0	0	0	0	0	0	0	0	0	0	0	Eukaryota	Alveolata	Dinoflagellata	Dinophyceae	Dinophyceae_X	Dinophyceae_XX	Dinophyceae_XXX	Dinophyceae_XXX_sp.
ASV1242	0	139	0	0	0	0	0	0	0	0	0	0	0	0	0	Eukaryota	Alveolata	Dinoflagellata	Syndiniales	Dino-Group-III	Dino-Group-III_X	Dino-Group-III_XX	Dino-Group-III_XX_sp.
ASV1243	0	0	156	0	0	0	0	0	0	0	0	0	0	0	0	Eukaryota	Alveolata	Dinoflagellata	Syndiniales	Dino-Group-I	Dino-Group-I-Clade-1	Dino-Group-I-Clade-1_X	Dino-Group-I-Clade-1_X_sp.
ASV1244	0	0	0	80	103	0	0	0	0	0	0	0	0	40	53	Eukaryota	Alveolata	Dinoflagellata	Syndiniales	Dino-Group-II	Dino-Group-II-Clade-25	Dino-Group-II-Clade-25_X	Dino-Group-II-Clade-25_X_sp.
ASV1245	0	0	0	0	0	0	0	0	0	0	0	0	0	0	187	Eukaryota	Alveolata	Dinoflagellata	Syndiniales	Dino-Group-I	Dino-Group-I-Clade-5	Dino-Group-I-Clade-5_X	Dino-Group-I-Clade-5_X_sp.
ASV1246	128	0	0	0	0	0	0	0	0	0	0	0	0	0	0	Eukaryota	Alveolata	Dinoflagellata	Syndiniales	Dino-Group-I	Dino-Group-I-Clade-4	Dino-Group-I-Clade-4_X	Dino-Group-I-Clade-4_X_sp.
ASV1247	0	138	0	0	0	0	0	0	0	0	0	0	0	0	0	Eukaryota	Alveolata	Dinoflagellata	Dinophyceae	NA	NA	NA	NA
ASV1248	0	0	0	0	0	34	56	0	0	0	17	0	67	0	0	Eukaryota	Alveolata	Dinoflagellata	Syndiniales	Dino-Group-II	Dino-Group-II-Clade-10-and-11	Dino-Group-II-Clade-10-and-11_X	Dino-Group-II-Clade-10-and-11_X_sp.
ASV1249	0	0	0	0	0	13	43	0	0	0	55	0	58	0	0	Eukaryota	Alveolata	Dinoflagellata	Dinophyceae	NA	NA	NA	NA
ASV125	0	0	0	11	2269	0	0	0	0	0	0	0	0	0	2195	Eukaryota	Alveolata	Dinoflagellata	NA	NA	NA	NA	NA
ASV1250	0	0	0	0	0	0	0	0	0	173	0	0	0	0	0	Eukaryota	Alveolata	Dinoflagellata	Dinophyceae	NA	NA	NA	NA
ASV1251	127	0	0	0	0	0	0	0	0	0	0	0	0	0	0	Eukaryota	Alveolata	Dinoflagellata	Syndiniales	Dino-Group-I	Dino-Group-I-Clade-4	Dino-Group-I-Clade-4_X	Dino-Group-I-Clade-4_X_sp.
ASV1252	127	0	0	0	0	0	0	0	0	0	0	0	0	0	0	Eukaryota	Alveolata	Dinoflagellata	Dinophyceae	Dinophyceae_X	Dinophyceae_XX	Dinophyceae_XXX	Dinophyceae_XXX_sp.
ASV1253	0	0	0	0	71	0	0	0	0	0	0	9	0	107	50	Eukaryota	Alveolata	Dinoflagellata	Syndiniales	Dino-Group-II	Dino-Group-II-Clade-9	Dino-Group-II-Clade-9_X	Dino-Group-II-Clade-9_X_sp.
ASV1254	0	0	0	0	0	0	0	0	0	172	0	0	0	0	0	Eukaryota	Alveolata	Dinoflagellata	Syndiniales	Dino-Group-II	Dino-Group-II-Clade-10-and-11	Dino-Group-II-Clade-10-and-11_X	Dino-Group-II-Clade-10-and-11_X_sp.
ASV1255	0	0	0	0	0	0	0	0	0	0	0	0	0	0	185	Eukaryota	Alveolata	Dinoflagellata	Syndiniales	Dino-Group-V	Dino-Group-V_X	Dino-Group-V_XX	Dino-Group-V_XX_sp.
ASV1256	0	89	26	0	0	10	51	0	0	0	0	0	0	0	0	Eukaryota	Alveolata	Dinoflagellata	Syndiniales	Dino-Group-II	Dino-Group-II-Clade-16	Dino-Group-II-Clade-16_X	Dino-Group-II-Clade-16_X_sp.
ASV1257	0	20	0	0	0	0	0	0	0	0	0	58	73	0	0	Eukaryota	Alveolata	Dinoflagellata	Syndiniales	Dino-Group-II	Dino-Group-II-Clade-16	Dino-Group-II-Clade-16_X	Dino-Group-II-Clade-16_X_sp.
ASV1258	0	0	0	32	0	0	0	0	0	0	0	0	0	209	0	Eukaryota	Alveolata	Dinoflagellata	Syndiniales	Dino-Group-II	Dino-Group-II-Clade-25	Dino-Group-II-Clade-25_X	Dino-Group-II-Clade-25_X_sp.
ASV1259	0	0	0	0	0	82	0	0	0	0	0	124	0	0	0	Eukaryota	Alveolata	Dinoflagellata	Dinophyceae	NA	NA	NA	NA
ASV126	0	180	304	0	0	403	183	0	0	0	816	458	227	649	95	Eukaryota	Alveolata	Dinoflagellata	Dinophyceae	NA	NA	NA	NA
ASV1260	0	0	0	0	0	0	0	0	0	0	0	0	0	0	184	Eukaryota	Alveolata	Dinoflagellata	Dinophyceae	Gymnodiniales	Gymnodiniaceae	Gyrodinium	Gyrodinium_spirale
ASV1261	0	136	0	0	0	0	0	0	0	0	0	0	0	0	0	Eukaryota	Alveolata	Dinoflagellata	Syndiniales	Dino-Group-I	Dino-Group-I-Clade-1	Dino-Group-I-Clade-1_X	Dino-Group-I-Clade-1_X_sp.
ASV1262	0	0	152	0	0	0	0	0	0	0	0	0	0	0	0	Eukaryota	Alveolata	Dinoflagellata	Dinophyceae	Peridiniales	NA	NA	NA
ASV1263	0	0	0	82	0	0	0	0	0	0	0	0	11	154	0	Eukaryota	Alveolata	Dinoflagellata	Syndiniales	Dino-Group-II	Dino-Group-II-Clade-38	Dino-Group-II-Clade-38_X	Dino-Group-II-Clade-38_X_sp.
ASV1264	0	0	0	29	76	0	0	0	0	59	0	0	38	0	0	Eukaryota	Alveolata	Dinoflagellata	Syndiniales	Dino-Group-III	Dino-Group-III_X	Dino-Group-III_XX	Dino-Group-III_XX_sp.
ASV1265	0	0	0	0	0	0	0	0	0	170	0	0	0	0	0	Eukaryota	Alveolata	Dinoflagellata	Syndiniales	Dino-Group-II	Dino-Group-II-Clade-10-and-11	Dino-Group-II-Clade-10-and-11_X	Dino-Group-II-Clade-10-and-11_X_sp.
ASV1266	0	0	0	0	0	0	0	0	0	0	0	0	0	228	0	Eukaryota	Alveolata	Dinoflagellata	Dinophyceae	Gymnodiniales	NA	NA	NA
ASV1267	0	16	91	0	0	25	15	0	0	0	0	0	10	0	0	Eukaryota	Alveolata	Dinoflagellata	Syndiniales	Dino-Group-II	Dino-Group-II-Clade-17	Dino-Group-II-Clade-17_X	Dino-Group-II-Clade-17_X_sp.
ASV1268	0	0	67	48	0	0	0	0	0	0	0	0	49	0	0	Eukaryota	Alveolata	Dinoflagellata	Syndiniales	Dino-Group-II	Dino-Group-II-Clade-40	Dino-Group-II-Clade-40_X	Dino-Group-II-Clade-40_X_sp.
ASV1269	0	0	0	0	172	0	0	0	0	0	0	0	0	40	47	Eukaryota	Alveolata	Dinoflagellata	Dinophyceae	Peridiniales	NA	NA	NA
ASV127	0	0	218	482	0	250	217	0	0	0	137	1211	1022	0	0	Eukaryota	Alveolata	Dinoflagellata	Syndiniales	Dino-Group-I	Dino-Group-I-Clade-5	Dino-Group-I-Clade-5_X	Dino-Group-I-Clade-5_X_sp.
ASV1270	0	0	0	0	0	0	0	482	0	0	0	0	0	0	0	Eukaryota	Alveolata	Dinoflagellata	Dinophyceae	NA	NA	NA	NA
ASV1271	0	0	0	0	0	0	0	0	156	0	0	0	0	0	0	Eukaryota	Alveolata	Dinoflagellata	Dinophyceae	Peridiniales	Heterocapsaceae	Heterocapsa	NA
ASV1272	0	0	0	0	0	0	0	0	0	169	0	0	0	0	0	Eukaryota	Alveolata	Dinoflagellata	Dinophyceae	NA	NA	NA	NA
ASV1273	0	0	0	0	0	0	0	0	0	0	0	0	0	0	182	Eukaryota	Alveolata	Dinoflagellata	Syndiniales	Dino-Group-II	Dino-Group-II-Clade-10-and-11	Dino-Group-II-Clade-10-and-11_X	Dino-Group-II-Clade-10-and-11_X_sp.
ASV1274	0	0	151	0	0	0	0	0	0	0	0	0	0	0	0	Eukaryota	Alveolata	Dinoflagellata	Syndiniales	Dino-Group-II	Dino-Group-II-Clade-10-and-11	Dino-Group-II-Clade-10-and-11_X	Dino-Group-II-Clade-10-and-11_X_sp.
ASV1275	0	0	0	0	0	0	0	0	0	168	0	0	0	0	0	Eukaryota	Alveolata	Dinoflagellata	Dinophyceae	Peridiniales	NA	NA	NA
ASV1276	0	0	0	0	0	0	0	0	0	0	134	0	19	0	0	Eukaryota	Alveolata	Dinoflagellata	Syndiniales	Dino-Group-II	Dino-Group-II-Clade-1	Dino-Group-II-Clade-1_X	Dino-Group-II-Clade-1_X_sp.
ASV1277	0	0	150	0	0	0	0	0	0	0	0	0	0	0	0	Eukaryota	Alveolata	Dinoflagellata	Dinophyceae	NA	NA	NA	NA
ASV1278	0	0	150	0	0	0	0	0	0	0	0	0	0	0	0	Eukaryota	Alveolata	Dinoflagellata	Dinophyceae	NA	NA	NA	NA
ASV1279	0	0	121	0	0	0	82	0	0	0	0	0	0	0	0	Eukaryota	Alveolata	Dinoflagellata	Dinophyceae	Prorocentrales	Prorocentraceae	Prorocentrum	Prorocentrum_sp.
ASV128	0	0	0	0	371	16	0	0	0	132	0	0	0	0	3112	Eukaryota	Alveolata	Dinoflagellata	Syndiniales	Dino-Group-IV	Dino-Group-IV-Hematodinium-Group	Hematodinium	Hematodinium_sp.
ASV1280	0	0	0	124	0	0	0	0	0	0	0	0	74	0	0	Eukaryota	Alveolata	Dinoflagellata	Dinophyceae	NA	NA	NA	NA
ASV1281	0	0	0	0	159	0	0	0	0	0	0	0	0	0	85	Eukaryota	Alveolata	Dinoflagellata	Syndiniales	Dino-Group-II	Dino-Group-II-Clade-30	Dino-Group-II-Clade-30_X	Dino-Group-II-Clade-30_X_sp.
ASV1282	0	0	0	0	0	0	0	0	0	11	0	0	0	0	168	Eukaryota	Alveolata	Dinoflagellata	Dinophyceae	NA	NA	NA	NA
ASV1283	123	0	0	0	0	0	0	0	0	0	0	0	0	0	0	Eukaryota	Alveolata	Dinoflagellata	Dinophyceae	Dinophyceae_X	Dinophyceae_XX	Dinophyceae_XXX	Dinophyceae_XXX_sp.
ASV1284	0	22	89	0	0	0	0	0	0	0	0	0	12	31	0	Eukaryota	Alveolata	Dinoflagellata	Dinophyceae	Dinophyceae_X	Dinophyceae_XX	Dinophyceae_XXX	Dinophyceae_XXX_sp.
ASV1285	0	0	12	0	0	99	0	0	0	0	39	12	0	0	0	Eukaryota	Alveolata	Dinoflagellata	Dinophyceae	NA	NA	NA	NA
ASV1286	0	0	0	0	0	157	0	0	0	0	0	0	0	0	0	Eukaryota	Alveolata	Dinoflagellata	Syndiniales	Dino-Group-II	Dino-Group-II-Clade-1	Dino-Group-II-Clade-1_X	Dino-Group-II-Clade-1_X_sp.
ASV1287	0	0	0	0	0	0	0	0	154	0	0	0	0	0	0	Eukaryota	Alveolata	Dinoflagellata	Syndiniales	Dino-Group-II	Dino-Group-II-Clade-23	Dino-Group-II-Clade-23_X	Dino-Group-II-Clade-23_X_sp.
ASV1288	0	0	0	0	0	0	0	0	0	0	0	0	0	222	0	Eukaryota	Alveolata	Dinoflagellata	Dinophyceae	NA	NA	NA	NA
ASV1289	97	0	0	0	0	0	0	0	0	0	0	48	0	0	0	Eukaryota	Alveolata	Dinoflagellata	Syndiniales	Dino-Group-II	NA	NA	NA
ASV129	0	173	0	0	0	1204	0	0	0	0	294	0	86	143	0	Eukaryota	Alveolata	Dinoflagellata	Dinophyceae	Gymnodiniales	NA	NA	NA
ASV1290	0	132	0	0	0	0	0	0	0	0	0	0	0	0	0	Eukaryota	Alveolata	Dinoflagellata	Syndiniales	Dino-Group-I	Dino-Group-I-Clade-7	Dino-Group-I-Clade-7_X	Dino-Group-I-Clade-7_X_sp.
ASV1291	0	0	0	0	0	65	0	0	0	0	9	0	27	63	0	Eukaryota	Alveolata	Dinoflagellata	Syndiniales	Dino-Group-II	Dino-Group-II-Clade-14	Dino-Group-II-Clade-14_X	Dino-Group-II-Clade-14_X_sp.
ASV1292	0	0	0	0	0	53	0	0	0	0	0	0	12	35	71	Eukaryota	Alveolata	Dinoflagellata	Dinophyceae	Dinophyceae_X	Dinophyceae_XX	Dinophyceae_XXX	Dinophyceae_XXX_sp.
ASV1293	0	0	0	0	0	0	0	470	0	0	0	0	0	0	0	Eukaryota	Alveolata	Dinoflagellata	Dinophyceae	NA	NA	NA	NA
ASV1294	0	0	0	0	0	0	0	0	153	0	0	0	0	0	0	Eukaryota	Alveolata	Dinoflagellata	Syndiniales	Dino-Group-I	Dino-Group-I-Clade-5	Dino-Group-I-Clade-5_X	Dino-Group-I-Clade-5_X_sp.
ASV1295	121	0	0	0	0	0	0	0	0	0	0	0	0	0	0	Eukaryota	Alveolata	Dinoflagellata	Dinophyceae	Gymnodiniales	Gymnodiniaceae	Lepidodinium	Lepidodinium_sp.
ASV1296	0	131	0	0	0	0	0	0	0	0	0	0	0	0	0	Eukaryota	Alveolata	Dinoflagellata	Dinophyceae	NA	NA	NA	NA
ASV1297	0	0	0	0	0	0	0	0	152	0	0	0	0	0	0	Eukaryota	Alveolata	Dinoflagellata	Syndiniales	Dino-Group-I	Dino-Group-I-Clade-1	Dino-Group-I-Clade-1_X	Dino-Group-I-Clade-1_X_sp.
ASV1298	0	0	0	0	0	0	0	0	0	0	0	0	113	0	0	Eukaryota	Alveolata	Dinoflagellata	Syndiniales	Dino-Group-II	Dino-Group-II-Clade-10-and-11	Dino-Group-II-Clade-10-and-11_X	Dino-Group-II-Clade-10-and-11_X_sp.
ASV1299	0	130	0	0	0	0	0	0	0	0	0	0	0	0	0	Eukaryota	Alveolata	Dinoflagellata	Syndiniales	Dino-Group-I	Dino-Group-I-Clade-1	Dino-Group-I-Clade-1_X	Dino-Group-I-Clade-1_X_sp.
ASV13	0	0	0	423	7670	0	0	402	0	11251	0	0	0	0	11356	Eukaryota	Alveolata	Dinoflagellata	Syndiniales	Dino-Group-I	Dino-Group-I-Clade-7	Dino-Group-I-Clade-7_X	Dino-Group-I-Clade-7_X_sp.
ASV130	0	0	0	0	0	0	0	0	11	0	0	0	0	0	0	Eukaryota	Alveolata	Dinoflagellata	Dinophyceae	Suessiales	Suessiaceae	Protodinium	Protodinium_simplex
ASV1300	0	130	0	0	0	0	0	0	0	0	0	0	0	0	0	Eukaryota	Alveolata	Dinoflagellata	Dinophyceae	NA	NA	NA	NA
ASV1301	0	0	105	19	0	0	0	0	0	0	19	0	0	0	18	Eukaryota	Alveolata	Dinoflagellata	Dinophyceae	Dinophyceae_X	Dinophyceae_XX	Dinophyceae_XXX	Dinophyceae_XXX_sp.
ASV1302	0	0	0	32	0	124	43	0	0	0	0	0	0	0	0	Eukaryota	Alveolata	Dinoflagellata	Syndiniales	Dino-Group-I	Dino-Group-I-Clade-5	Dino-Group-I-Clade-5_X	Dino-Group-I-Clade-5_X_sp.
ASV1303	0	0	0	0	0	0	0	0	151	0	0	0	0	0	0	Eukaryota	Alveolata	Dinoflagellata	Syndiniales	Dino-Group-II	Dino-Group-II-Clade-10-and-11	Dino-Group-II-Clade-10-and-11_X	Dino-Group-II-Clade-10-and-11_X_sp.
ASV1304	0	0	0	0	0	0	0	0	151	0	0	0	0	0	0	Eukaryota	Alveolata	Dinoflagellata	Syndiniales	Dino-Group-I	Dino-Group-I-Clade-1	Dino-Group-I-Clade-1_X	Dino-Group-I-Clade-1_X_sp.
ASV1305	0	0	0	0	0	0	0	0	0	163	0	0	0	0	0	Eukaryota	Alveolata	Dinoflagellata	Syndiniales	Dino-Group-I	Dino-Group-I-Clade-4	Dino-Group-I-Clade-4_X	Dino-Group-I-Clade-4_X_sp.
ASV1306	0	0	0	0	293	0	0	0	0	0	0	0	0	0	0	Eukaryota	Alveolata	Dinoflagellata	Syndiniales	Dino-Group-II	Dino-Group-II-Clade-10-and-11	Dino-Group-II-Clade-10-and-11_X	Dino-Group-II-Clade-10-and-11_X_sp.
ASV1307	0	0	0	0	0	0	0	140	88	0	0	0	12	0	0	Eukaryota	Alveolata	Dinoflagellata	Dinophyceae	Gymnodiniales	Warnowiaceae	Warnowia	Warnowia_sp.
ASV1308	0	0	0	0	0	0	0	0	0	162	0	0	0	0	0	Eukaryota	Alveolata	Dinoflagellata	Dinophyceae	NA	NA	NA	NA
ASV1309	0	0	0	0	0	0	0	0	0	162	0	0	0	0	0	Eukaryota	Alveolata	Dinoflagellata	Dinophyceae	NA	NA	NA	NA
ASV131	36	151	131	480	0	708	308	0	0	0	867	694	203	72	0	Eukaryota	Alveolata	Dinoflagellata	Dinophyceae	Dinophyceae_X	Dinophyceae_XX	Dinophyceae_XXX	Dinophyceae_XXX_sp.
ASV1310	0	0	0	0	0	0	0	0	0	162	0	0	0	0	0	Eukaryota	Alveolata	Dinoflagellata	Dinophyceae	Peridiniales	NA	NA	NA
ASV1311	119	0	0	0	0	0	0	0	0	0	0	0	0	0	0	Eukaryota	Alveolata	Dinoflagellata	Dinophyceae	Gymnodiniales	Kareniaceae	Karlodinium	Karlodinium_sp.
ASV1312	0	129	0	0	0	0	0	0	0	0	0	0	0	0	0	Eukaryota	Alveolata	Dinoflagellata	Dinophyceae	Dinophyceae_X	Dinophyceae_XX	Dinophyceae_XXX	Dinophyceae_XXX_sp.
ASV1313	0	129	0	0	0	0	0	0	0	0	0	0	0	0	0	Eukaryota	Alveolata	Dinoflagellata	Dinophyceae	Dinophyceae_X	Dinophyceae_XX	Dinophyceae_XXX	Dinophyceae_XXX_sp.
ASV1314	0	69	0	0	0	15	0	0	0	51	0	0	5	0	0	Eukaryota	Alveolata	Dinoflagellata	Dinophyceae	NA	NA	NA	NA
ASV1315	0	0	0	0	0	0	0	0	0	0	92	54	19	0	0	Eukaryota	Alveolata	Dinoflagellata	Dinophyceae	Gymnodiniales	Ceratoperidiniaceae	Ceratoperidinium	Ceratoperidinium_falcatum
ASV1316	0	0	0	0	0	0	0	0	0	0	0	0	0	62	124	Eukaryota	Alveolata	Dinoflagellata	Dinophyceae	NA	NA	NA	NA
ASV1317	118	0	0	0	0	0	0	0	0	0	0	0	0	0	0	Eukaryota	Alveolata	Dinoflagellata	Dinophyceae	Dinophyceae_X	Dinophyceae_XX	Dinophyceae_XXX	Dinophyceae_XXX_sp.
ASV1318	0	50	87	0	0	0	0	0	0	0	0	0	0	0	0	Eukaryota	Alveolata	Dinoflagellata	Dinophyceae	Gymnodiniales	Gymnodiniaceae	Gyrodinium	Gyrodinium_dominans
ASV1319	0	0	0	0	0	34	0	0	0	0	0	0	0	0	0	Eukaryota	Alveolata	Dinoflagellata	Syndiniales	Dino-Group-II	Dino-Group-II-Clade-10-and-11	Dino-Group-II-Clade-10-and-11_X	Dino-Group-II-Clade-10-and-11_X_sp.
ASV132	79	169	1386	0	0	65	502	1186	0	0	93	42	111	0	0	Eukaryota	Alveolata	Dinoflagellata	Dinophyceae	Peridiniales	Blastodiniaceae	Blastodinium	Blastodinium_contortum
ASV1320	0	0	0	0	0	0	0	0	0	0	0	0	0	0	172	Eukaryota	Alveolata	Dinoflagellata	Dinophyceae	Peridiniales	NA	NA	NA
ASV1321	0	127	0	0	0	0	0	0	0	0	0	0	0	0	0	Eukaryota	Alveolata	Dinoflagellata	Syndiniales	Dino-Group-II	Dino-Group-II-Clade-1	Dino-Group-II-Clade-1_X	Dino-Group-II-Clade-1_X_sp.
ASV1322	0	0	143	0	0	0	0	0	0	0	0	0	0	0	0	Eukaryota	Alveolata	Dinoflagellata	Dinophyceae	NA	NA	NA	NA
ASV1323	0	0	17	156	0	0	0	0	0	0	0	0	0	88	0	Eukaryota	Alveolata	Dinoflagellata	Syndiniales	Dino-Group-I	Dino-Group-I-Clade-5	Dino-Group-I-Clade-5_X	Dino-Group-I-Clade-5_X_sp.
ASV1324	0	0	0	0	112	0	0	0	0	0	0	0	0	0	104	Eukaryota	Alveolata	Dinoflagellata	Syndiniales	Dino-Group-II	Dino-Group-II-Clade-22	Dino-Group-II-Clade-22_X	Dino-Group-II-Clade-22_X_sp.
ASV1325	0	0	0	0	0	0	0	453	0	0	0	0	0	0	0	Eukaryota	Alveolata	Dinoflagellata	Dinophyceae	NA	NA	NA	NA
ASV1326	0	0	0	0	0	0	0	0	0	159	0	0	0	0	0	Eukaryota	Alveolata	Dinoflagellata	Dinophyceae	Gymnodiniales	Chytriodiniaceae	Chytriodinium	Chytriodinium_affine
ASV1327	0	0	0	0	0	0	0	0	0	48	0	0	0	0	119	Eukaryota	Alveolata	Dinoflagellata	Dinophyceae	NA	NA	NA	NA
ASV1328	0	67	0	0	0	70	0	0	0	0	0	0	0	0	0	Eukaryota	Alveolata	Dinoflagellata	Dinophyceae	NA	NA	NA	NA
ASV1329	0	0	0	13	0	13	33	0	0	10	12	0	10	116	0	Eukaryota	Alveolata	Dinoflagellata	Dinophyceae	NA	NA	NA	NA
ASV133	0	0	0	0	357	0	0	0	0	1258	0	0	0	0	1863	Eukaryota	Alveolata	Dinoflagellata	Dinophyceae	Gymnodiniales	Chytriodiniaceae	Chytriodinium	Chytriodinium_roseum
ASV1330	0	0	0	0	120	0	0	0	0	63	0	0	0	0	31	Eukaryota	Alveolata	Dinoflagellata	Syndiniales	Dino-Group-II	Dino-Group-II-Clade-21	Dino-Group-II-Clade-21_X	Dino-Group-II-Clade-21_X_sp.
ASV1331	116	0	0	0	0	0	0	0	0	0	0	0	0	0	0	Eukaryota	Alveolata	Dinoflagellata	Syndiniales	Dino-Group-I	Dino-Group-I-Clade-1	Dino-Group-I-Clade-1_X	Dino-Group-I-Clade-1_X_sp.
ASV1332	0	0	141	0	0	0	0	0	0	0	0	0	0	0	0	Eukaryota	Alveolata	Dinoflagellata	Dinophyceae	NA	NA	NA	NA
ASV1333	0	0	24	72	0	76	20	0	0	0	0	0	5	0	0	Eukaryota	Alveolata	Dinoflagellata	Syndiniales	Dino-Group-I	Dino-Group-I-Clade-5	Dino-Group-I-Clade-5_X	Dino-Group-I-Clade-5_X_sp.
ASV1334	0	0	0	0	284	0	0	0	0	0	0	0	0	0	0	Eukaryota	Alveolata	Dinoflagellata	Dinophyceae	NA	NA	NA	NA
ASV1335	0	0	0	0	205	0	0	0	0	44	0	0	0	0	0	Eukaryota	Alveolata	Dinoflagellata	Dinophyceae	NA	NA	NA	NA
ASV1336	0	0	0	0	0	107	38	0	0	0	0	42	0	0	0	Eukaryota	Alveolata	Dinoflagellata	NA	NA	NA	NA	NA
ASV1337	0	0	0	0	0	92	0	0	0	0	58	0	0	0	0	Eukaryota	Alveolata	Dinoflagellata	Dinophyceae	Gonyaulacales	Ceratiaceae	Tripos	Tripos_fusus
ASV1338	0	0	0	0	0	55	0	0	0	0	69	0	19	0	0	Eukaryota	Alveolata	Dinoflagellata	Dinophyceae	Gymnodiniales	Gymnodiniaceae	NA	NA
ASV1339	0	0	0	0	0	0	0	0	145	0	0	0	0	0	0	Eukaryota	Alveolata	Dinoflagellata	Syndiniales	Dino-Group-I	Dino-Group-I-Clade-2	Dino-Group-I-Clade-2_X	Dino-Group-I-Clade-2_X_sp.
ASV134	742	327	1322	189	0	31	0	0	0	0	0	0	0	201	0	Eukaryota	Alveolata	Dinoflagellata	Dinophyceae	Gymnodiniales	Gymnodiniaceae	Gyrodinium	Gyrodinium_fusiforme
ASV1340	115	0	0	0	0	0	0	0	0	0	0	0	0	0	0	Eukaryota	Alveolata	Dinoflagellata	Syndiniales	Dino-Group-II	Dino-Group-II-Clade-16	Dino-Group-II-Clade-16_X	Dino-Group-II-Clade-16_X_sp.
ASV1341	67	0	0	0	0	0	0	0	0	0	0	20	35	0	0	Eukaryota	Alveolata	Dinoflagellata	Syndiniales	Dino-Group-II	Dino-Group-II-Clade-10-and-11	Dino-Group-II-Clade-10-and-11_X	Dino-Group-II-Clade-10-and-11_X_sp.
ASV1342	0	125	0	0	0	0	0	0	0	0	0	0	0	0	0	Eukaryota	Alveolata	Dinoflagellata	Dinophyceae	NA	NA	NA	NA
ASV1343	0	125	0	0	0	0	0	0	0	0	0	0	0	0	0	Eukaryota	Alveolata	Dinoflagellata	Syndiniales	Dino-Group-I	Dino-Group-I-Clade-5	Dino-Group-I-Clade-5_X	Dino-Group-I-Clade-5_X_sp.
ASV1344	0	0	140	0	0	0	0	0	0	0	0	0	0	0	0	Eukaryota	Alveolata	Dinoflagellata	Dinophyceae	NA	NA	NA	NA
ASV1345	0	0	140	0	0	0	0	0	0	0	0	0	0	0	0	Eukaryota	Alveolata	Dinoflagellata	Dinophyceae	Prorocentrales	Prorocentraceae	Prorocentrum	Prorocentrum_sp.
ASV1346	0	0	140	0	0	0	0	0	0	0	0	0	0	0	0	Eukaryota	Alveolata	Dinoflagellata	Syndiniales	Dino-Group-II	Dino-Group-II-Clade-25	Dino-Group-II-Clade-25_X	Dino-Group-II-Clade-25_X_sp.
ASV1347	0	0	0	32	42	0	0	0	0	0	0	0	0	0	127	Eukaryota	Alveolata	Dinoflagellata	Syndiniales	Dino-Group-II	Dino-Group-II-Clade-1	Dino-Group-II-Clade-1_X	Dino-Group-II-Clade-1_X_sp.
ASV1348	0	0	0	0	47	0	0	0	0	0	0	0	0	0	140	Eukaryota	Alveolata	Dinoflagellata	Dinophyceae	NA	NA	NA	NA
ASV1349	0	0	0	0	60	0	0	0	0	26	0	0	0	0	103	Eukaryota	Alveolata	Dinoflagellata	Syndiniales	Dino-Group-II	Dino-Group-II-Clade-21	Dino-Group-II-Clade-21_X	Dino-Group-II-Clade-21_X_sp.
ASV135	188	28	214	120	0	778	155	0	0	0	605	546	297	320	0	Eukaryota	Alveolata	Dinoflagellata	Dinophyceae	NA	NA	NA	NA
ASV1350	0	0	0	0	0	0	0	442	0	0	0	0	0	0	0	Eukaryota	Alveolata	Dinoflagellata	Dinophyceae	NA	NA	NA	NA
ASV1351	0	0	0	0	0	0	0	0	0	155	0	0	0	0	0	Eukaryota	Alveolata	Dinoflagellata	Dinophyceae	NA	NA	NA	NA
ASV1352	114	0	0	0	0	0	0	0	0	0	0	0	0	0	0	Eukaryota	Alveolata	Dinoflagellata	Dinophyceae	Peridiniales	NA	NA	NA
ASV1353	54	51	0	0	0	0	0	0	0	0	16	0	0	0	0	Eukaryota	Alveolata	Dinoflagellata	Dinophyceae	NA	NA	NA	NA
ASV1354	0	123	0	0	0	0	0	0	0	0	0	0	0	0	0	Eukaryota	Alveolata	Dinoflagellata	Syndiniales	Dino-Group-I	Dino-Group-I-Clade-5	Dino-Group-I-Clade-5_X	Dino-Group-I-Clade-5_X_sp.
ASV1355	0	0	0	0	0	68	0	0	0	0	37	0	30	0	0	Eukaryota	Alveolata	Dinoflagellata	Syndiniales	Dino-Group-II	Dino-Group-II-Clade-6	Dino-Group-II-Clade-6_X	Dino-Group-II-Clade-6_X_sp.
ASV1356	0	0	0	0	0	0	33	0	0	0	27	45	56	0	0	Eukaryota	Alveolata	Dinoflagellata	Syndiniales	Dino-Group-I	Dino-Group-I-Clade-5	Dino-Group-I-Clade-5_X	Dino-Group-I-Clade-5_X_sp.
ASV1357	0	0	0	0	0	0	0	0	143	0	0	0	0	0	0	Eukaryota	Alveolata	Dinoflagellata	Syndiniales	Dino-Group-II	Dino-Group-II-Clade-10-and-11	Dino-Group-II-Clade-10-and-11_X	Dino-Group-II-Clade-10-and-11_X_sp.
ASV1358	0	0	0	0	0	0	0	0	0	96	0	0	0	78	0	Eukaryota	Alveolata	Dinoflagellata	Syndiniales	Dino-Group-I	Dino-Group-I-Clade-5	Dino-Group-I-Clade-5_X	Dino-Group-I-Clade-5_X_sp.
ASV1359	0	122	0	0	0	0	0	0	0	0	0	0	0	0	0	Eukaryota	Alveolata	Dinoflagellata	Dinophyceae	Dinophyceae_X	Dinophyceae_XX	Dinophyceae_XXX	Dinophyceae_XXX_sp.
ASV136	0	380	60	0	71	105	403	650	426	188	166	236	377	119	448	Eukaryota	Alveolata	Dinoflagellata	Syndiniales	Dino-Group-I	Dino-Group-I-Clade-1	Dino-Group-I-Clade-1_X	Dino-Group-I-Clade-1_X_sp.
ASV1360	0	122	0	0	0	0	0	0	0	0	0	0	0	0	0	Eukaryota	Alveolata	Dinoflagellata	Syndiniales	Dino-Group-I	Dino-Group-I-Clade-5	Dino-Group-I-Clade-5_X	Dino-Group-I-Clade-5_X_sp.
ASV1361	0	122	0	0	0	0	0	0	0	0	0	0	0	0	0	Eukaryota	Alveolata	Dinoflagellata	Syndiniales	Dino-Group-III	Dino-Group-III_X	Dino-Group-III_XX	Dino-Group-III_XX_sp.
ASV1362	0	0	0	192	0	0	0	0	0	0	0	0	43	0	0	Eukaryota	Alveolata	Dinoflagellata	Dinophyceae	Gymnodiniales	Gymnodiniaceae	Gyrodinium	Gyrodinium_fusiforme
ASV1363	0	0	0	59	0	16	0	0	0	0	28	0	54	0	0	Eukaryota	Alveolata	Dinoflagellata	Syndiniales	Dino-Group-I	Dino-Group-I-Clade-5	Dino-Group-I-Clade-5_X	Dino-Group-I-Clade-5_X_sp.
ASV1364	0	0	0	0	176	0	0	0	0	0	0	0	0	0	60	Eukaryota	Alveolata	Dinoflagellata	Syndiniales	Dino-Group-II	Dino-Group-II-Clade-15	Dino-Group-II-Clade-15_X	Dino-Group-II-Clade-15_X_sp.
ASV1365	0	0	0	0	0	0	0	0	142	0	0	0	0	0	0	Eukaryota	Alveolata	Dinoflagellata	Dinophyceae	NA	NA	NA	NA
ASV1366	0	0	0	0	0	0	0	0	0	153	0	0	0	0	0	Eukaryota	Alveolata	Dinoflagellata	Dinophyceae	NA	NA	NA	NA
ASV1367	0	0	0	0	0	0	0	0	0	153	0	0	0	0	0	Eukaryota	Alveolata	Dinoflagellata	Dinophyceae	Dinophyceae_X	Dinophyceae_XX	Dinophyceae_XXX	Dinophyceae_XXX_sp.
ASV1368	0	0	136	0	0	0	0	0	0	0	0	0	0	0	0	Eukaryota	Alveolata	Dinoflagellata	Syndiniales	Dino-Group-I	Dino-Group-I-Clade-1	Dino-Group-I-Clade-1_X	Dino-Group-I-Clade-1_X_sp.
ASV1369	0	0	0	0	0	24	0	0	0	95	0	0	0	43	0	Eukaryota	Alveolata	Dinoflagellata	Syndiniales	Dino-Group-II	Dino-Group-II-Clade-22	Dino-Group-II-Clade-22_X	Dino-Group-II-Clade-22_X_sp.
ASV137	541	224	44	145	0	63	362	125	0	128	257	132	172	224	883	Eukaryota	Alveolata	Dinoflagellata	Dinophyceae	NA	NA	NA	NA
ASV1370	0	0	0	0	0	0	15	0	0	0	0	0	100	0	0	Eukaryota	Alveolata	Dinoflagellata	Syndiniales	Dino-Group-II	Dino-Group-II-Clade-16	Dino-Group-II-Clade-16_X	Dino-Group-II-Clade-16_X_sp.
ASV1371	112	0	0	0	0	0	0	0	0	0	0	0	0	0	0	Eukaryota	Alveolata	Dinoflagellata	Dinophyceae	Prorocentrales	Prorocentraceae	Prorocentrum	Prorocentrum_sp.
ASV1372	112	0	0	0	0	0	0	0	0	0	0	0	0	0	0	Eukaryota	Alveolata	Dinoflagellata	Noctilucophyceae	Noctilucales	Noctilucaceae	Noctiluca	Noctiluca_scintillans
ASV1373	0	121	0	0	0	0	0	0	0	0	0	0	0	0	0	Eukaryota	Alveolata	Dinoflagellata	Dinophyceae	NA	NA	NA	NA
ASV1374	0	0	135	0	0	0	0	0	0	0	0	0	0	0	0	Eukaryota	Alveolata	Dinoflagellata	Dinophyceae	NA	NA	NA	NA
ASV1375	0	0	0	0	40	0	0	0	0	0	0	0	0	0	139	Eukaryota	Alveolata	Dinoflagellata	Syndiniales	Dino-Group-II	Dino-Group-II-Clade-15	Dino-Group-II-Clade-15_X	Dino-Group-II-Clade-15_X_sp.
ASV1376	0	0	0	0	0	0	0	0	0	151	0	0	0	0	0	Eukaryota	Alveolata	Dinoflagellata	Dinophyceae	Gymnodiniales	Gymnodiniaceae	Gymnodinium	Gymnodinium_sp.
ASV1377	0	0	0	0	0	0	0	0	0	0	0	0	0	0	162	Eukaryota	Alveolata	Dinoflagellata	Syndiniales	Dino-Group-II	Dino-Group-II_X	Dino-Group-II_XX	Dino-Group-II_XX_sp.
ASV1378	0	0	0	0	272	0	0	0	0	0	0	0	0	0	0	Eukaryota	Alveolata	Dinoflagellata	Dinophyceae	NA	NA	NA	NA
ASV1379	0	0	0	0	0	0	92	0	0	0	11	42	51	0	0	Eukaryota	Alveolata	Dinoflagellata	Dinophyceae	NA	NA	NA	NA
ASV138	590	136	0	27	0	0	0	0	0	0	319	399	0	76	0	Eukaryota	Alveolata	Dinoflagellata	Dinophyceae	Gymnodiniales	Gymnodiniaceae	Gymnodinium	Gymnodinium_sp.
ASV1380	0	0	0	0	0	0	0	0	139	0	0	0	0	0	0	Eukaryota	Alveolata	Dinoflagellata	Syndiniales	Dino-Group-II	Dino-Group-II-Clade-10-and-11	Dino-Group-II-Clade-10-and-11_X	Dino-Group-II-Clade-10-and-11_X_sp.
ASV1381	0	0	0	0	0	0	0	0	0	0	0	0	0	0	161	Eukaryota	Alveolata	Dinoflagellata	Syndiniales	Dino-Group-II	Dino-Group-II-Clade-40	Dino-Group-II-Clade-40_X	Dino-Group-II-Clade-40_X_sp.
ASV1382	0	0	0	0	0	0	0	0	0	0	0	0	0	0	161	Eukaryota	Alveolata	Dinoflagellata	Syndiniales	Dino-Group-II	Dino-Group-II-Clade-10-and-11	Dino-Group-II-Clade-10-and-11_X	Dino-Group-II-Clade-10-and-11_X_sp.
ASV1383	0	0	134	0	0	0	0	0	0	0	0	0	0	0	0	Eukaryota	Alveolata	Dinoflagellata	Dinophyceae	NA	NA	NA	NA
ASV1384	0	0	81	124	0	0	0	0	0	0	0	0	0	0	0	Eukaryota	Alveolata	Dinoflagellata	Dinophyceae	NA	NA	NA	NA
ASV1385	0	0	0	0	0	53	59	128	0	0	0	0	0	33	0	Eukaryota	Alveolata	Dinoflagellata	Syndiniales	Dino-Group-II	Dino-Group-II-Clade-22	Dino-Group-II-Clade-22_X	Dino-Group-II-Clade-22_X_sp.
ASV1386	0	0	0	0	0	0	0	0	138	0	0	0	0	0	0	Eukaryota	Alveolata	Dinoflagellata	Dinophyceae	NA	NA	NA	NA
ASV1387	0	0	0	0	0	0	0	0	0	0	0	0	102	0	0	Eukaryota	Alveolata	Dinoflagellata	Syndiniales	Dino-Group-I	Dino-Group-I-Clade-5	Dino-Group-I-Clade-5_X	Dino-Group-I-Clade-5_X_sp.
ASV1388	0	0	0	0	0	0	0	0	0	0	0	0	0	199	0	Eukaryota	Alveolata	Dinoflagellata	Dinophyceae	NA	NA	NA	NA
ASV1389	109	0	0	0	0	0	0	0	0	0	0	0	0	0	0	Eukaryota	Alveolata	Dinoflagellata	Dinophyceae	Dinophyceae_X	Dinophyceae_XX	Dinophyceae_XXX	Dinophyceae_XXX_sp.
ASV139	0	0	0	429	634	28	0	0	313	0	0	0	0	363	0	Eukaryota	Alveolata	Dinoflagellata	Dinophyceae	NA	NA	NA	NA
ASV1390	0	118	0	0	0	0	0	0	0	0	0	0	0	0	0	Eukaryota	Alveolata	Dinoflagellata	Syndiniales	Dino-Group-I	Dino-Group-I-Clade-1	Dino-Group-I-Clade-1_X	Dino-Group-I-Clade-1_X_sp.
ASV1391	0	60	0	154	0	0	0	0	0	0	0	0	0	0	0	Eukaryota	Alveolata	Dinoflagellata	Syndiniales	Dino-Group-I	Dino-Group-I-Clade-4	Dino-Group-I-Clade-4_X	Dino-Group-I-Clade-4_X_sp.
ASV1392	0	0	133	0	0	0	0	0	0	0	0	0	0	0	0	Eukaryota	Alveolata	Dinoflagellata	Dinophyceae	Gymnodiniales	Warnowiaceae	Warnowia	Warnowia_sp.
ASV1393	0	0	22	0	0	0	0	0	0	0	75	0	0	60	0	Eukaryota	Alveolata	Dinoflagellata	Dinophyceae	Torodiniales	Torodiniaceae	Torodinium	Torodinium_robustum
ASV1394	0	0	0	312	0	0	0	0	0	0	0	0	0	0	0	Eukaryota	Alveolata	Dinoflagellata	Dinophyceae	Gymnodiniales	Gymnodiniaceae	Gymnodinium	Gymnodinium_sp.
ASV1395	0	0	0	0	268	0	0	0	0	0	0	0	0	0	0	Eukaryota	Alveolata	Dinoflagellata	Dinophyceae	Dinophyceae_X	Dinophyceae_XX	Abedinium	Abedinium_dasypus
ASV1396	0	0	0	0	0	90	0	0	0	0	0	0	0	27	0	Eukaryota	Alveolata	Dinoflagellata	Syndiniales	Dino-Group-II	Dino-Group-II-Clade-23	Dino-Group-II-Clade-23_X	Dino-Group-II-Clade-23_X_sp.
ASV1397	0	0	0	0	0	9	0	0	0	0	37	0	69	0	0	Eukaryota	Alveolata	Dinoflagellata	Syndiniales	Dino-Group-II	Dino-Group-II-Clade-3	Dino-Group-II-Clade-3_X	Dino-Group-II-Clade-3_X_sp.
ASV1398	0	52	0	0	0	0	0	0	0	0	0	0	56	0	0	Eukaryota	Alveolata	Dinoflagellata	Syndiniales	Dino-Group-III	Dino-Group-III_X	Dino-Group-III_XX	Dino-Group-III_XX_sp.
ASV1399	0	0	132	0	0	0	0	0	0	0	0	0	0	0	0	Eukaryota	Alveolata	Dinoflagellata	Dinophyceae	NA	NA	NA	NA
ASV14	1013	705	1905	1356	7287	242	494	2241	4625	3720	0	76	198	4715	3637	Eukaryota	Alveolata	Dinoflagellata	Syndiniales	Dino-Group-II	Dino-Group-II-Clade-10-and-11	Dino-Group-II-Clade-10-and-11_X	Dino-Group-II-Clade-10-and-11_X_sp.
ASV140	0	0	0	0	0	0	530	0	0	0	383	853	1109	262	0	Eukaryota	Alveolata	Dinoflagellata	Dinophyceae	Gymnodiniales	Gymnodiniaceae	Gymnodinium	NA
ASV1400	0	0	0	0	0	0	0	419	0	0	0	0	0	0	0	Eukaryota	Alveolata	Dinoflagellata	Dinophyceae	Gymnodiniales	Warnowiaceae	Warnowia	Warnowia_sp.
ASV1401	0	0	0	0	0	0	0	419	0	0	0	0	0	0	0	Eukaryota	Alveolata	Dinoflagellata	Dinophyceae	NA	NA	NA	NA
ASV1402	0	0	0	0	0	0	0	0	136	0	0	0	0	0	0	Eukaryota	Alveolata	Dinoflagellata	Syndiniales	Dino-Group-II	Dino-Group-II-Clade-47	Dino-Group-II-Clade-47_X	Dino-Group-II-Clade-47_X_sp.
ASV1403	0	0	0	0	0	0	0	0	0	147	0	0	0	0	0	Eukaryota	Alveolata	Dinoflagellata	Dinophyceae	NA	NA	NA	NA
ASV1404	0	0	0	0	0	0	0	0	0	96	0	0	0	0	55	Eukaryota	Alveolata	Dinoflagellata	Syndiniales	Dino-Group-I	Dino-Group-I-Clade-5	Dino-Group-I-Clade-5_X	Dino-Group-I-Clade-5_X_sp.
ASV1405	0	0	0	0	0	0	0	0	0	95	0	0	0	0	56	Eukaryota	Alveolata	Dinoflagellata	Syndiniales	Dino-Group-II	Dino-Group-II-Clade-1	Dino-Group-II-Clade-1_X	Dino-Group-II-Clade-1_X_sp.
ASV1406	0	0	131	0	0	0	0	0	0	0	0	0	0	0	0	Eukaryota	Alveolata	Dinoflagellata	Dinophyceae	NA	NA	NA	NA
ASV1407	0	0	0	0	0	58	0	0	0	0	58	0	0	16	0	Eukaryota	Alveolata	Dinoflagellata	Syndiniales	Dino-Group-II	Dino-Group-II-Clade-14	Dino-Group-II-Clade-14_X	Dino-Group-II-Clade-14_X_sp.
ASV1408	0	0	0	0	0	0	0	416	0	0	0	0	0	0	0	Eukaryota	Alveolata	Dinoflagellata	Syndiniales	Dino-Group-I	Dino-Group-I-Clade-1	Dino-Group-I-Clade-1_X	Dino-Group-I-Clade-1_X_sp.
ASV1409	0	0	0	0	0	0	0	0	63	0	0	0	0	0	0	Eukaryota	Alveolata	Dinoflagellata	Dinophyceae	NA	NA	NA	NA
ASV141	0	0	0	32	2220	0	0	0	0	1708	0	0	0	0	0	Eukaryota	Alveolata	Dinoflagellata	Dinophyceae	NA	NA	NA	NA
ASV1410	0	0	0	0	0	0	0	0	0	146	0	0	0	0	0	Eukaryota	Alveolata	Dinoflagellata	Dinophyceae	NA	NA	NA	NA
ASV1411	0	116	0	0	0	0	0	0	0	0	0	0	0	0	0	Eukaryota	Alveolata	Dinoflagellata	Dinophyceae	NA	NA	NA	NA
ASV1412	0	116	0	0	0	0	0	0	0	0	0	0	0	0	0	Eukaryota	Alveolata	Dinoflagellata	Dinophyceae	Peridiniales	Blastodiniaceae	Blastodinium	Blastodinium_mangini
ASV1413	0	0	0	0	0	84	0	0	0	0	0	0	0	0	0	Eukaryota	Alveolata	Dinoflagellata	Dinophyceae	Gymnodiniales	Gymnodiniaceae	Gymnodinium	NA
ASV1414	0	0	0	0	0	53	0	0	0	0	56	45	0	0	0	Eukaryota	Alveolata	Dinoflagellata	Dinophyceae	Gymnodiniales	Gymnodiniaceae	Margalefidinium	Margalefidinium_polykrikoides
ASV1415	0	0	0	0	0	0	0	0	0	0	0	0	0	0	156	Eukaryota	Alveolata	Dinoflagellata	Dinophyceae	Peridiniales	NA	NA	NA
ASV1416	0	115	0	0	0	0	0	0	0	0	0	0	0	0	0	Eukaryota	Alveolata	Dinoflagellata	Syndiniales	Dino-Group-II	Dino-Group-II-Clade-44	Dino-Group-II-Clade-44_X	Dino-Group-II-Clade-44_X_sp.
ASV1417	0	0	0	0	24	0	0	0	0	0	0	0	0	0	141	Eukaryota	Alveolata	Dinoflagellata	Dinophyceae	Prorocentrales	Prorocentraceae	Prorocentrum	Prorocentrum_sp.
ASV1418	0	0	0	0	0	0	0	0	0	0	0	51	75	0	0	Eukaryota	Alveolata	Dinoflagellata	Dinophyceae	Gymnodiniales	Ceratoperidiniaceae	Ceratoperidinium	Ceratoperidinium_falcatum
ASV1419	0	0	128	0	0	0	0	0	0	0	0	0	0	0	0	Eukaryota	Alveolata	Dinoflagellata	Dinophyceae	NA	NA	NA	NA
ASV142	0	165	65	160	0	763	336	0	0	0	368	560	582	21	0	Eukaryota	Alveolata	Dinoflagellata	Dinophyceae	Gonyaulacales	Ceratiaceae	Tripos	Tripos_furca
ASV1420	0	0	0	301	0	0	0	0	0	0	0	0	0	0	0	Eukaryota	Alveolata	Dinoflagellata	Syndiniales	Dino-Group-I	Dino-Group-I-Clade-5	Dino-Group-I-Clade-5_X	Dino-Group-I-Clade-5_X_sp.
ASV1421	0	0	0	0	176	0	0	0	0	46	0	0	0	0	0	Eukaryota	Alveolata	Dinoflagellata	Syndiniales	Dino-Group-II	Dino-Group-II-Clade-15	Dino-Group-II-Clade-15_X	Dino-Group-II-Clade-15_X_sp.
ASV1422	0	0	0	0	0	0	0	0	0	143	0	0	0	0	0	Eukaryota	Alveolata	Dinoflagellata	Syndiniales	Dino-Group-I	Dino-Group-I-Clade-5	Dino-Group-I-Clade-5_X	Dino-Group-I-Clade-5_X_sp.
ASV1423	0	113	0	0	0	0	0	0	0	0	0	0	0	0	0	Eukaryota	Alveolata	Dinoflagellata	Syndiniales	Dino-Group-II	Dino-Group-II_X	Dino-Group-II_XX	Dino-Group-II_XX_sp.
ASV1424	0	113	0	0	0	0	0	0	0	0	0	0	0	0	0	Eukaryota	Alveolata	Dinoflagellata	Dinophyceae	Peridiniales	Blastodiniaceae	Blastodinium	Blastodinium_mangini
ASV1425	0	113	0	0	0	0	0	0	0	0	0	0	0	0	0	Eukaryota	Alveolata	Dinoflagellata	Dinophyceae	NA	NA	NA	NA
ASV1426	0	69	0	0	0	0	0	0	0	0	0	0	0	28	38	Eukaryota	Alveolata	Dinoflagellata	Syndiniales	Dino-Group-II	Dino-Group-II-Clade-21	Dino-Group-II-Clade-21_X	Dino-Group-II-Clade-21_X_sp.
ASV1427	0	0	127	0	0	0	0	0	0	0	0	0	0	0	0	Eukaryota	Alveolata	Dinoflagellata	Syndiniales	Dino-Group-II	Dino-Group-II-Clade-10-and-11	Dino-Group-II-Clade-10-and-11_X	Dino-Group-II-Clade-10-and-11_X_sp.
ASV1428	0	0	54	0	0	0	0	0	76	0	0	0	0	0	0	Eukaryota	Alveolata	Dinoflagellata	Syndiniales	Dino-Group-II	Dino-Group-II-Clade-23	Dino-Group-II-Clade-23_X	Dino-Group-II-Clade-23_X_sp.
ASV1429	0	0	0	0	0	78	0	0	0	0	0	0	0	0	0	Eukaryota	Alveolata	Dinoflagellata	Syndiniales	Dino-Group-II	Dino-Group-II-Clade-1	Dino-Group-II-Clade-1_X	Dino-Group-II-Clade-1_X_sp.
ASV143	293	67	281	362	0	272	306	0	0	0	342	342	356	562	0	Eukaryota	Alveolata	Dinoflagellata	Syndiniales	Dino-Group-I	Dino-Group-I-Clade-5	Dino-Group-I-Clade-5_X	Dino-Group-I-Clade-5_X_sp.
ASV1430	0	0	0	0	0	56	0	0	0	0	0	0	57	0	0	Eukaryota	Alveolata	Dinoflagellata	Syndiniales	Dino-Group-I	Dino-Group-I-Clade-5	Dino-Group-I-Clade-5_X	Dino-Group-I-Clade-5_X_sp.
ASV1431	0	0	0	0	0	5	0	0	0	0	0	0	0	0	147	Eukaryota	Alveolata	Dinoflagellata	Syndiniales	Dino-Group-I	Dino-Group-I_X	Dino-Group-I_XX	Dino-Group-I_XX_sp.
ASV1432	0	0	0	0	0	0	0	0	0	0	0	102	0	96	0	Eukaryota	Alveolata	Dinoflagellata	Dinophyceae	NA	NA	NA	NA
ASV1433	0	0	126	0	0	0	0	0	0	0	0	0	0	0	0	Eukaryota	Alveolata	Dinoflagellata	Dinophyceae	NA	NA	NA	NA
ASV1434	0	0	126	0	0	0	0	0	0	0	0	0	0	0	0	Eukaryota	Alveolata	Dinoflagellata	Dinophyceae	NA	NA	NA	NA
ASV1435	0	0	0	109	0	0	0	0	0	0	0	0	0	119	0	Eukaryota	Alveolata	Dinoflagellata	Syndiniales	Dino-Group-III	Dino-Group-III_X	Dino-Group-III_XX	Dino-Group-III_XX_sp.
ASV1436	0	0	0	0	0	40	0	0	0	29	0	52	23	0	0	Eukaryota	Alveolata	Dinoflagellata	Syndiniales	Dino-Group-V	Dino-Group-V_X	Dino-Group-V_XX	Dino-Group-V_XX_sp.
ASV1437	0	0	0	0	0	0	0	0	130	0	0	0	0	0	0	Eukaryota	Alveolata	Dinoflagellata	Syndiniales	Dino-Group-I	Dino-Group-I-Clade-4	Dino-Group-I-Clade-4_X	Dino-Group-I-Clade-4_X_sp.
ASV1438	0	0	0	0	0	0	0	0	0	66	0	0	0	100	0	Eukaryota	Alveolata	Dinoflagellata	Syndiniales	Dino-Group-III	Dino-Group-III_X	Dino-Group-III_XX	Dino-Group-III_XX_sp.
ASV1439	0	0	0	0	0	0	0	0	0	0	49	39	23	0	0	Eukaryota	Alveolata	Dinoflagellata	Dinophyceae	Dinophyceae_X	Dinophyceae_XX	Dinophyceae_XXX	Dinophyceae_XXX_sp.
ASV144	0	0	0	0	0	0	0	0	0	0	2776	0	0	0	0	Eukaryota	Alveolata	Dinoflagellata	Dinophyceae	NA	NA	NA	NA
ASV1440	103	0	0	0	0	0	0	0	0	0	0	0	0	0	0	Eukaryota	Alveolata	Dinoflagellata	Dinophyceae	Gymnodiniales	Warnowiaceae	Warnowia	Warnowia_sp.
ASV1441	0	112	0	0	0	0	0	0	0	0	0	0	0	0	0	Eukaryota	Alveolata	Dinoflagellata	Dinophyceae	NA	NA	NA	NA
ASV1442	0	0	126	0	0	0	0	0	0	0	0	0	0	0	0	Eukaryota	Alveolata	Dinoflagellata	Dinophyceae	NA	NA	NA	NA
ASV1443	0	0	0	0	38	0	0	0	0	0	0	0	0	0	128	Eukaryota	Alveolata	Dinoflagellata	Syndiniales	Dino-Group-I	Dino-Group-I-Clade-1	Dino-Group-I-Clade-1_X	Dino-Group-I-Clade-1_X_sp.
ASV1444	0	0	0	0	0	37	18	0	0	0	0	0	65	0	0	Eukaryota	Alveolata	Dinoflagellata	Dinophyceae	NA	NA	NA	NA
ASV1445	0	0	0	0	0	23	46	140	0	0	0	0	34	0	0	Eukaryota	Alveolata	Dinoflagellata	Syndiniales	Dino-Group-I	Dino-Group-I-Clade-1	Dino-Group-I-Clade-1_X	Dino-Group-I-Clade-1_X_sp.
ASV1446	0	0	0	0	0	0	0	123	0	97	0	0	0	0	0	Eukaryota	Alveolata	Dinoflagellata	Syndiniales	Dino-Group-II	Dino-Group-II-Clade-10-and-11	Dino-Group-II-Clade-10-and-11_X	Dino-Group-II-Clade-10-and-11_X_sp.
ASV1447	0	0	0	0	0	0	0	0	130	0	0	0	0	0	0	Eukaryota	Alveolata	Dinoflagellata	Syndiniales	Dino-Group-I	Dino-Group-I-Clade-1	Dino-Group-I-Clade-1_X	Dino-Group-I-Clade-1_X_sp.
ASV1448	0	0	0	0	0	0	0	0	0	56	56	0	18	0	0	Eukaryota	Alveolata	Dinoflagellata	Dinophyceae	NA	NA	NA	NA
ASV1449	103	0	0	0	0	0	0	0	0	0	0	0	0	0	0	Eukaryota	Alveolata	Dinoflagellata	Dinophyceae	Torodiniales	Torodiniaceae	Torodinium	Torodinium_robustum
ASV145	0	0	473	899	0	96	135	0	0	156	380	464	67	406	229	Eukaryota	Alveolata	Dinoflagellata	Syndiniales	Dino-Group-I	Dino-Group-I-Clade-5	Dino-Group-I-Clade-5_X	Dino-Group-I-Clade-5_X_sp.
ASV1450	0	111	0	0	0	0	0	0	0	0	0	0	0	0	0	Eukaryota	Alveolata	Dinoflagellata	Syndiniales	Dino-Group-I	Dino-Group-I-Clade-1	Dino-Group-I-Clade-1_X	Dino-Group-I-Clade-1_X_sp.
ASV1451	0	0	125	0	0	0	0	0	0	0	0	0	0	0	0	Eukaryota	Alveolata	Dinoflagellata	Syndiniales	Dino-Group-II	Dino-Group-II-Clade-35	Dino-Group-II-Clade-35_X	Dino-Group-II-Clade-35_X_sp.
ASV1452	0	0	0	0	56	0	0	0	0	53	0	0	0	74	0	Eukaryota	Alveolata	Dinoflagellata	Syndiniales	Dino-Group-II	Dino-Group-II-Clade-10-and-11	Dino-Group-II-Clade-10-and-11_X	Dino-Group-II-Clade-10-and-11_X_sp.
ASV1453	0	0	0	0	0	51	28	0	0	0	0	0	42	17	0	Eukaryota	Alveolata	Dinoflagellata	Syndiniales	Dino-Group-II	Dino-Group-II-Clade-4	Dino-Group-II-Clade-4_X	Dino-Group-II-Clade-4_X_sp.
ASV1454	0	0	0	0	0	0	229	0	0	0	0	0	34	0	0	Eukaryota	Alveolata	Dinoflagellata	Syndiniales	Dino-Group-I	Dino-Group-I-Clade-5	Dino-Group-I-Clade-5_X	Dino-Group-I-Clade-5_X_sp.
ASV1455	0	0	0	0	0	0	0	0	0	0	0	0	95	0	0	Eukaryota	Alveolata	Dinoflagellata	Syndiniales	Dino-Group-I	Dino-Group-I-Clade-7	Dino-Group-I-Clade-7_X	Dino-Group-I-Clade-7_X_sp.
ASV1456	0	0	0	0	0	0	0	0	0	0	0	0	0	0	149	Eukaryota	Alveolata	Dinoflagellata	Syndiniales	Dino-Group-II	Dino-Group-II-Clade-21	Dino-Group-II-Clade-21_X	Dino-Group-II-Clade-21_X_sp.
ASV1457	0	0	0	0	0	0	0	0	0	0	0	0	0	0	149	Eukaryota	Alveolata	Dinoflagellata	Dinophyceae	Peridiniales	NA	NA	NA
ASV1458	0	0	0	0	0	0	0	0	0	0	0	0	0	0	149	Eukaryota	Alveolata	Dinoflagellata	Dinophyceae	Peridiniales	Hetrodiniaceae	Heterodinium	Heterodinium_milneri
ASV1459	102	0	0	0	0	0	0	0	0	0	0	0	0	0	0	Eukaryota	Alveolata	Dinoflagellata	Dinophyceae	Dinophyceae_X	Dinophyceae_XX	Dinophyceae_XXX	Dinophyceae_XXX_sp.
ASV146	0	0	0	0	357	0	0	0	0	1537	0	0	0	0	1218	Eukaryota	Alveolata	Dinoflagellata	Syndiniales	Dino-Group-I	Dino-Group-I-Clade-7	Dino-Group-I-Clade-7_X	Dino-Group-I-Clade-7_X_sp.
ASV1460	0	110	0	0	0	0	0	0	0	0	0	0	0	0	0	Eukaryota	Alveolata	Dinoflagellata	Syndiniales	Dino-Group-I	Dino-Group-I-Clade-5	Dino-Group-I-Clade-5_X	Dino-Group-I-Clade-5_X_sp.
ASV1461	0	0	124	0	0	0	0	0	0	0	0	0	0	0	0	Eukaryota	Alveolata	Dinoflagellata	Dinophyceae	NA	NA	NA	NA
ASV1462	0	0	0	0	0	15	0	0	0	0	11	0	76	0	0	Eukaryota	Alveolata	Dinoflagellata	Syndiniales	Dino-Group-I	Dino-Group-I-Clade-5	Dino-Group-I-Clade-5_X	Dino-Group-I-Clade-5_X_sp.
ASV1463	0	0	0	0	0	0	0	0	128	0	0	0	0	0	0	Eukaryota	Alveolata	Dinoflagellata	Dinophyceae	NA	NA	NA	NA
ASV1464	0	0	0	0	0	0	0	0	0	0	74	0	0	82	0	Eukaryota	Alveolata	Dinoflagellata	Dinophyceae	Gymnodiniales	Kareniaceae	Karlodinium	Karlodinium_veneficum
ASV1465	101	0	0	0	0	0	0	0	0	0	0	0	0	0	0	Eukaryota	Alveolata	Dinoflagellata	Dinophyceae	NA	NA	NA	NA
ASV1466	0	109	0	0	0	0	0	0	0	0	0	0	0	0	0	Eukaryota	Alveolata	Dinoflagellata	Dinophyceae	Gymnodiniales	NA	NA	NA
ASV1467	0	83	0	19	0	0	0	0	0	0	0	0	16	0	0	Eukaryota	Alveolata	Dinoflagellata	Dinophyceae	Dinophyceae_X	Dinophyceae_XX	Dinophyceae_XXX	Dinophyceae_XXX_sp.
ASV1468	0	36	30	55	0	31	0	0	0	0	0	0	0	0	0	Eukaryota	Alveolata	Dinoflagellata	Dinophyceae	NA	NA	NA	NA
ASV1469	0	0	123	0	0	0	0	0	0	0	0	0	0	0	0	Eukaryota	Alveolata	Dinoflagellata	Dinophyceae	NA	NA	NA	NA
ASV147	791	0	0	0	0	0	41	0	1631	0	0	0	0	0	0	Eukaryota	Alveolata	Dinoflagellata	Dinophyceae	NA	NA	NA	NA
ASV1470	0	0	0	288	0	0	0	0	0	0	0	0	0	0	0	Eukaryota	Alveolata	Dinoflagellata	Dinophyceae	NA	NA	NA	NA
ASV1471	0	0	0	0	0	0	0	0	0	137	0	0	0	0	0	Eukaryota	Alveolata	Dinoflagellata	Syndiniales	Dino-Group-II	Dino-Group-II-Clade-20	Dino-Group-II-Clade-20_X	Dino-Group-II-Clade-20_X_sp.
ASV1472	0	0	0	0	0	0	0	0	0	137	0	0	0	0	0	Eukaryota	Alveolata	Dinoflagellata	Dinophyceae	NA	NA	NA	NA
ASV1473	0	0	0	0	0	42	97	0	25	0	0	0	19	0	0	Eukaryota	Alveolata	Dinoflagellata	Dinophyceae	NA	NA	NA	NA
ASV1474	0	0	0	0	0	0	0	388	0	0	0	0	0	0	0	Eukaryota	Alveolata	Dinoflagellata	Dinophyceae	Peridiniales	Blastodiniaceae	Blastodinium	Blastodinium_mangini
ASV1475	0	0	0	0	0	0	0	388	0	0	0	0	0	0	0	Eukaryota	Alveolata	Dinoflagellata	Dinophyceae	NA	NA	NA	NA
ASV1476	0	0	0	0	0	0	0	0	0	17	0	0	0	0	128	Eukaryota	Alveolata	Dinoflagellata	Syndiniales	Dino-Group-I	Dino-Group-I-Clade-2	Dino-Group-I-Clade-2_X	Dino-Group-I-Clade-2_X_sp.
ASV1477	0	0	0	0	0	0	0	0	0	0	45	0	46	29	0	Eukaryota	Alveolata	Dinoflagellata	Syndiniales	Dino-Group-II	Dino-Group-II-Clade-22	Dino-Group-II-Clade-22_X	Dino-Group-II-Clade-22_X_sp.
ASV1478	0	73	0	36	0	0	0	0	0	0	0	0	0	35	0	Eukaryota	Alveolata	Dinoflagellata	Dinophyceae	Gymnodiniales	Gymnodiniaceae	Gymnodinium	Gymnodinium_sp.
ASV1479	0	0	121	0	0	0	0	0	0	0	0	0	0	0	0	Eukaryota	Alveolata	Dinoflagellata	Noctilucophyceae	Noctilucales	Noctilucaceae	Noctiluca	Noctiluca_scintillans
ASV148	812	0	202	415	0	249	0	0	0	0	311	316	295	114	0	Eukaryota	Alveolata	Dinoflagellata	Dinophyceae	Dinophyceae_X	Dinophyceae_XX	Dinophyceae_XXX	Dinophyceae_XXX_sp.
ASV1480	0	0	50	0	0	0	0	0	0	0	0	0	54	0	0	Eukaryota	Alveolata	Dinoflagellata	Dinophyceae	Gymnodiniales	Gymnodiniaceae	Lepidodinium	NA
ASV1481	0	0	0	0	0	0	0	0	0	135	0	0	0	0	0	Eukaryota	Alveolata	Dinoflagellata	Syndiniales	Dino-Group-I	Dino-Group-I-Clade-5	Dino-Group-I-Clade-5_X	Dino-Group-I-Clade-5_X_sp.
ASV1482	0	0	0	0	0	0	0	0	0	135	0	0	0	0	0	Eukaryota	Alveolata	Dinoflagellata	Dinophyceae	NA	NA	NA	NA
ASV1483	0	107	0	0	0	0	0	0	0	0	0	0	0	0	0	Eukaryota	Alveolata	Dinoflagellata	Syndiniales	Dino-Group-I	Dino-Group-I-Clade-1	Dino-Group-I-Clade-1_X	Dino-Group-I-Clade-1_X_sp.
ASV1484	0	0	120	0	0	0	0	0	0	0	0	0	0	0	0	Eukaryota	Alveolata	Dinoflagellata	Dinophyceae	NA	NA	NA	NA
ASV1485	0	0	0	0	243	0	0	0	0	0	0	0	0	0	0	Eukaryota	Alveolata	Dinoflagellata	Dinophyceae	NA	NA	NA	NA
ASV1486	0	0	0	0	188	0	0	0	0	0	0	0	0	0	32	Eukaryota	Alveolata	Dinoflagellata	Syndiniales	Dino-Group-I	Dino-Group-I-Clade-5	Dino-Group-I-Clade-5_X	Dino-Group-I-Clade-5_X_sp.
ASV1487	0	0	0	0	25	0	0	0	0	0	0	0	0	0	129	Eukaryota	Alveolata	Dinoflagellata	Syndiniales	Dino-Group-II	Dino-Group-II-Clade-30	Dino-Group-II-Clade-30_X	Dino-Group-II-Clade-30_X_sp.
ASV1488	0	0	0	0	0	0	0	0	0	0	0	0	0	0	144	Eukaryota	Alveolata	Dinoflagellata	Syndiniales	Dino-Group-I	Dino-Group-I-Clade-2	Dino-Group-I-Clade-2_X	Dino-Group-I-Clade-2_X_sp.
ASV1489	0	0	119	0	0	0	0	0	0	0	0	0	0	0	0	Eukaryota	Alveolata	Dinoflagellata	Dinophyceae	Gymnodiniales	Gymnodiniaceae	Gymnodinium	Gymnodinium_sp.
ASV149	0	50	37	0	0	0	0	0	0	0	0	0	51	0	0	Eukaryota	Alveolata	Dinoflagellata	Dinophyceae	NA	NA	NA	NA
ASV1490	0	0	119	0	0	0	0	0	0	0	0	0	0	0	0	Eukaryota	Alveolata	Dinoflagellata	Syndiniales	Dino-Group-II	Dino-Group-II-Clade-1	Dino-Group-II-Clade-1_X	Dino-Group-II-Clade-1_X_sp.
ASV1491	0	0	81	0	0	0	0	0	0	0	22	0	14	0	0	Eukaryota	Alveolata	Dinoflagellata	Syndiniales	Dino-Group-II	Dino-Group-II-Clade-1	Dino-Group-II-Clade-1_X	Dino-Group-II-Clade-1_X_sp.
ASV1492	0	0	0	0	0	0	0	0	123	0	0	0	0	0	0	Eukaryota	Alveolata	Dinoflagellata	Dinophyceae	NA	NA	NA	NA
ASV1493	0	0	0	0	0	0	0	0	0	126	0	0	0	9	0	Eukaryota	Alveolata	Dinoflagellata	Dinophyceae	NA	NA	NA	NA
ASV1494	0	0	0	0	0	0	0	0	0	0	0	0	91	0	0	Eukaryota	Alveolata	Dinoflagellata	Syndiniales	Dino-Group-I	Dino-Group-I-Clade-7	Dino-Group-I-Clade-7_X	Dino-Group-I-Clade-7_X_sp.
ASV1495	0	0	0	0	0	0	0	0	0	0	0	0	0	0	143	Eukaryota	Alveolata	Dinoflagellata	Syndiniales	Dino-Group-II	Dino-Group-II-Clade-10-and-11	Dino-Group-II-Clade-10-and-11_X	Dino-Group-II-Clade-10-and-11_X_sp.
ASV1496	97	0	0	0	0	0	0	0	0	0	0	0	0	0	0	Eukaryota	Alveolata	Dinoflagellata	Dinophyceae	Gymnodiniales	Gymnodiniaceae	Gyrodinium	Gyrodinium_dominans
ASV1497	0	105	0	0	0	0	0	0	0	0	0	0	0	0	0	Eukaryota	Alveolata	Dinoflagellata	Syndiniales	Dino-Group-I	Dino-Group-I-Clade-1	Dino-Group-I-Clade-1_X	Dino-Group-I-Clade-1_X_sp.
ASV1498	0	105	0	0	0	0	0	0	0	0	0	0	0	0	0	Eukaryota	Alveolata	Dinoflagellata	Dinophyceae	NA	NA	NA	NA
ASV1499	0	0	0	32	0	18	43	0	0	0	61	0	12	0	0	Eukaryota	Alveolata	Dinoflagellata	Dinophyceae	NA	NA	NA	NA
ASV15	182	209	78	0	0	169	1662	5621	3081	145	73	172	604	0	0	Eukaryota	Alveolata	Dinoflagellata	Syndiniales	Dino-Group-I	Dino-Group-I-Clade-1	Dino-Group-I-Clade-1_X	Dino-Group-I-Clade-1_X_sp.
ASV150	120	130	294	320	0	322	214	0	69	334	459	271	51	602	0	Eukaryota	Alveolata	Dinoflagellata	Dinophyceae	Gymnodiniales	Gymnodiniaceae	Gymnodinium	NA
ASV1500	0	0	0	0	239	0	0	0	0	0	0	0	0	0	0	Eukaryota	Alveolata	Dinoflagellata	Syndiniales	Dino-Group-I	Dino-Group-I-Clade-2	Dino-Group-I-Clade-2_X	Dino-Group-I-Clade-2_X_sp.
ASV1501	0	0	0	0	80	0	0	0	0	88	0	0	0	0	0	Eukaryota	Alveolata	Dinoflagellata	Dinophyceae	Dinophyceae_X	Dinophyceae_XX	Dinophyceae_XXX	Dinophyceae_XXX_sp.
ASV1502	0	0	0	0	0	31	0	0	0	0	95	0	0	0	0	Eukaryota	Alveolata	Dinoflagellata	Dinophyceae	Peridiniales	Blastodiniaceae	Blastodinium	Blastodinium_crassum
ASV1503	0	0	0	0	0	0	0	0	0	0	0	0	91	0	0	Eukaryota	Alveolata	Dinoflagellata	Syndiniales	Dino-Group-I	Dino-Group-I-Clade-5	Dino-Group-I-Clade-5_X	Dino-Group-I-Clade-5_X_sp.
ASV1504	0	0	0	0	0	0	0	0	0	0	0	0	0	0	142	Eukaryota	Alveolata	Dinoflagellata	Syndiniales	Dino-Group-II	NA	NA	NA
ASV1505	0	105	0	0	0	0	0	0	0	0	0	0	0	0	0	Eukaryota	Alveolata	Dinoflagellata	Dinophyceae	NA	NA	NA	NA
ASV1506	0	0	117	0	0	0	0	0	0	0	0	0	0	0	0	Eukaryota	Alveolata	Dinoflagellata	Dinophyceae	NA	NA	NA	NA
ASV1507	0	0	73	36	0	0	0	0	0	0	0	0	0	41	2	Eukaryota	Alveolata	Dinoflagellata	Syndiniales	Dino-Group-II	Dino-Group-II-Clade-21	Dino-Group-II-Clade-21_X	Dino-Group-II-Clade-21_X_sp.
ASV1508	0	0	50	0	0	0	0	0	0	0	0	0	0	0	0	Eukaryota	Alveolata	Dinoflagellata	Syndiniales	Dino-Group-II	Dino-Group-II-Clade-23	Dino-Group-II-Clade-23_X	Dino-Group-II-Clade-23_X_sp.
ASV1509	0	0	0	0	24	0	0	0	0	0	0	0	0	0	127	Eukaryota	Alveolata	Dinoflagellata	Dinophyceae	NA	NA	NA	NA
ASV151	0	484	0	244	36	814	405	0	0	0	477	357	178	87	0	Eukaryota	Alveolata	Dinoflagellata	Dinophyceae	Prorocentrales	Prorocentraceae	Prorocentrum	Prorocentrum_sp.
ASV1510	0	0	0	0	0	0	56	0	0	0	0	0	0	91	0	Eukaryota	Alveolata	Dinoflagellata	Dinophyceae	NA	NA	NA	NA
ASV1511	0	0	0	0	0	0	0	0	0	131	0	0	0	0	0	Eukaryota	Alveolata	Dinoflagellata	Syndiniales	Dino-Group-I	Dino-Group-I-Clade-7	Dino-Group-I-Clade-7_X	Dino-Group-I-Clade-7_X_sp.
ASV1512	96	0	0	0	0	0	0	0	0	0	0	0	0	0	0	Eukaryota	Alveolata	Dinoflagellata	Dinophyceae	NA	NA	NA	NA
ASV1513	0	104	0	0	0	0	0	0	0	0	0	0	0	0	0	Eukaryota	Alveolata	Dinoflagellata	Dinophyceae	Peridiniales	Amphidomataceae	Azadinium	NA
ASV1514	0	0	117	0	0	0	0	0	0	0	0	0	0	0	0	Eukaryota	Alveolata	Dinoflagellata	Syndiniales	Dino-Group-II	Dino-Group-II-Clade-21	Dino-Group-II-Clade-21_X	Dino-Group-II-Clade-21_X_sp.
ASV1515	0	0	0	0	196	0	0	0	0	0	0	0	0	0	24	Eukaryota	Alveolata	Dinoflagellata	Dinophyceae	Dinophyceae_X	Dinophyceae_XX	Dinophyceae_XXX	Dinophyceae_XXX_sp.
ASV1516	0	0	0	0	0	55	0	0	0	0	69	0	0	0	0	Eukaryota	Alveolata	Dinoflagellata	Syndiniales	Dino-Group-I	Dino-Group-I-Clade-4	Dino-Group-I-Clade-4_X	Dino-Group-I-Clade-4_X_sp.
ASV1517	0	0	0	0	0	0	0	371	0	0	0	0	0	0	0	Eukaryota	Alveolata	Dinoflagellata	Syndiniales	Dino-Group-II	Dino-Group-II-Clade-23	Dino-Group-II-Clade-23_X	Dino-Group-II-Clade-23_X_sp.
ASV1518	0	0	0	0	0	0	0	0	0	42	0	0	0	118	0	Eukaryota	Alveolata	Dinoflagellata	Syndiniales	Dino-Group-I	Dino-Group-I-Clade-5	Dino-Group-I-Clade-5_X	Dino-Group-I-Clade-5_X_sp.
ASV1519	0	0	0	0	0	0	0	0	0	0	0	0	0	0	140	Eukaryota	Alveolata	Dinoflagellata	Syndiniales	Dino-Group-II	Dino-Group-II-Clade-35	Dino-Group-II-Clade-35_X	Dino-Group-II-Clade-35_X_sp.
ASV152	0	0	0	0	0	0	0	0	2585	0	0	0	0	0	0	Eukaryota	Alveolata	Dinoflagellata	Dinophyceae	NA	NA	NA	NA
ASV1520	95	0	0	0	0	0	0	0	0	0	0	0	0	0	0	Eukaryota	Alveolata	Dinoflagellata	Dinophyceae	Gymnodiniales	Kareniaceae	Karenia	Karenia_mikimotoi
ASV1521	0	0	116	0	0	0	0	0	0	0	0	0	0	0	0	Eukaryota	Alveolata	Dinoflagellata	Dinophyceae	Gymnodiniales	Gymnodiniaceae	Gyrodinium	Gyrodinium_gutrula
ASV1522	0	0	92	0	0	0	66	0	0	0	0	0	0	0	0	Eukaryota	Alveolata	Dinoflagellata	Dinophyceae	NA	NA	NA	NA
ASV1523	0	0	0	0	7	0	0	0	0	37	0	0	0	0	95	Eukaryota	Alveolata	Dinoflagellata	Syndiniales	Dino-Group-I	Dino-Group-I-Clade-5	Dino-Group-I-Clade-5_X	Dino-Group-I-Clade-5_X_sp.
ASV1524	0	0	0	0	0	0	0	368	0	0	0	0	0	0	0	Eukaryota	Alveolata	Dinoflagellata	Syndiniales	Dino-Group-I	Dino-Group-I-Clade-5	Dino-Group-I-Clade-5_X	Dino-Group-I-Clade-5_X_sp.
ASV1525	0	0	0	0	0	0	0	0	119	0	0	0	0	0	0	Eukaryota	Alveolata	Dinoflagellata	Syndiniales	Dino-Group-II	Dino-Group-II-Clade-10-and-11	Dino-Group-II-Clade-10-and-11_X	Dino-Group-II-Clade-10-and-11_X_sp.
ASV1526	0	0	0	0	0	0	0	0	0	129	0	0	0	0	0	Eukaryota	Alveolata	Dinoflagellata	Dinophyceae	Prorocentrales	Prorocentraceae	Prorocentrum	NA
ASV1527	0	0	0	0	0	0	0	0	0	44	0	0	0	0	91	Eukaryota	Alveolata	Dinoflagellata	Syndiniales	Dino-Group-I	Dino-Group-I-Clade-2	Dino-Group-I-Clade-2_X	Dino-Group-I-Clade-2_X_sp.
ASV1528	95	0	0	0	0	0	0	0	0	0	0	0	0	0	0	Eukaryota	Alveolata	Dinoflagellata	Syndiniales	Dino-Group-I	Dino-Group-I-Clade-5	Dino-Group-I-Clade-5_X	Dino-Group-I-Clade-5_X_sp.
ASV1529	0	102	0	0	0	0	0	0	0	0	0	0	0	0	0	Eukaryota	Alveolata	Dinoflagellata	Syndiniales	Dino-Group-I	Dino-Group-I-Clade-1	Dino-Group-I-Clade-1_X	Dino-Group-I-Clade-1_X_sp.
ASV153	0	0	0	0	0	0	0	0	465	342	0	0	0	0	2061	Eukaryota	Alveolata	Dinoflagellata	Syndiniales	Dino-Group-I	Dino-Group-I-Clade-2	Dino-Group-I-Clade-2_X	Dino-Group-I-Clade-2_X_sp.
ASV1530	0	5	0	0	0	42	0	0	0	0	0	0	54	0	0	Eukaryota	Alveolata	Dinoflagellata	Syndiniales	Dino-Group-II	Dino-Group-II-Clade-5	Dino-Group-II-Clade-5_X	Dino-Group-II-Clade-5_X_sp.
ASV1531	0	0	115	0	0	0	0	0	0	0	0	0	0	0	0	Eukaryota	Alveolata	Dinoflagellata	Dinophyceae	Peridiniales	Heterocapsaceae	Heterocapsa	Heterocapsa_nei/rotundata
ASV1532	0	0	0	0	0	32	0	0	0	0	56	52	0	0	0	Eukaryota	Alveolata	Dinoflagellata	Dinophyceae	Prorocentrales	Prorocentraceae	Prorocentrum	Prorocentrum_sp.
ASV1533	0	0	0	0	0	0	0	282	0	0	0	0	0	0	0	Eukaryota	Alveolata	Dinoflagellata	Dinophyceae	Gymnodiniales	Gymnodiniaceae	Amphidinium	Amphidinium_sp.
ASV1534	0	0	0	0	0	0	0	0	118	0	0	0	0	0	0	Eukaryota	Alveolata	Dinoflagellata	Syndiniales	Dino-Group-I	Dino-Group-I-Clade-1	Dino-Group-I-Clade-1_X	Dino-Group-I-Clade-1_X_sp.
ASV1535	0	0	0	0	0	0	0	0	0	0	0	0	0	0	138	Eukaryota	Alveolata	Dinoflagellata	Dinophyceae	Dinophyceae_X	Dinophyceae_XX	Dinophyceae_XXX	Dinophyceae_XXX_sp.
ASV1536	0	0	91	34	0	0	0	0	0	0	0	0	7	0	0	Eukaryota	Alveolata	Dinoflagellata	Dinophyceae	Dinophyceae_X	Dinophyceae_XX	Dinophyceae_XXX	Dinophyceae_XXX_sp.
ASV1537	0	0	0	15	0	0	0	0	0	0	0	0	0	20	113	Eukaryota	Alveolata	Dinoflagellata	Syndiniales	Dino-Group-II	Dino-Group-II-Clade-35	Dino-Group-II-Clade-35_X	Dino-Group-II-Clade-35_X_sp.
ASV1538	0	0	0	0	0	0	0	0	118	0	0	0	0	0	0	Eukaryota	Alveolata	Dinoflagellata	Syndiniales	Dino-Group-I	Dino-Group-I-Clade-1	Dino-Group-I-Clade-1_X	Dino-Group-I-Clade-1_X_sp.
ASV1539	0	0	0	0	0	0	0	0	0	127	0	0	0	0	0	Eukaryota	Alveolata	Dinoflagellata	Syndiniales	Dino-Group-I	Dino-Group-I-Clade-5	Dino-Group-I-Clade-5_X	Dino-Group-I-Clade-5_X_sp.
ASV154	0	405	0	55	0	150	0	0	0	0	54	58	58	46	0	Eukaryota	Alveolata	Dinoflagellata	Dinophyceae	NA	NA	NA	NA
ASV1540	0	101	0	0	0	0	0	0	0	0	0	0	0	0	0	Eukaryota	Alveolata	Dinoflagellata	Syndiniales	Dino-Group-II	Dino-Group-II_X	Dino-Group-II_XX	Dino-Group-II_XX_sp.
ASV1541	0	0	0	0	0	70	0	0	0	0	19	0	0	0	0	Eukaryota	Alveolata	Dinoflagellata	Dinophyceae	Prorocentrales	Prorocentraceae	Prorocentrum	Prorocentrum_sp.
ASV1542	0	0	0	0	0	0	150	0	0	0	0	0	0	90	0	Eukaryota	Alveolata	Dinoflagellata	Syndiniales	Dino-Group-I	Dino-Group-I-Clade-4	Dino-Group-I-Clade-4_X	Dino-Group-I-Clade-4_X_sp.
ASV1543	0	0	0	0	0	0	0	0	0	126	0	0	0	0	0	Eukaryota	Alveolata	Dinoflagellata	Syndiniales	Dino-Group-II	Dino-Group-II-Clade-9	Dino-Group-II-Clade-9_X	Dino-Group-II-Clade-9_X_sp.
ASV1544	0	0	0	0	0	0	0	0	0	0	0	0	21	0	103	Eukaryota	Alveolata	Dinoflagellata	Syndiniales	Dino-Group-II	Dino-Group-II-Clade-15	Dino-Group-II-Clade-15_X	Dino-Group-II-Clade-15_X_sp.
ASV1545	0	0	0	0	0	0	0	0	0	0	0	0	0	169	0	Eukaryota	Alveolata	Dinoflagellata	Syndiniales	Dino-Group-I	Dino-Group-I-Clade-5	Dino-Group-I-Clade-5_X	Dino-Group-I-Clade-5_X_sp.
ASV1546	0	0	0	0	0	0	0	0	0	0	0	0	0	0	135	Eukaryota	Alveolata	Dinoflagellata	Syndiniales	Dino-Group-II	Dino-Group-II-Clade-21	Dino-Group-II-Clade-21_X	Dino-Group-II-Clade-21_X_sp.
ASV1547	0	0	0	0	0	0	0	0	0	0	0	0	0	0	135	Eukaryota	Alveolata	Dinoflagellata	Syndiniales	Dino-Group-II	Dino-Group-II-Clade-10-and-11	Dino-Group-II-Clade-10-and-11_X	Dino-Group-II-Clade-10-and-11_X_sp.
ASV1548	0	0	0	0	0	0	0	0	0	0	0	0	0	0	135	Eukaryota	Alveolata	Dinoflagellata	Syndiniales	Dino-Group-I	Dino-Group-I-Clade-5	Dino-Group-I-Clade-5_X	Dino-Group-I-Clade-5_X_sp.
ASV1549	92	0	0	0	0	0	0	0	0	0	0	0	0	0	0	Eukaryota	Alveolata	Dinoflagellata	Syndiniales	Dino-Group-I	Dino-Group-I-Clade-1	Dino-Group-I-Clade-1_X	Dino-Group-I-Clade-1_X_sp.
ASV155	547	666	43	192	0	38	125	0	0	0	31	0	598	66	0	Eukaryota	Alveolata	Dinoflagellata	Syndiniales	Dino-Group-II	Dino-Group-II-Clade-10-and-11	Dino-Group-II-Clade-10-and-11_X	Dino-Group-II-Clade-10-and-11_X_sp.
ASV1550	0	0	0	128	116	0	0	0	0	0	0	0	0	0	0	Eukaryota	Alveolata	Dinoflagellata	Syndiniales	Dino-Group-I	Dino-Group-I-Clade-5	Dino-Group-I-Clade-5_X	Dino-Group-I-Clade-5_X_sp.
ASV1551	0	0	0	0	0	0	135	0	0	0	0	0	49	0	0	Eukaryota	Alveolata	Dinoflagellata	Dinophyceae	NA	NA	NA	NA
ASV1552	0	0	0	0	0	0	0	0	0	125	0	0	0	0	0	Eukaryota	Alveolata	Dinoflagellata	Dinophyceae	NA	NA	NA	NA
ASV1553	0	0	0	0	0	0	0	0	0	0	0	0	0	167	0	Eukaryota	Alveolata	Dinoflagellata	Syndiniales	Dino-Group-II	Dino-Group-II-Clade-10-and-11	Dino-Group-II-Clade-10-and-11_X	Dino-Group-II-Clade-10-and-11_X_sp.
ASV1554	0	0	0	0	0	0	0	0	0	0	0	0	0	0	134	Eukaryota	Alveolata	Dinoflagellata	Syndiniales	Dino-Group-II	Dino-Group-II-Clade-7	Dino-Group-II-Clade-7_X	Dino-Group-II-Clade-7_X_sp.
ASV1555	0	0	0	0	0	0	0	0	0	0	0	0	0	0	134	Eukaryota	Alveolata	Dinoflagellata	Syndiniales	Dino-Group-II	Dino-Group-II_X	Dino-Group-II_XX	Dino-Group-II_XX_sp.
ASV1556	0	32	0	0	0	43	10	0	0	0	24	15	0	0	0	Eukaryota	Alveolata	Dinoflagellata	Dinophyceae	NA	NA	NA	NA
ASV1557	0	0	111	0	0	0	0	0	0	0	0	0	0	0	0	Eukaryota	Alveolata	Dinoflagellata	Dinophyceae	Gymnodiniales	Gymnodiniaceae	NA	NA
ASV1558	0	0	111	0	0	0	0	0	0	0	0	0	0	0	0	Eukaryota	Alveolata	Dinoflagellata	Dinophyceae	Gymnodiniales	Gymnodiniaceae	Gymnodinium	Gymnodinium_sp.
ASV1559	0	0	0	0	225	0	0	0	0	0	0	0	0	0	0	Eukaryota	Alveolata	Dinoflagellata	Dinophyceae	Prorocentrales	Prorocentraceae	Prorocentrum	Prorocentrum_sp.
ASV156	0	40	82	991	0	319	375	0	0	0	147	90	582	798	0	Eukaryota	Alveolata	Dinoflagellata	Syndiniales	Dino-Group-I	Dino-Group-I-Clade-5	Dino-Group-I-Clade-5_X	Dino-Group-I-Clade-5_X_sp.
ASV1560	0	0	0	0	0	0	0	0	0	124	0	0	0	0	0	Eukaryota	Alveolata	Dinoflagellata	Syndiniales	Dino-Group-II	Dino-Group-II-Clade-7	Dino-Group-II-Clade-7_X	Dino-Group-II-Clade-7_X_sp.
ASV1561	0	0	0	0	0	0	0	0	0	0	0	0	0	166	0	Eukaryota	Alveolata	Dinoflagellata	Dinophyceae	NA	NA	NA	NA
ASV1562	0	0	0	0	0	0	0	0	0	0	0	0	0	0	133	Eukaryota	Alveolata	Dinoflagellata	Syndiniales	Dino-Group-III	Dino-Group-III_X	Dino-Group-III_XX	Dino-Group-III_XX_sp.
ASV1563	0	0	0	0	0	0	0	0	0	0	0	0	0	0	133	Eukaryota	Alveolata	Dinoflagellata	Syndiniales	Dino-Group-I	Dino-Group-I-Clade-5	Dino-Group-I-Clade-5_X	Dino-Group-I-Clade-5_X_sp.
ASV1564	0	0	0	259	0	0	0	0	0	0	0	0	0	0	0	Eukaryota	Alveolata	Dinoflagellata	Syndiniales	Dino-Group-I	Dino-Group-I-Clade-5	Dino-Group-I-Clade-5_X	Dino-Group-I-Clade-5_X_sp.
ASV1565	0	0	0	51	0	13	0	0	0	0	36	41	14	0	0	Eukaryota	Alveolata	Dinoflagellata	Dinophyceae	NA	NA	NA	NA
ASV1566	0	0	0	0	0	0	0	0	114	0	0	0	0	0	0	Eukaryota	Alveolata	Dinoflagellata	Syndiniales	Dino-Group-I	Dino-Group-I-Clade-5	Dino-Group-I-Clade-5_X	Dino-Group-I-Clade-5_X_sp.
ASV1567	0	0	0	0	0	0	0	0	111	0	0	0	0	0	3	Eukaryota	Alveolata	Dinoflagellata	Syndiniales	Dino-Group-II	Dino-Group-II-Clade-23	Dino-Group-II-Clade-23_X	Dino-Group-II-Clade-23_X_sp.
ASV1568	0	0	0	0	0	0	0	0	0	123	0	0	0	0	0	Eukaryota	Alveolata	Dinoflagellata	Dinophyceae	NA	NA	NA	NA
ASV1569	0	0	0	0	0	0	0	0	0	0	0	0	0	0	132	Eukaryota	Alveolata	Dinoflagellata	Syndiniales	Dino-Group-I	Dino-Group-I-Clade-2	Dino-Group-I-Clade-2_X	Dino-Group-I-Clade-2_X_sp.
ASV157	0	124	0	682	0	343	104	0	0	264	178	201	423	444	324	Eukaryota	Alveolata	Dinoflagellata	Syndiniales	Dino-Group-I	Dino-Group-I-Clade-5	Dino-Group-I-Clade-5_X	Dino-Group-I-Clade-5_X_sp.
ASV1570	0	0	0	0	0	0	0	0	0	0	0	0	0	0	132	Eukaryota	Alveolata	Dinoflagellata	Dinophyceae	NA	NA	NA	NA
ASV1571	90	0	0	0	0	0	0	0	0	0	0	0	0	0	0	Eukaryota	Alveolata	Dinoflagellata	Dinophyceae	Peridiniales	NA	NA	NA
ASV1572	8	0	64	0	0	0	0	0	0	0	0	9	0	46	0	Eukaryota	Alveolata	Dinoflagellata	Syndiniales	Dino-Group-II	Dino-Group-II-Clade-36	Dino-Group-II-Clade-36_X	Dino-Group-II-Clade-36_X_sp.
ASV1573	0	0	109	0	0	0	0	0	0	0	0	0	0	0	0	Eukaryota	Alveolata	Dinoflagellata	Dinophyceae	Gymnodiniales	Warnowiaceae	Warnowia	Warnowia_sp.
ASV1574	0	0	33	65	0	0	0	0	0	0	0	0	37	0	0	Eukaryota	Alveolata	Dinoflagellata	Syndiniales	Dino-Group-II	Dino-Group-II-Clade-22	Dino-Group-II-Clade-22_X	Dino-Group-II-Clade-22_X_sp.
ASV1575	0	0	0	0	221	0	0	0	0	0	0	0	0	0	0	Eukaryota	Alveolata	Dinoflagellata	Dinophyceae	NA	NA	NA	NA
ASV1576	0	0	0	0	156	0	0	0	0	0	0	0	0	48	0	Eukaryota	Alveolata	Dinoflagellata	Syndiniales	Dino-Group-II	Dino-Group-II-Clade-10-and-11	Dino-Group-II-Clade-10-and-11_X	Dino-Group-II-Clade-10-and-11_X_sp.
ASV1577	0	0	0	0	0	0	0	0	0	0	0	0	84	0	0	Eukaryota	Alveolata	Dinoflagellata	Dinophyceae	Gymnodiniales	Gymnodiniaceae	Gymnodinium	NA
ASV1578	0	0	0	0	0	0	0	0	0	0	0	0	0	163	0	Eukaryota	Alveolata	Dinoflagellata	Syndiniales	Dino-Group-I	Dino-Group-I-Clade-1	Dino-Group-I-Clade-1_X	Dino-Group-I-Clade-1_X_sp.
ASV1579	0	97	0	0	0	0	0	0	0	0	0	0	0	0	0	Eukaryota	Alveolata	Dinoflagellata	Dinophyceae	Dinophyceae_X	Dinophyceae_XX	Dinophyceae_XXX	Dinophyceae_XXX_sp.
ASV158	0	170	290	802	0	347	270	0	0	0	314	306	307	324	64	Eukaryota	Alveolata	Dinoflagellata	Dinophyceae	Prorocentrales	Prorocentraceae	Prorocentrum	Prorocentrum_sp.
ASV1580	0	43	0	0	0	64	0	0	0	0	0	0	0	0	0	Eukaryota	Alveolata	Dinoflagellata	Dinophyceae	Peridiniales	Thoracosphaeraceae	Pentapharsodinium	Pentapharsodinium_tyrrhenicum
ASV1581	0	0	108	0	0	0	0	0	0	0	0	0	0	0	0	Eukaryota	Alveolata	Dinoflagellata	Dinophyceae	Gymnodiniales	Gymnodiniaceae	NA	NA
ASV1582	0	0	0	0	0	0	0	345	0	0	0	0	0	0	0	Eukaryota	Alveolata	Dinoflagellata	Syndiniales	Dino-Group-I	Dino-Group-I-Clade-1	Dino-Group-I-Clade-1_X	Dino-Group-I-Clade-1_X_sp.
ASV1583	0	0	0	0	0	0	0	0	112	0	0	0	0	0	0	Eukaryota	Alveolata	Dinoflagellata	Syndiniales	Dino-Group-II	Dino-Group-II-Clade-10-and-11	Dino-Group-II-Clade-10-and-11_X	Dino-Group-II-Clade-10-and-11_X_sp.
ASV1584	0	0	0	0	0	0	0	0	0	0	0	0	0	162	0	Eukaryota	Alveolata	Dinoflagellata	Syndiniales	Dino-Group-II	Dino-Group-II-Clade-1	Dino-Group-II-Clade-1_X	Dino-Group-II-Clade-1_X_sp.
ASV1585	0	0	44	0	92	0	0	0	0	0	0	0	0	0	0	Eukaryota	Alveolata	Dinoflagellata	Syndiniales	Dino-Group-II	Dino-Group-II-Clade-1	Dino-Group-II-Clade-1_X	Dino-Group-II-Clade-1_X_sp.
ASV1586	0	0	0	59	0	46	0	0	0	0	0	0	0	58	0	Eukaryota	Alveolata	Dinoflagellata	Dinophyceae	Dinophyceae_X	Dinophyceae_XX	Dinophyceae_XXX	Dinophyceae_XXX_sp.
ASV1587	0	0	0	0	217	0	0	0	0	0	0	0	0	0	0	Eukaryota	Alveolata	Dinoflagellata	Syndiniales	Dino-Group-II	Dino-Group-II_X	Dino-Group-II_XX	Dino-Group-II_XX_sp.
ASV1588	0	0	0	0	217	0	0	0	0	0	0	0	0	0	0	Eukaryota	Alveolata	Dinoflagellata	Syndiniales	Dino-Group-I	Dino-Group-I-Clade-2	Dino-Group-I-Clade-2_X	Dino-Group-I-Clade-2_X_sp.
ASV1589	0	0	0	0	72	0	0	0	0	0	0	0	0	107	0	Eukaryota	Alveolata	Dinoflagellata	Dinophyceae	NA	NA	NA	NA
ASV159	578	204	0	0	0	248	0	3532	0	0	140	0	0	0	0	Eukaryota	Alveolata	Dinoflagellata	Dinophyceae	NA	NA	NA	NA
ASV1590	0	0	0	0	0	0	0	0	0	120	0	0	0	0	0	Eukaryota	Alveolata	Dinoflagellata	Syndiniales	Dino-Group-I	Dino-Group-I-Clade-5	Dino-Group-I-Clade-5_X	Dino-Group-I-Clade-5_X_sp.
ASV1591	0	0	0	0	0	0	0	0	0	0	0	0	0	145	0	Eukaryota	Alveolata	Dinoflagellata	Dinophyta_X	Dinophyta_XX	Dinophyta_XXX	Dinophyta_XXXX	Dinophyta_XXXX_sp.
ASV1592	0	0	0	0	0	0	0	0	0	0	0	0	0	0	129	Eukaryota	Alveolata	Dinoflagellata	Syndiniales	Dino-Group-II	Dino-Group-II-Clade-15	Dino-Group-II-Clade-15_X	Dino-Group-II-Clade-15_X_sp.
ASV1593	0	0	0	0	0	0	0	0	0	0	0	0	0	0	129	Eukaryota	Alveolata	Dinoflagellata	Syndiniales	Dino-Group-II	Dino-Group-II-Clade-7	Dino-Group-II-Clade-7_X	Dino-Group-II-Clade-7_X_sp.
ASV1594	0	0	107	0	0	0	0	0	0	0	0	0	0	0	0	Eukaryota	Alveolata	Dinoflagellata	Dinophyceae	NA	NA	NA	NA
ASV1595	0	0	107	0	0	0	0	0	0	0	0	0	0	0	0	Eukaryota	Alveolata	Dinoflagellata	Dinophyceae	NA	NA	NA	NA
ASV1596	0	0	0	0	40	30	0	0	0	7	0	0	8	63	0	Eukaryota	Alveolata	Dinoflagellata	Syndiniales	Dino-Group-II	Dino-Group-II-Clade-20	Dino-Group-II-Clade-20_X	Dino-Group-II-Clade-20_X_sp.
ASV1597	0	0	0	0	0	0	0	339	0	0	0	0	0	0	0	Eukaryota	Alveolata	Dinoflagellata	Syndiniales	Dino-Group-I	Dino-Group-I-Clade-1	Dino-Group-I-Clade-1_X	Dino-Group-I-Clade-1_X_sp.
ASV1598	0	0	0	0	0	0	0	339	0	0	0	0	0	0	0	Eukaryota	Alveolata	Dinoflagellata	Dinophyceae	Dinophyceae_X	Dinophyceae_XX	Dinophyceae_XXX	Dinophyceae_XXX_sp.
ASV1599	0	0	0	0	0	0	0	0	110	0	0	0	0	0	0	Eukaryota	Alveolata	Dinoflagellata	Dinophyceae	Gymnodiniales	Gymnodiniaceae	Gymnoxanthella	Gymnoxanthella_radiolariae
ASV16	883	3909	2289	1231	299	488	3285	4404	4188	789	485	649	1793	1355	89	Eukaryota	Alveolata	Dinoflagellata	Syndiniales	Dino-Group-I	Dino-Group-I-Clade-1	Dino-Group-I-Clade-1_X	Dino-Group-I-Clade-1_X_sp.
ASV160	0	26	17	131	279	344	273	413	7	331	176	538	342	394	19	Eukaryota	Alveolata	Dinoflagellata	Syndiniales	Dino-Group-I	Dino-Group-I-Clade-1	Dino-Group-I-Clade-1_X	Dino-Group-I-Clade-1_X_sp.
ASV1600	0	0	0	0	0	0	0	0	0	119	0	0	0	0	0	Eukaryota	Alveolata	Dinoflagellata	Dinophyceae	Prorocentrales	Prorocentraceae	Prorocentrum	Prorocentrum_sp.
ASV1601	0	0	0	0	0	0	0	0	0	119	0	0	0	0	0	Eukaryota	Alveolata	Dinoflagellata	Dinophyceae	NA	NA	NA	NA
ASV1602	0	0	0	0	0	0	0	0	0	0	114	0	0	0	0	Eukaryota	Alveolata	Dinoflagellata	Dinophyceae	NA	NA	NA	NA
ASV1603	0	0	0	0	0	0	0	0	0	0	35	89	15	0	0	Eukaryota	Alveolata	Dinoflagellata	Syndiniales	Dino-Group-I	Dino-Group-I-Clade-5	Dino-Group-I-Clade-5_X	Dino-Group-I-Clade-5_X_sp.
ASV1604	0	0	0	0	0	0	0	0	0	0	0	0	82	0	0	Eukaryota	Alveolata	Dinoflagellata	Dinophyceae	Gymnodiniales	Gymnodiniaceae	Gymnodinium	Gymnodinium_sp.
ASV1605	0	0	0	0	0	0	0	0	0	0	0	0	0	0	128	Eukaryota	Alveolata	Dinoflagellata	Syndiniales	Dino-Group-II	Dino-Group-II_X	Dino-Group-II_XX	Dino-Group-II_XX_sp.
ASV1606	87	0	0	0	0	0	0	0	0	0	0	0	0	0	0	Eukaryota	Alveolata	Dinoflagellata	Dinophyceae	NA	NA	NA	NA
ASV1607	87	0	0	0	0	0	0	0	0	0	0	0	0	0	0	Eukaryota	Alveolata	Dinoflagellata	Syndiniales	Dino-Group-II	NA	NA	NA
ASV1608	0	53	0	0	0	15	31	0	0	0	0	35	0	0	0	Eukaryota	Alveolata	Dinoflagellata	Syndiniales	Dino-Group-III	Dino-Group-III_X	Dino-Group-III_XX	Dino-Group-III_XX_sp.
ASV1609	0	0	106	0	0	0	0	0	0	0	0	0	0	0	0	Eukaryota	Alveolata	Dinoflagellata	Noctilucophyceae	Noctilucales	Noctilucaceae	Noctiluca	Noctiluca_scintillans
ASV161	0	358	0	160	0	575	0	0	0	0	757	509	160	0	0	Eukaryota	Alveolata	Dinoflagellata	Dinophyceae	Gymnodiniales	Gymnodiniaceae	Lepidodinium	Lepidodinium_chlorophorum
ASV1610	0	0	0	0	214	0	0	0	0	0	0	0	0	0	0	Eukaryota	Alveolata	Dinoflagellata	Dinophyceae	Peridiniales	Amphidomataceae	Azadinium	Azadinium_trinitatum
ASV1611	0	0	0	0	0	9	0	0	0	0	0	0	74	0	0	Eukaryota	Alveolata	Dinoflagellata	Syndiniales	Dino-Group-II	Dino-Group-II-Clade-35	Dino-Group-II-Clade-35_X	Dino-Group-II-Clade-35_X_sp.
ASV1612	0	0	0	0	0	0	0	336	0	0	0	0	0	0	0	Eukaryota	Alveolata	Dinoflagellata	Dinophyceae	NA	NA	NA	NA
ASV1613	0	0	0	0	0	0	0	0	109	0	0	0	0	0	0	Eukaryota	Alveolata	Dinoflagellata	Dinophyceae	NA	NA	NA	NA
ASV1614	0	0	0	0	0	0	0	0	0	118	0	0	0	0	0	Eukaryota	Alveolata	Dinoflagellata	Syndiniales	Dino-Group-II	Dino-Group-II-Clade-10-and-11	Dino-Group-II-Clade-10-and-11_X	Dino-Group-II-Clade-10-and-11_X_sp.
ASV1615	0	0	0	0	0	0	0	0	0	0	0	0	0	0	127	Eukaryota	Alveolata	Dinoflagellata	Syndiniales	Dino-Group-II	Dino-Group-II-Clade-5	Dino-Group-II-Clade-5_X	Dino-Group-II-Clade-5_X_sp.
ASV1616	0	93	0	0	0	0	0	0	0	0	0	0	0	0	0	Eukaryota	Alveolata	Dinoflagellata	Syndiniales	Dino-Group-II	Dino-Group-II-Clade-47	Dino-Group-II-Clade-47_X	Dino-Group-II-Clade-47_X_sp.
ASV1617	0	0	105	0	0	0	0	0	0	0	0	0	0	0	0	Eukaryota	Alveolata	Dinoflagellata	Dinophyceae	NA	NA	NA	NA
ASV1618	0	0	105	0	0	0	0	0	0	0	0	0	0	0	0	Eukaryota	Alveolata	Dinoflagellata	Dinophyceae	Dinophyceae_X	Dinophyceae_XX	Dinophyceae_XXX	Dinophyceae_XXX_sp.
ASV1619	0	0	0	0	0	0	0	0	0	0	0	0	0	157	0	Eukaryota	Alveolata	Dinoflagellata	Syndiniales	Dino-Group-II	Dino-Group-II-Clade-1	Dino-Group-II-Clade-1_X	Dino-Group-II-Clade-1_X_sp.
ASV162	127	54	456	638	0	300	181	0	0	0	0	0	0	1376	0	Eukaryota	Alveolata	Dinoflagellata	Dinophyceae	Gymnodiniales	Gymnodiniaceae	Gyrodinium	NA
ASV1620	86	0	0	0	0	0	0	0	0	0	0	0	0	0	0	Eukaryota	Alveolata	Dinoflagellata	Syndiniales	Dino-Group-I	Dino-Group-I-Clade-2	Dino-Group-I-Clade-2_X	Dino-Group-I-Clade-2_X_sp.
ASV1621	0	18	0	0	0	0	0	0	0	0	0	0	0	124	0	Eukaryota	Alveolata	Dinoflagellata	Syndiniales	Dino-Group-V	Dino-Group-V_X	Dino-Group-V_XX	Dino-Group-V_XX_sp.
ASV1622	0	0	104	0	0	0	0	0	0	0	0	0	0	0	0	Eukaryota	Alveolata	Dinoflagellata	Dinophyceae	NA	NA	NA	NA
ASV1623	0	0	0	82	0	0	0	0	0	0	0	0	53	0	0	Eukaryota	Alveolata	Dinoflagellata	NA	NA	NA	NA	NA
ASV1624	0	0	0	0	130	0	0	0	0	0	0	0	0	59	0	Eukaryota	Alveolata	Dinoflagellata	Syndiniales	Dino-Group-I	Dino-Group-I-Clade-5	Dino-Group-I-Clade-5_X	Dino-Group-I-Clade-5_X_sp.
ASV1625	0	0	0	0	0	86	25	0	0	0	0	0	0	20	0	Eukaryota	Alveolata	Dinoflagellata	Syndiniales	Dino-Group-II	Dino-Group-II-Clade-13	Dino-Group-II-Clade-13_X	Dino-Group-II-Clade-13_X_sp.
ASV1626	0	0	0	0	0	0	0	0	0	0	0	0	0	155	0	Eukaryota	Alveolata	Dinoflagellata	Dinophyceae	Peridiniales	NA	NA	NA
ASV1627	0	1	20	97	0	5	79	0	0	0	7	3	1	0	0	Eukaryota	Alveolata	Dinoflagellata	Dinophyceae	Prorocentrales	Prorocentraceae	Prorocentrum	Prorocentrum_sp.
ASV1628	0	0	56	0	0	0	0	0	0	0	51	0	0	0	0	Eukaryota	Alveolata	Dinoflagellata	Dinophyceae	NA	NA	NA	NA
ASV1629	0	0	0	0	45	0	0	0	0	0	35	0	0	0	58	Eukaryota	Alveolata	Dinoflagellata	NA	NA	NA	NA	NA
ASV163	46	219	40	364	176	269	178	0	0	0	360	349	296	209	0	Eukaryota	Alveolata	Dinoflagellata	Dinophyceae	NA	NA	NA	NA
ASV1630	0	0	0	0	0	0	0	0	0	115	0	0	0	0	0	Eukaryota	Alveolata	Dinoflagellata	Syndiniales	Dino-Group-III	Dino-Group-III_X	Dino-Group-III_XX	Dino-Group-III_XX_sp.
ASV1631	0	0	0	0	0	0	0	0	0	115	0	0	0	0	0	Eukaryota	Alveolata	Dinoflagellata	Syndiniales	Dino-Group-I	Dino-Group-I-Clade-4	Dino-Group-I-Clade-4_X	Dino-Group-I-Clade-4_X_sp.
ASV1632	0	0	0	0	0	0	0	0	0	115	0	0	0	0	0	Eukaryota	Alveolata	Dinoflagellata	NA	NA	NA	NA	NA
ASV1633	0	0	0	0	0	0	0	0	0	0	0	0	8	27	0	Eukaryota	Alveolata	Dinoflagellata	Syndiniales	Dino-Group-II	Dino-Group-II-Clade-13	Dino-Group-II-Clade-13_X	Dino-Group-II-Clade-13_X_sp.
ASV1634	0	0	0	0	0	0	0	0	0	0	0	0	0	0	124	Eukaryota	Alveolata	Dinoflagellata	Syndiniales	Dino-Group-I	Dino-Group-I-Clade-7	Dino-Group-I-Clade-7_X	Dino-Group-I-Clade-7_X_sp.
ASV1635	0	91	0	0	0	0	0	0	0	0	0	0	0	0	0	Eukaryota	Alveolata	Dinoflagellata	Syndiniales	Dino-Group-II	Dino-Group-II-Clade-39	Dino-Group-II-Clade-39_X	Dino-Group-II-Clade-39_X_sp.
ASV1636	0	0	102	0	0	0	0	0	0	0	0	0	0	0	0	Eukaryota	Alveolata	Dinoflagellata	Dinophyceae	NA	NA	NA	NA
ASV1637	0	0	0	225	0	0	0	0	0	0	0	0	0	9	0	Eukaryota	Alveolata	Dinoflagellata	Syndiniales	Dino-Group-I	Dino-Group-I-Clade-5	Dino-Group-I-Clade-5_X	Dino-Group-I-Clade-5_X_sp.
ASV1638	0	0	0	107	0	0	0	0	0	0	0	0	0	84	0	Eukaryota	Alveolata	Dinoflagellata	Dinophyceae	Peridiniales	NA	NA	NA
ASV1639	0	0	0	0	96	27	0	0	0	6	0	22	8	0	0	Eukaryota	Alveolata	Dinoflagellata	Syndiniales	Dino-Group-II	Dino-Group-II-Clade-25	Dino-Group-II-Clade-25_X	Dino-Group-II-Clade-25_X_sp.
ASV164	1101	0	0	0	0	703	0	0	0	0	0	191	0	245	0	Eukaryota	Alveolata	Dinoflagellata	Dinophyceae	Gymnodiniales	Gymnodiniaceae	Margalefidinium	Margalefidinium_polykrikoides
ASV1640	0	0	0	0	0	0	0	0	0	114	0	0	0	0	0	Eukaryota	Alveolata	Dinoflagellata	Syndiniales	Dino-Group-II	Dino-Group-II-Clade-1	Dino-Group-II-Clade-1_X	Dino-Group-II-Clade-1_X_sp.
ASV1641	0	0	0	0	0	0	0	0	0	0	0	0	78	0	0	Eukaryota	Alveolata	Dinoflagellata	Syndiniales	Dino-Group-I	Dino-Group-I-Clade-5	Dino-Group-I-Clade-5_X	Dino-Group-I-Clade-5_X_sp.
ASV1642	0	0	0	0	0	0	0	0	0	0	0	0	0	0	122	Eukaryota	Alveolata	Dinoflagellata	Syndiniales	Dino-Group-II	Dino-Group-II-Clade-6	Dino-Group-II-Clade-6_X	Dino-Group-II-Clade-6_X_sp.
ASV1643	0	0	0	0	0	0	0	0	0	0	0	0	0	0	122	Eukaryota	Alveolata	Dinoflagellata	Syndiniales	Dino-Group-II	Dino-Group-II-Clade-15	Dino-Group-II-Clade-15_X	Dino-Group-II-Clade-15_X_sp.
ASV1644	18	58	14	0	0	0	0	0	0	0	0	0	0	0	0	Eukaryota	Alveolata	Dinoflagellata	Syndiniales	Dino-Group-II	Dino-Group-II-Clade-1	Dino-Group-II-Clade-1_X	Dino-Group-II-Clade-1_X_sp.
ASV1645	0	0	0	0	205	0	0	0	0	0	0	0	0	0	0	Eukaryota	Alveolata	Dinoflagellata	Dinophyceae	NA	NA	NA	NA
ASV1646	0	0	0	0	0	30	0	0	0	0	0	0	56	0	0	Eukaryota	Alveolata	Dinoflagellata	Syndiniales	Dino-Group-II	Dino-Group-II-Clade-15	Dino-Group-II-Clade-15_X	Dino-Group-II-Clade-15_X_sp.
ASV1647	0	0	0	0	0	0	0	322	0	0	0	0	0	0	0	Eukaryota	Alveolata	Dinoflagellata	Dinophyceae	Dinophyceae_X	Dinophyceae_XX	Dinophyceae_XXX	Dinophyceae_XXX_sp.
ASV1648	0	0	0	0	0	0	0	0	105	0	0	0	0	0	0	Eukaryota	Alveolata	Dinoflagellata	Syndiniales	Dino-Group-I	Dino-Group-I-Clade-1	Dino-Group-I-Clade-1_X	Dino-Group-I-Clade-1_X_sp.
ASV1649	0	0	0	0	0	0	0	0	105	0	0	0	0	0	0	Eukaryota	Alveolata	Dinoflagellata	Dinophyceae	NA	NA	NA	NA
ASV165	94	225	54	185	0	270	278	0	79	0	224	718	260	303	74	Eukaryota	Alveolata	Dinoflagellata	Dinophyceae	Gymnodiniales	Kareniaceae	Karlodinium	Karlodinium_veneficum
ASV1650	0	0	0	0	0	0	0	0	0	0	58	25	25	0	0	Eukaryota	Alveolata	Dinoflagellata	Dinophyceae	Prorocentrales	Prorocentraceae	Prorocentrum	Prorocentrum_sp.
ASV1651	0	0	0	0	0	0	0	0	0	0	0	0	0	0	121	Eukaryota	Alveolata	Dinoflagellata	Syndiniales	Dino-Group-II	Dino-Group-II-Clade-15	Dino-Group-II-Clade-15_X	Dino-Group-II-Clade-15_X_sp.
ASV1652	0	0	0	0	0	0	0	0	0	0	0	0	0	0	121	Eukaryota	Alveolata	Dinoflagellata	Dinophyceae	Prorocentrales	Prorocentraceae	Prorocentrum	Prorocentrum_sp.
ASV1653	83	0	0	0	0	0	0	0	0	0	0	0	0	0	0	Eukaryota	Alveolata	Dinoflagellata	Dinophyceae	Gymnodiniales	Warnowiaceae	Warnowia	Warnowia_sp.
ASV1654	0	89	0	0	0	0	0	0	0	0	0	0	0	0	0	Eukaryota	Alveolata	Dinoflagellata	Dinophyceae	Dinophyceae_X	Dinophyceae_XX	Dinophyceae_XXX	Dinophyceae_XXX_sp.
ASV1655	0	89	0	0	0	0	0	0	0	0	0	0	0	0	0	Eukaryota	Alveolata	Dinoflagellata	Syndiniales	Dino-Group-II	Dino-Group-II-Clade-17	Dino-Group-II-Clade-17_X	Dino-Group-II-Clade-17_X_sp.
ASV1656	0	0	100	0	0	0	0	0	0	0	0	0	0	0	0	Eukaryota	Alveolata	Dinoflagellata	Syndiniales	Dino-Group-I	Dino-Group-I-Clade-1	Dino-Group-I-Clade-1_X	Dino-Group-I-Clade-1_X_sp.
ASV1657	0	0	100	0	0	0	0	0	0	0	0	0	0	0	0	Eukaryota	Alveolata	Dinoflagellata	Dinophyceae	Prorocentrales	Prorocentraceae	Prorocentrum	Prorocentrum_sp.
ASV1658	0	0	51	0	0	0	0	0	0	0	0	0	0	0	0	Eukaryota	Alveolata	Dinoflagellata	Syndiniales	Dino-Group-II	Dino-Group-II-Clade-26	Dino-Group-II-Clade-26_X	Dino-Group-II-Clade-26_X_sp.
ASV1659	0	0	0	0	0	0	0	0	104	0	0	0	0	0	0	Eukaryota	Alveolata	Dinoflagellata	Dinophyceae	NA	NA	NA	NA
ASV166	505	1125	353	0	0	0	0	0	0	0	0	0	0	0	0	Eukaryota	Alveolata	Dinoflagellata	Dinophyceae	NA	NA	NA	NA
ASV1660	0	0	0	0	0	0	0	0	104	0	0	0	0	0	0	Eukaryota	Alveolata	Dinoflagellata	Dinophyceae	NA	NA	NA	NA
ASV1661	0	0	0	0	0	0	0	0	0	112	0	0	0	0	0	Eukaryota	Alveolata	Dinoflagellata	Syndiniales	Dino-Group-II	Dino-Group-II_X	Dino-Group-II_XX	Dino-Group-II_XX_sp.
ASV1662	0	0	0	0	0	0	0	0	0	112	0	0	0	0	0	Eukaryota	Alveolata	Dinoflagellata	Dinophyceae	NA	NA	NA	NA
ASV1663	0	0	0	0	0	0	0	0	0	112	0	0	0	0	0	Eukaryota	Alveolata	Dinoflagellata	Dinophyceae	NA	NA	NA	NA
ASV1664	0	0	0	0	0	0	0	0	0	0	0	0	77	0	0	Eukaryota	Alveolata	Dinoflagellata	Syndiniales	Dino-Group-II	Dino-Group-II_X	Dino-Group-II_XX	Dino-Group-II_XX_sp.
ASV1665	0	0	0	0	0	0	0	0	0	0	0	0	77	0	0	Eukaryota	Alveolata	Dinoflagellata	Syndiniales	Dino-Group-III	Dino-Group-III_X	Dino-Group-III_XX	Dino-Group-III_XX_sp.
ASV1666	0	0	0	0	0	0	0	0	0	0	0	0	0	0	120	Eukaryota	Alveolata	Dinoflagellata	Dinophyceae	Dinophyceae_X	Dinophyceae_XX	Dinophyceae_XXX	Dinophyceae_XXX_sp.
ASV1667	0	0	0	0	0	0	0	0	0	0	0	0	0	0	120	Eukaryota	Alveolata	Dinoflagellata	Dinophyceae	Prorocentrales	Prorocentraceae	Prorocentrum	Prorocentrum_sp.
ASV1668	0	89	0	0	0	0	0	0	0	0	0	0	0	0	0	Eukaryota	Alveolata	Dinoflagellata	Dinophyceae	Peridiniales	Blastodiniaceae	Blastodinium	Blastodinium_mangini
ASV1669	0	89	0	0	0	0	0	0	0	0	0	0	0	0	0	Eukaryota	Alveolata	Dinoflagellata	Syndiniales	Dino-Group-II	Dino-Group-II-Clade-10-and-11	Dino-Group-II-Clade-10-and-11_X	Dino-Group-II-Clade-10-and-11_X_sp.
ASV167	0	0	0	0	45	0	0	0	0	18	0	0	0	0	2615	Eukaryota	Alveolata	Dinoflagellata	Syndiniales	Dino-Group-IV	Dino-Group-IV-Syndinium-Group	Syndinium	Syndinium_turbo
ASV1670	0	89	0	0	0	0	0	0	0	0	0	0	0	0	0	Eukaryota	Alveolata	Dinoflagellata	Dinophyceae	NA	NA	NA	NA
ASV1671	0	45	49	0	0	0	0	0	0	0	0	0	0	0	0	Eukaryota	Alveolata	Dinoflagellata	Syndiniales	Dino-Group-I	Dino-Group-I-Clade-1	Dino-Group-I-Clade-1_X	Dino-Group-I-Clade-1_X_sp.
ASV1672	0	0	100	0	0	0	0	0	0	0	0	0	0	0	0	Eukaryota	Alveolata	Dinoflagellata	Dinophyceae	NA	NA	NA	NA
ASV1673	0	0	91	19	0	0	0	0	0	0	0	0	0	0	0	Eukaryota	Alveolata	Dinoflagellata	Syndiniales	Dino-Group-II	Dino-Group-II-Clade-16	Dino-Group-II-Clade-16_X	Dino-Group-II-Clade-16_X_sp.
ASV1674	0	0	0	40	0	0	0	0	0	0	0	0	36	52	0	Eukaryota	Alveolata	Dinoflagellata	Dinophyceae	Prorocentrales	Prorocentraceae	Prorocentrum	Prorocentrum_sp.
ASV1675	0	0	0	0	0	0	0	316	0	0	0	0	0	0	0	Eukaryota	Alveolata	Dinoflagellata	Syndiniales	Dino-Group-II	Dino-Group-II-Clade-16	Dino-Group-II-Clade-16_X	Dino-Group-II-Clade-16_X_sp.
ASV1676	0	0	0	0	0	0	0	0	0	111	0	0	0	0	0	Eukaryota	Alveolata	Dinoflagellata	Syndiniales	Dino-Group-II	Dino-Group-II-Clade-25	Dino-Group-II-Clade-25_X	Dino-Group-II-Clade-25_X_sp.
ASV1677	0	0	0	0	0	0	0	0	0	0	0	162	0	0	0	Eukaryota	Alveolata	Dinoflagellata	Dinophyceae	Peridiniales	NA	NA	NA
ASV1678	0	0	0	0	0	0	0	0	0	0	0	0	76	0	0	Eukaryota	Alveolata	Dinoflagellata	Dinophyceae	Gymnodiniales	Warnowiaceae	Warnowia	Warnowia_sp.
ASV1679	81	0	0	0	0	0	0	0	0	0	0	0	0	0	0	Eukaryota	Alveolata	Dinoflagellata	Dinophyceae	Suessiales	Suessiaceae	Pelagodinium	Pelagodinium_beii
ASV168	0	0	0	0	0	0	0	0	2276	0	0	0	0	0	0	Eukaryota	Alveolata	Dinoflagellata	Dinophyceae	NA	NA	NA	NA
ASV1680	81	0	0	0	0	0	0	0	0	0	0	0	0	0	0	Eukaryota	Alveolata	Dinoflagellata	Dinophyceae	Gymnodiniales	NA	NA	NA
ASV1681	47	0	0	0	0	0	0	0	0	0	44	0	0	0	0	Eukaryota	Alveolata	Dinoflagellata	Dinophyceae	Gymnodiniales	Warnowiaceae	NA	NA
ASV1682	38	0	0	0	0	0	0	0	0	0	57	0	0	0	0	Eukaryota	Alveolata	Dinoflagellata	Dinophyceae	Gymnodiniales	Gymnodiniaceae	Gymnodinium	NA
ASV1683	0	0	86	0	0	13	0	0	0	0	0	0	0	0	0	Eukaryota	Alveolata	Dinoflagellata	Syndiniales	Dino-Group-II	Dino-Group-II-Clade-3	Dino-Group-II-Clade-3_X	Dino-Group-II-Clade-3_X_sp.
ASV1684	0	0	0	0	192	0	0	0	0	0	0	0	0	0	4	Eukaryota	Alveolata	Dinoflagellata	Syndiniales	Dino-Group-I	Dino-Group-I-Clade-5	Dino-Group-I-Clade-5_X	Dino-Group-I-Clade-5_X_sp.
ASV1685	0	0	0	0	0	64	46	0	0	0	0	0	17	0	0	Eukaryota	Alveolata	Dinoflagellata	Syndiniales	Dino-Group-I	Dino-Group-I-Clade-5	Dino-Group-I-Clade-5_X	Dino-Group-I-Clade-5_X_sp.
ASV1686	0	0	0	0	0	0	0	314	0	0	0	0	0	0	0	Eukaryota	Alveolata	Dinoflagellata	Dinophyceae	Suessiales	Suessiaceae	Pelagodinium	Pelagodinium_sp.
ASV1687	0	0	0	0	0	0	0	0	102	0	0	0	0	0	0	Eukaryota	Alveolata	Dinoflagellata	Dinophyceae	Dinophyceae_X	Dinophyceae_XX	Dinophyceae_XXX	Dinophyceae_XXX_sp.
ASV1688	0	0	0	0	0	0	0	0	0	110	0	0	0	0	0	Eukaryota	Alveolata	Dinoflagellata	Dinophyceae	NA	NA	NA	NA
ASV1689	0	0	0	0	0	0	0	0	0	0	0	0	0	0	118	Eukaryota	Alveolata	Dinoflagellata	Dinophyceae	NA	NA	NA	NA
ASV169	61	194	30	265	0	397	217	0	0	0	566	547	176	155	38	Eukaryota	Alveolata	Dinoflagellata	Dinophyceae	NA	NA	NA	NA
ASV1690	81	0	0	0	0	0	0	0	0	0	0	0	0	0	0	Eukaryota	Alveolata	Dinoflagellata	Syndiniales	Dino-Group-II	Dino-Group-II-Clade-3	Dino-Group-II-Clade-3_X	Dino-Group-II-Clade-3_X_sp.
ASV1691	0	87	0	0	0	0	0	0	0	0	0	0	0	0	0	Eukaryota	Alveolata	Dinoflagellata	Syndiniales	Dino-Group-I	Dino-Group-I-Clade-1	Dino-Group-I-Clade-1_X	Dino-Group-I-Clade-1_X_sp.
ASV1692	0	0	0	23	0	0	0	0	0	0	0	0	0	131	0	Eukaryota	Alveolata	Dinoflagellata	Syndiniales	Dino-Group-II	Dino-Group-II-Clade-1	Dino-Group-II-Clade-1_X	Dino-Group-II-Clade-1_X_sp.
ASV1693	0	0	0	0	107	0	0	0	0	50	0	0	0	0	0	Eukaryota	Alveolata	Dinoflagellata	Syndiniales	Dino-Group-II	Dino-Group-II-Clade-15	Dino-Group-II-Clade-15_X	Dino-Group-II-Clade-15_X_sp.
ASV1694	0	0	0	0	0	23	92	0	0	0	0	13	27	0	0	Eukaryota	Alveolata	Dinoflagellata	Syndiniales	Dino-Group-II	Dino-Group-II-Clade-10-and-11	Dino-Group-II-Clade-10-and-11_X	Dino-Group-II-Clade-10-and-11_X_sp.
ASV1695	0	0	0	0	0	0	0	0	101	0	0	0	0	0	0	Eukaryota	Alveolata	Dinoflagellata	Syndiniales	Dino-Group-II	Dino-Group-II-Clade-4	Dino-Group-II-Clade-4_X	Dino-Group-II-Clade-4_X_sp.
ASV1696	0	0	0	0	0	0	0	0	101	0	0	0	0	0	0	Eukaryota	Alveolata	Dinoflagellata	Dinophyceae	NA	NA	NA	NA
ASV1697	0	0	0	0	0	0	0	0	0	109	0	0	0	0	0	Eukaryota	Alveolata	Dinoflagellata	Syndiniales	Dino-Group-I	Dino-Group-I-Clade-5	Dino-Group-I-Clade-5_X	Dino-Group-I-Clade-5_X_sp.
ASV1698	0	0	0	0	0	0	0	0	0	0	0	0	0	146	0	Eukaryota	Alveolata	Dinoflagellata	Dinophyceae	NA	NA	NA	NA
ASV1699	0	0	0	0	0	0	0	0	0	0	0	0	0	146	0	Eukaryota	Alveolata	Dinoflagellata	Dinophyceae	NA	NA	NA	NA
ASV17	3443	946	1431	1166	822	1618	2182	0	152	1465	1727	1581	1299	2225	1991	Eukaryota	Alveolata	Dinoflagellata	Dinophyceae	Gymnodiniales	Gymnodiniaceae	Gyrodinium	Gyrodinium_dominans
ASV170	0	1496	0	438	273	0	0	0	0	88	0	0	0	127	0	Eukaryota	Alveolata	Dinoflagellata	Syndiniales	Dino-Group-I	Dino-Group-I-Clade-7	Dino-Group-I-Clade-7_X	Dino-Group-I-Clade-7_X_sp.
ASV1700	0	0	0	0	0	0	0	0	0	0	0	0	0	0	117	Eukaryota	Alveolata	Dinoflagellata	Dinophyceae	NA	NA	NA	NA
ASV1701	80	0	0	0	0	0	0	0	0	0	0	0	0	0	0	Eukaryota	Alveolata	Dinoflagellata	Dinophyceae	Peridiniales	Blastodiniaceae	Blastodinium	Blastodinium_mangini
ASV1702	0	53	0	88	0	0	0	0	0	0	0	0	0	0	0	Eukaryota	Alveolata	Dinoflagellata	Syndiniales	Dino-Group-I	Dino-Group-I-Clade-5	Dino-Group-I-Clade-5_X	Dino-Group-I-Clade-5_X_sp.
ASV1703	0	0	97	0	0	0	0	0	0	0	0	0	0	0	0	Eukaryota	Alveolata	Dinoflagellata	Dinophyceae	Gymnodiniales	Gymnodiniaceae	Gyrodinium	NA
ASV1704	0	0	97	0	0	0	0	0	0	0	0	0	0	0	0	Eukaryota	Alveolata	Dinoflagellata	Dinophyceae	NA	NA	NA	NA
ASV1705	0	0	97	0	0	0	0	0	0	0	0	0	0	0	0	Eukaryota	Alveolata	Dinoflagellata	Dinophyceae	Dinophyceae_X	Dinophyceae_XX	Dinophyceae_XXX	Dinophyceae_XXX_sp.
ASV1706	0	0	97	0	0	0	0	0	0	0	0	0	0	0	0	Eukaryota	Alveolata	Dinoflagellata	Dinophyceae	Dinophyceae_X	Dinophyceae_XX	Dinophyceae_XXX	Dinophyceae_XXX_sp.
ASV1707	0	0	34	0	0	0	0	0	0	0	0	0	48	0	0	Eukaryota	Alveolata	Dinoflagellata	Dinophyceae	Gymnodiniales	Kareniaceae	Karlodinium	NA
ASV1708	0	0	0	27	0	45	36	0	0	0	33	0	0	0	0	Eukaryota	Alveolata	Dinoflagellata	Dinophyceae	Dinophyceae_X	Dinophyceae_XX	Dinophyceae_XXX	Dinophyceae_XXX_sp.
ASV1709	0	0	0	17	11	19	0	0	0	0	0	0	10	79	0	Eukaryota	Alveolata	Dinoflagellata	Dinophyceae	NA	NA	NA	NA
ASV171	179	0	0	0	264	133	20	0	0	1062	175	80	16	17	563	Eukaryota	Alveolata	Dinoflagellata	Dinophyceae	Dinophyceae_X	Dinophyceae_XX	Dinophyceae_XXX	Dinophyceae_XXX_sp.
ASV1710	0	0	0	0	45	0	0	0	0	3	0	0	0	0	86	Eukaryota	Alveolata	Dinoflagellata	Dinophyceae	NA	NA	NA	NA
ASV1711	0	0	0	0	0	0	0	0	100	0	0	0	0	0	0	Eukaryota	Alveolata	Dinoflagellata	Dinophyceae	Gymnodiniales	Gymnodiniaceae	Gymnodinium	Gymnodinium_sp.
ASV1712	0	0	0	0	0	0	0	0	0	108	0	0	0	0	0	Eukaryota	Alveolata	Dinoflagellata	Dinophyceae	Dinophyceae_X	Dinophyceae_XX	Dinophyceae_XXX	Dinophyceae_XXX_sp.
ASV1713	0	0	0	0	0	0	0	0	0	0	0	26	0	0	0	Eukaryota	Alveolata	Dinoflagellata	NA	NA	NA	NA	NA
ASV1714	79	0	0	0	0	0	0	0	0	0	0	0	0	0	0	Eukaryota	Alveolata	Dinoflagellata	Dinophyceae	NA	NA	NA	NA
ASV1715	0	85	0	0	0	0	0	0	0	0	0	0	0	0	0	Eukaryota	Alveolata	Dinoflagellata	Dinophyceae	Peridiniales	NA	NA	NA
ASV1716	0	85	0	0	0	0	0	0	0	0	0	0	0	0	0	Eukaryota	Alveolata	Dinoflagellata	Dinophyceae	Prorocentrales	Prorocentraceae	Prorocentrum	Prorocentrum_sp.
ASV1717	0	0	0	0	74	0	0	0	0	0	0	0	0	0	71	Eukaryota	Alveolata	Dinoflagellata	Syndiniales	Dino-Group-II	Dino-Group-II-Clade-16	Dino-Group-II-Clade-16_X	Dino-Group-II-Clade-16_X_sp.
ASV1718	0	0	0	0	16	0	0	0	0	98	0	0	0	0	0	Eukaryota	Alveolata	Dinoflagellata	Syndiniales	Dino-Group-V	Dino-Group-V_X	Dino-Group-V_XX	Dino-Group-V_XX_sp.
ASV1719	0	0	0	0	0	54	0	0	0	0	0	0	34	0	0	Eukaryota	Alveolata	Dinoflagellata	Syndiniales	Dino-Group-II	Dino-Group-II-Clade-10-and-11	Dino-Group-II-Clade-10-and-11_X	Dino-Group-II-Clade-10-and-11_X_sp.
ASV172	0	0	0	0	0	152	0	1283	1316	0	0	0	0	482	0	Eukaryota	Alveolata	Dinoflagellata	Dinophyceae	NA	NA	NA	NA
ASV1720	0	0	0	0	0	0	0	0	99	0	0	0	0	0	0	Eukaryota	Alveolata	Dinoflagellata	NA	NA	NA	NA	NA
ASV1721	0	0	0	0	0	0	0	0	0	107	0	0	0	0	0	Eukaryota	Alveolata	Dinoflagellata	Dinophyceae	NA	NA	NA	NA
ASV1722	78	0	0	0	0	0	0	0	0	0	0	0	0	0	0	Eukaryota	Alveolata	Dinoflagellata	Syndiniales	Dino-Group-I	Dino-Group-I-Clade-5	Dino-Group-I-Clade-5_X	Dino-Group-I-Clade-5_X_sp.
ASV1723	0	85	0	0	0	0	0	0	0	0	0	0	0	0	0	Eukaryota	Alveolata	Dinoflagellata	Dinophyceae	Gymnodiniales	Warnowiaceae	NA	NA
ASV1724	0	85	0	0	0	0	0	0	0	0	0	0	0	0	0	Eukaryota	Alveolata	Dinoflagellata	Dinophyceae	Gymnodiniales	Gymnodiniaceae	Gyrodinium	Gyrodinium_gutrula
ASV1725	0	0	95	0	0	0	0	0	0	0	0	0	0	0	0	Eukaryota	Alveolata	Dinoflagellata	Syndiniales	Dino-Group-II	Dino-Group-II-Clade-10-and-11	Dino-Group-II-Clade-10-and-11_X	Dino-Group-II-Clade-10-and-11_X_sp.
ASV1726	0	0	50	0	0	0	0	0	0	0	0	73	0	0	0	Eukaryota	Alveolata	Dinoflagellata	Dinophyceae	Peridiniales	NA	NA	NA
ASV1727	0	0	0	0	179	0	0	0	0	0	0	0	0	9	0	Eukaryota	Alveolata	Dinoflagellata	Syndiniales	Dino-Group-I	Dino-Group-I-Clade-5	Dino-Group-I-Clade-5_X	Dino-Group-I-Clade-5_X_sp.
ASV1728	0	0	0	0	0	48	0	0	0	0	0	0	0	0	0	Eukaryota	Alveolata	Dinoflagellata	Dinophyceae	Suessiales	Suessiaceae	Biecheleria	Biecheleria_sp.
ASV1729	0	0	0	0	0	24	0	0	0	0	0	0	56	0	0	Eukaryota	Alveolata	Dinoflagellata	Syndiniales	Dino-Group-II	Dino-Group-II-Clade-30	Dino-Group-II-Clade-30_X	Dino-Group-II-Clade-30_X_sp.
ASV173	0	0	0	0	440	0	0	0	0	402	0	0	0	0	1863	Eukaryota	Alveolata	Dinoflagellata	Syndiniales	Dino-Group-II	Dino-Group-II-Clade-7	Dino-Group-II-Clade-7_X	Dino-Group-II-Clade-7_X_sp.
ASV1730	0	0	0	0	0	0	270	0	0	0	0	0	0	0	0	Eukaryota	Alveolata	Dinoflagellata	Syndiniales	Dino-Group-II	Dino-Group-II-Clade-10-and-11	Dino-Group-II-Clade-10-and-11_X	Dino-Group-II-Clade-10-and-11_X_sp.
ASV1731	0	0	0	0	0	0	0	239	0	0	0	0	15	0	0	Eukaryota	Alveolata	Dinoflagellata	Dinophyceae	NA	NA	NA	NA
ASV1732	0	0	0	0	0	0	0	0	0	106	0	0	0	0	0	Eukaryota	Alveolata	Dinoflagellata	Syndiniales	Dino-Group-II	Dino-Group-II-Clade-9	Dino-Group-II-Clade-9_X	Dino-Group-II-Clade-9_X_sp.
ASV1733	0	0	0	0	0	0	0	0	0	0	0	0	37	70	0	Eukaryota	Alveolata	Dinoflagellata	Dinophyceae	Dinophyceae_X	Dinophyceae_XX	Dinophyceae_XXX	Dinophyceae_XXX_sp.
ASV1734	0	0	0	0	0	0	0	0	0	0	0	0	9	0	100	Eukaryota	Alveolata	Dinoflagellata	Syndiniales	Dino-Group-II	Dino-Group-II_X	Dino-Group-II_XX	Dino-Group-II_XX_sp.
ASV1735	0	0	0	0	0	0	0	0	0	0	0	0	0	0	114	Eukaryota	Alveolata	Dinoflagellata	Syndiniales	Dino-Group-I	Dino-Group-I-Clade-2	Dino-Group-I-Clade-2_X	Dino-Group-I-Clade-2_X_sp.
ASV1736	0	0	0	0	0	0	0	0	0	0	0	0	0	0	114	Eukaryota	Alveolata	Dinoflagellata	Syndiniales	Dino-Group-I	Dino-Group-I-Clade-8	Dino-Group-I-Clade-8_X	Dino-Group-I-Clade-8_X_sp.
ASV1737	78	0	0	0	0	0	0	0	0	0	0	0	0	0	0	Eukaryota	Alveolata	Dinoflagellata	Dinophyceae	Gymnodiniales	Kareniaceae	Karlodinium	NA
ASV1738	0	20	0	0	54	19	0	0	0	30	0	0	0	0	0	Eukaryota	Alveolata	Dinoflagellata	Dinophyceae	NA	NA	NA	NA
ASV1739	0	0	94	0	0	0	0	0	0	0	0	0	0	0	0	Eukaryota	Alveolata	Dinoflagellata	Syndiniales	NA	NA	NA	NA
ASV174	136	92	0	0	0	100	0	0	0	0	723	901	80	0	520	Eukaryota	Alveolata	Dinoflagellata	Dinophyceae	Gymnodiniales	Gymnodiniaceae	Gymnodinium	Gymnodinium_sp.
ASV1740	0	0	94	0	0	0	0	0	0	0	0	0	0	0	0	Eukaryota	Alveolata	Dinoflagellata	Dinophyceae	Peridiniales	Blastodiniaceae	Blastodinium	Blastodinium_spinulosum
ASV1741	0	0	0	0	190	0	0	0	0	0	0	0	0	0	0	Eukaryota	Alveolata	Dinoflagellata	Syndiniales	Dino-Group-II	Dino-Group-II_X	Dino-Group-II_XX	Dino-Group-II_XX_sp.
ASV1742	0	0	0	0	0	0	0	0	0	105	0	0	0	0	0	Eukaryota	Alveolata	Dinoflagellata	Syndiniales	Dino-Group-II	Dino-Group-II-Clade-21	Dino-Group-II-Clade-21_X	Dino-Group-II-Clade-21_X_sp.
ASV1743	0	0	0	0	0	0	0	0	0	105	0	0	0	0	0	Eukaryota	Alveolata	Dinoflagellata	Dinophyceae	NA	NA	NA	NA
ASV1744	0	0	0	0	0	0	0	0	0	0	101	0	0	0	0	Eukaryota	Alveolata	Dinoflagellata	Dinophyceae	Gonyaulacales	Ceratiaceae	Tripos	Tripos_contrarius
ASV1745	0	0	0	0	0	0	0	0	0	0	0	0	0	141	0	Eukaryota	Alveolata	Dinoflagellata	Syndiniales	Dino-Group-I	Dino-Group-I-Clade-5	Dino-Group-I-Clade-5_X	Dino-Group-I-Clade-5_X_sp.
ASV1746	0	0	0	0	0	0	0	0	0	0	0	0	0	141	0	Eukaryota	Alveolata	Dinoflagellata	Dinophyceae	NA	NA	NA	NA
ASV1747	0	0	0	0	0	0	0	0	0	0	0	0	0	0	113	Eukaryota	Alveolata	Dinoflagellata	Syndiniales	Dino-Group-I	Dino-Group-I-Clade-7	Dino-Group-I-Clade-7_X	Dino-Group-I-Clade-7_X_sp.
ASV1748	0	0	0	219	0	0	0	0	0	0	0	0	0	0	0	Eukaryota	Alveolata	Dinoflagellata	Dinophyceae	NA	NA	NA	NA
ASV1749	0	0	0	48	0	46	0	0	0	0	0	0	0	43	0	Eukaryota	Alveolata	Dinoflagellata	Syndiniales	Dino-Group-II	Dino-Group-II-Clade-23	Dino-Group-II-Clade-23_X	Dino-Group-II-Clade-23_X_sp.
ASV175	0	161	48	2640	0	0	79	0	0	0	66	0	218	268	0	Eukaryota	Alveolata	Dinoflagellata	Dinophyceae	NA	NA	NA	NA
ASV1750	0	0	0	0	0	0	0	0	0	104	0	0	0	0	0	Eukaryota	Alveolata	Dinoflagellata	Dinophyceae	NA	NA	NA	NA
ASV1751	0	0	92	0	0	0	0	0	0	0	0	0	0	0	0	Eukaryota	Alveolata	Dinoflagellata	Dinophyceae	Gymnodiniales	Warnowiaceae	Warnowia	Warnowia_sp.
ASV1752	0	0	92	0	0	0	0	0	0	0	0	0	0	0	0	Eukaryota	Alveolata	Dinoflagellata	Syndiniales	Dino-Group-II	Dino-Group-II-Clade-25	Dino-Group-II-Clade-25_X	Dino-Group-II-Clade-25_X_sp.
ASV1753	0	0	0	0	0	0	0	0	0	103	0	0	0	0	0	Eukaryota	Alveolata	Dinoflagellata	Dinophyceae	NA	NA	NA	NA
ASV1754	0	0	0	0	0	0	0	0	0	0	27	67	20	0	0	Eukaryota	Alveolata	Dinoflagellata	Dinophyceae	NA	NA	NA	NA
ASV1755	0	0	0	0	0	0	0	0	0	0	11	0	49	0	0	Eukaryota	Alveolata	Dinoflagellata	Syndiniales	Dino-Group-III	Dino-Group-III_X	Dino-Group-III_XX	Dino-Group-III_XX_sp.
ASV1756	0	0	0	0	0	0	0	0	0	0	0	0	0	138	0	Eukaryota	Alveolata	Dinoflagellata	Syndiniales	Dino-Group-II	Dino-Group-II-Clade-10-and-11	Dino-Group-II-Clade-10-and-11_X	Dino-Group-II-Clade-10-and-11_X_sp.
ASV1757	41	0	0	0	0	0	0	0	0	0	0	0	32	0	0	Eukaryota	Alveolata	Dinoflagellata	Syndiniales	Dino-Group-II	Dino-Group-II-Clade-16	Dino-Group-II-Clade-16_X	Dino-Group-II-Clade-16_X_sp.
ASV1758	0	0	91	0	0	0	0	0	0	0	0	0	0	0	0	Eukaryota	Alveolata	Dinoflagellata	Dinophyceae	NA	NA	NA	NA
ASV1759	0	0	91	0	0	0	0	0	0	0	0	0	0	0	0	Eukaryota	Alveolata	Dinoflagellata	Dinophyceae	Gymnodiniales	Kareniaceae	NA	NA
ASV176	317	0	114	248	0	320	438	0	0	0	19	90	629	238	0	Eukaryota	Alveolata	Dinoflagellata	Syndiniales	Dino-Group-I	Dino-Group-I-Clade-5	Dino-Group-I-Clade-5_X	Dino-Group-I-Clade-5_X_sp.
ASV1760	0	0	0	0	0	97	0	0	0	0	0	0	0	0	0	Eukaryota	Alveolata	Dinoflagellata	Dinophyceae	Peridiniales	NA	NA	NA
ASV1761	0	0	0	0	0	42	0	0	0	0	0	0	0	78	0	Eukaryota	Alveolata	Dinoflagellata	Syndiniales	Dino-Group-I	Dino-Group-I-Clade-5	Dino-Group-I-Clade-5_X	Dino-Group-I-Clade-5_X_sp.
ASV1762	0	0	0	0	0	0	0	0	94	0	0	0	0	0	0	Eukaryota	Alveolata	Dinoflagellata	Syndiniales	Dino-Group-II	Dino-Group-II-Clade-26	Dino-Group-II-Clade-26_X	Dino-Group-II-Clade-26_X_sp.
ASV1763	0	0	0	0	0	0	0	0	0	0	98	0	0	0	0	Eukaryota	Alveolata	Dinoflagellata	Dinophyceae	NA	NA	NA	NA
ASV1764	0	0	0	0	0	0	0	0	0	0	0	52	0	0	0	Eukaryota	Alveolata	Dinoflagellata	Syndiniales	Dino-Group-II	Dino-Group-II-Clade-6	Dino-Group-II-Clade-6_X	Dino-Group-II-Clade-6_X_sp.
ASV1765	0	0	0	0	0	0	0	0	0	0	0	0	0	137	0	Eukaryota	Alveolata	Dinoflagellata	Syndiniales	Dino-Group-II	Dino-Group-II-Clade-1	Dino-Group-II-Clade-1_X	Dino-Group-II-Clade-1_X_sp.
ASV1766	0	0	0	0	0	0	0	0	0	0	0	0	0	0	110	Eukaryota	Alveolata	Dinoflagellata	Syndiniales	Dino-Group-II	Dino-Group-II-Clade-3	Dino-Group-II-Clade-3_X	Dino-Group-II-Clade-3_X_sp.
ASV1767	0	49	0	0	0	38	0	0	0	0	0	0	0	0	0	Eukaryota	Alveolata	Dinoflagellata	Dinophyceae	Prorocentrales	Prorocentraceae	Prorocentrum	Prorocentrum_sp.
ASV1768	0	0	91	0	0	0	0	0	0	0	0	0	0	0	0	Eukaryota	Alveolata	Dinoflagellata	Dinophyceae	Peridiniales	NA	NA	NA
ASV1769	0	0	91	0	0	0	0	0	0	0	0	0	0	0	0	Eukaryota	Alveolata	Dinoflagellata	Dinophyceae	Gymnodiniales	Gymnodiniaceae	Gyrodinium	Gyrodinium_dominans
ASV177	24	434	0	0	1541	242	334	0	0	0	73	393	38	186	0	Eukaryota	Alveolata	Dinoflagellata	Syndiniales	Dino-Group-I	Dino-Group-I-Clade-4	Dino-Group-I-Clade-4_X	Dino-Group-I-Clade-4_X_sp.
ASV1770	0	0	0	103	94	0	0	0	0	0	0	0	0	0	0	Eukaryota	Alveolata	Dinoflagellata	Syndiniales	Dino-Group-I	Dino-Group-I-Clade-5	Dino-Group-I-Clade-5_X	Dino-Group-I-Clade-5_X_sp.
ASV1771	0	0	0	0	0	43	36	0	0	0	0	31	0	28	0	Eukaryota	Alveolata	Dinoflagellata	Dinophyceae	Dinophyceae_X	Dinophyceae_XX	Dinophyceae_XXX	Dinophyceae_XXX_sp.
ASV1772	0	0	0	0	0	0	0	288	0	0	0	0	0	0	0	Eukaryota	Alveolata	Dinoflagellata	Dinophyceae	NA	NA	NA	NA
ASV1773	0	0	0	0	0	0	0	0	93	0	0	0	0	0	0	Eukaryota	Alveolata	Dinoflagellata	Dinophyceae	NA	NA	NA	NA
ASV1774	0	0	0	0	0	0	0	0	0	101	0	0	0	0	0	Eukaryota	Alveolata	Dinoflagellata	Syndiniales	Dino-Group-II	Dino-Group-II-Clade-10-and-11	Dino-Group-II-Clade-10-and-11_X	Dino-Group-II-Clade-10-and-11_X_sp.
ASV1775	0	0	0	0	0	0	0	0	0	24	55	29	0	0	0	Eukaryota	Alveolata	Dinoflagellata	Dinophyceae	Gonyaulacales	Pyrocystaceae	Pyrocystis	Pyrocystis_pseudonoctiluca
ASV1776	0	0	0	0	0	0	0	0	0	0	0	0	69	0	0	Eukaryota	Alveolata	Dinoflagellata	Dinophyceae	Dinophyceae_X	Dinophyceae_XX	Dinophyceae_XXX	Dinophyceae_XXX_sp.
ASV1777	0	0	0	0	0	0	0	0	0	0	0	0	69	0	0	Eukaryota	Alveolata	Dinoflagellata	Dinophyceae	Gonyaulacales	Ceratiaceae	Tripos	Tripos_furca
ASV1778	0	0	0	0	0	0	0	0	0	0	0	0	0	0	109	Eukaryota	Alveolata	Dinoflagellata	Syndiniales	Dino-Group-II	Dino-Group-II-Clade-1	Dino-Group-II-Clade-1_X	Dino-Group-II-Clade-1_X_sp.
ASV1779	0	0	0	0	0	0	0	0	0	0	0	0	0	0	109	Eukaryota	Alveolata	Dinoflagellata	Syndiniales	Dino-Group-I	Dino-Group-I_X	Dino-Group-I_XX	Dino-Group-I_XX_sp.
ASV178	117	0	0	0	0	0	0	795	1427	7	0	0	0	454	0	Eukaryota	Alveolata	Dinoflagellata	Syndiniales	Dino-Group-II	Dino-Group-II-Clade-10-and-11	Dino-Group-II-Clade-10-and-11_X	Dino-Group-II-Clade-10-and-11_X_sp.
ASV1780	0	0	0	0	0	0	0	0	0	0	0	0	0	0	109	Eukaryota	Alveolata	Dinoflagellata	Syndiniales	Dino-Group-III	Dino-Group-III_X	Dino-Group-III_XX	Dino-Group-III_XX_sp.
ASV1781	74	0	0	0	0	0	0	0	0	0	0	0	0	0	0	Eukaryota	Alveolata	Dinoflagellata	Dinophyceae	NA	NA	NA	NA
ASV1782	0	80	0	0	0	0	0	0	0	0	0	0	0	0	0	Eukaryota	Alveolata	Dinoflagellata	Dinophyceae	Prorocentrales	Prorocentraceae	Prorocentrum	NA
ASV1783	0	80	0	0	0	0	0	0	0	0	0	0	0	0	0	Eukaryota	Alveolata	Dinoflagellata	Syndiniales	Dino-Group-I	Dino-Group-I-Clade-1	Dino-Group-I-Clade-1_X	Dino-Group-I-Clade-1_X_sp.
ASV1784	0	0	0	0	0	56	0	0	0	0	39	0	0	0	0	Eukaryota	Alveolata	Dinoflagellata	Dinophyceae	Prorocentrales	Prorocentraceae	Prorocentrum	Prorocentrum_sp.
ASV1785	0	0	0	0	0	31	0	0	0	0	40	17	0	17	0	Eukaryota	Alveolata	Dinoflagellata	Dinophyceae	NA	NA	NA	NA
ASV1786	0	0	0	0	0	0	0	0	0	100	0	0	0	0	0	Eukaryota	Alveolata	Dinoflagellata	Syndiniales	Dino-Group-II	NA	NA	NA
ASV1787	0	79	0	0	0	0	0	0	0	0	0	0	0	0	0	Eukaryota	Alveolata	Dinoflagellata	Syndiniales	Dino-Group-I	Dino-Group-I-Clade-1	Dino-Group-I-Clade-1_X	Dino-Group-I-Clade-1_X_sp.
ASV1788	0	46	0	86	0	0	0	0	0	0	0	0	0	0	0	Eukaryota	Alveolata	Dinoflagellata	Dinophyceae	Prorocentrales	Prorocentraceae	Prorocentrum	Prorocentrum_sp.
ASV1789	0	0	0	97	0	0	0	0	0	0	0	0	0	71	0	Eukaryota	Alveolata	Dinoflagellata	Syndiniales	Dino-Group-II	Dino-Group-II-Clade-10-and-11	Dino-Group-II-Clade-10-and-11_X	Dino-Group-II-Clade-10-and-11_X_sp.
ASV179	0	152	0	236	0	197	240	0	0	55	0	105	91	498	0	Eukaryota	Alveolata	Dinoflagellata	Syndiniales	Dino-Group-III	Dino-Group-III_X	Dino-Group-III_XX	Dino-Group-III_XX_sp.
ASV1790	0	0	0	40	0	0	0	0	0	0	0	0	0	0	86	Eukaryota	Alveolata	Dinoflagellata	Dinophyceae	Dinophyceae_X	Dinophyceae_XX	Dinophyceae_XXX	Dinophyceae_XXX_sp.
ASV1791	0	0	0	0	22	0	0	0	0	0	0	0	0	0	93	Eukaryota	Alveolata	Dinoflagellata	Dinophyceae	NA	NA	NA	NA
ASV1792	0	0	0	0	0	0	0	0	0	99	0	0	0	0	0	Eukaryota	Alveolata	Dinoflagellata	Syndiniales	Dino-Group-I	Dino-Group-I-Clade-2	Dino-Group-I-Clade-2_X	Dino-Group-I-Clade-2_X_sp.
ASV1793	0	0	0	0	0	0	0	0	0	99	0	0	0	0	0	Eukaryota	Alveolata	Dinoflagellata	Dinophyceae	NA	NA	NA	NA
ASV1794	0	0	0	0	0	0	0	0	0	0	0	114	14	0	0	Eukaryota	Alveolata	Dinoflagellata	Dinophyceae	Peridiniales	NA	NA	NA
ASV1795	0	0	0	0	0	0	0	0	0	0	0	0	0	133	0	Eukaryota	Alveolata	Dinoflagellata	Syndiniales	Dino-Group-I	Dino-Group-I-Clade-5	Dino-Group-I-Clade-5_X	Dino-Group-I-Clade-5_X_sp.
ASV1796	0	0	0	0	0	0	0	0	0	0	0	0	0	133	0	Eukaryota	Alveolata	Dinoflagellata	Dinophyceae	Gymnodiniales	Warnowiaceae	NA	NA
ASV1797	0	0	0	0	0	0	0	0	0	0	0	0	0	133	0	Eukaryota	Alveolata	Dinoflagellata	Syndiniales	Dino-Group-II	Dino-Group-II-Clade-7	Dino-Group-II-Clade-7_X	Dino-Group-II-Clade-7_X_sp.
ASV1798	0	78	0	0	0	0	0	0	0	0	0	0	0	0	0	Eukaryota	Alveolata	Dinoflagellata	Syndiniales	Dino-Group-I	Dino-Group-I-Clade-1	Dino-Group-I-Clade-1_X	Dino-Group-I-Clade-1_X_sp.
ASV1799	0	0	88	0	0	0	0	0	0	0	0	0	0	0	0	Eukaryota	Alveolata	Dinoflagellata	Dinophyceae	NA	NA	NA	NA
ASV18	1126	910	120	819	261	3475	1116	0	126	0	3652	4213	1717	1210	0	Eukaryota	Alveolata	Dinoflagellata	Dinophyceae	Gymnodiniales	Gymnodiniaceae	NA	NA
ASV180	155	256	412	2204	0	0	0	0	0	0	256	0	0	0	0	Eukaryota	Alveolata	Dinoflagellata	Dinophyceae	NA	NA	NA	NA
ASV1800	0	0	88	0	0	0	0	0	0	0	0	0	0	0	0	Eukaryota	Alveolata	Dinoflagellata	Dinophyceae	Gymnodiniales	Warnowiaceae	Warnowia	Warnowia_sp.
ASV1801	0	0	30	0	0	0	0	0	0	65	0	0	0	0	0	Eukaryota	Alveolata	Dinoflagellata	Syndiniales	Dino-Group-II	Dino-Group-II-Clade-16	Dino-Group-II-Clade-16_X	Dino-Group-II-Clade-16_X_sp.
ASV1802	0	0	0	0	177	0	0	0	0	0	0	0	0	0	0	Eukaryota	Alveolata	Dinoflagellata	Syndiniales	Dino-Group-II	Dino-Group-II-Clade-3	Dino-Group-II-Clade-3_X	Dino-Group-II-Clade-3_X_sp.
ASV1803	0	0	0	0	110	0	0	0	0	0	0	0	25	0	0	Eukaryota	Alveolata	Dinoflagellata	Syndiniales	Dino-Group-I	Dino-Group-I_X	Dino-Group-I_XX	Dino-Group-I_XX_sp.
ASV1804	0	0	0	0	0	0	117	0	0	0	0	0	0	70	0	Eukaryota	Alveolata	Dinoflagellata	Syndiniales	Dino-Group-II	Dino-Group-II-Clade-25	Dino-Group-II-Clade-25_X	Dino-Group-II-Clade-25_X_sp.
ASV1805	0	0	0	0	0	0	0	0	91	0	0	0	0	0	0	Eukaryota	Alveolata	Dinoflagellata	Syndiniales	Dino-Group-I	Dino-Group-I-Clade-1	Dino-Group-I-Clade-1_X	Dino-Group-I-Clade-1_X_sp.
ASV1806	0	0	0	0	0	0	0	0	0	98	0	0	0	0	0	Eukaryota	Alveolata	Dinoflagellata	Dinophyceae	Peridiniales	Heterocapsaceae	Heterocapsa	NA
ASV1807	0	0	0	0	0	0	0	0	0	0	0	0	0	0	105	Eukaryota	Alveolata	Dinoflagellata	Dinophyceae	NA	NA	NA	NA
ASV1808	0	0	42	0	0	0	0	0	0	15	0	0	0	47	0	Eukaryota	Alveolata	Dinoflagellata	Syndiniales	Dino-Group-II	Dino-Group-II-Clade-1	Dino-Group-II-Clade-1_X	Dino-Group-II-Clade-1_X_sp.
ASV1809	0	0	0	0	0	43	0	0	0	0	0	0	36	0	0	Eukaryota	Alveolata	Dinoflagellata	Dinophyceae	NA	NA	NA	NA
ASV181	0	0	0	242	2251	0	0	0	0	663	0	0	0	75	231	Eukaryota	Alveolata	Dinoflagellata	Syndiniales	Dino-Group-I	Dino-Group-I-Clade-5	Dino-Group-I-Clade-5_X	Dino-Group-I-Clade-5_X_sp.
ASV1810	0	0	0	0	0	0	0	0	90	0	0	0	0	0	0	Eukaryota	Alveolata	Dinoflagellata	Dinophyceae	NA	NA	NA	NA
ASV1811	0	0	0	0	0	0	0	0	0	97	0	0	0	0	0	Eukaryota	Alveolata	Dinoflagellata	Dinophyceae	NA	NA	NA	NA
ASV1812	0	0	0	0	0	0	0	0	0	0	0	141	0	0	0	Eukaryota	Alveolata	Dinoflagellata	Dinophyceae	Gonyaulacales	Ceratiaceae	Tripos	Tripos_furca
ASV1813	0	0	0	0	0	0	0	0	0	0	0	0	0	130	0	Eukaryota	Alveolata	Dinoflagellata	Dinophyceae	Peridiniales	Blastodiniaceae	Blastodinium	Blastodinium_spinulosum
ASV1814	0	0	0	0	0	0	0	0	0	0	0	0	0	0	104	Eukaryota	Alveolata	Dinoflagellata	Syndiniales	Dino-Group-I	Dino-Group-I-Clade-5	Dino-Group-I-Clade-5_X	Dino-Group-I-Clade-5_X_sp.
ASV1815	71	0	0	0	0	0	0	0	0	0	0	0	0	0	0	Eukaryota	Alveolata	Dinoflagellata	Dinophyceae	NA	NA	NA	NA
ASV1816	71	0	0	0	0	0	0	0	0	0	0	0	0	0	0	Eukaryota	Alveolata	Dinoflagellata	Syndiniales	Dino-Group-I	Dino-Group-I-Clade-4	Dino-Group-I-Clade-4_X	Dino-Group-I-Clade-4_X_sp.
ASV1817	17	33	0	0	0	12	0	0	0	0	0	0	0	25	0	Eukaryota	Alveolata	Dinoflagellata	Syndiniales	Dino-Group-I	Dino-Group-I-Clade-3	Dino-Group-I-Clade-3_X	Dino-Group-I-Clade-3_X_sp.
ASV1818	0	0	86	0	0	0	0	0	0	0	0	0	0	0	0	Eukaryota	Alveolata	Dinoflagellata	Dinophyceae	NA	NA	NA	NA
ASV1819	0	0	86	0	0	0	0	0	0	0	0	0	0	0	0	Eukaryota	Alveolata	Dinoflagellata	Dinophyceae	Peridiniales	Thoracosphaeraceae	NA	NA
ASV182	808	0	0	0	0	198	89	0	0	0	0	0	625	0	0	Eukaryota	Alveolata	Dinoflagellata	Syndiniales	Dino-Group-II	Dino-Group-II-Clade-10-and-11	Dino-Group-II-Clade-10-and-11_X	Dino-Group-II-Clade-10-and-11_X_sp.
ASV1820	0	0	0	0	174	0	0	0	0	0	0	0	0	0	0	Eukaryota	Alveolata	Dinoflagellata	Syndiniales	Dino-Group-I	Dino-Group-I-Clade-5	Dino-Group-I-Clade-5_X	Dino-Group-I-Clade-5_X_sp.
ASV1821	0	0	0	0	174	0	0	0	0	0	0	0	0	0	0	Eukaryota	Alveolata	Dinoflagellata	Dinophyceae	NA	NA	NA	NA
ASV1822	0	0	0	0	0	91	0	0	0	0	0	0	0	0	0	Eukaryota	Alveolata	Dinoflagellata	Syndiniales	Dino-Group-II	Dino-Group-II-Clade-1	Dino-Group-II-Clade-1_X	Dino-Group-II-Clade-1_X_sp.
ASV1823	0	0	0	0	0	13	0	0	0	13	0	0	0	92	0	Eukaryota	Alveolata	Dinoflagellata	Dinophyceae	Gymnodiniales	Gymnodiniaceae	Gymnodinium	NA
ASV1824	0	0	0	0	0	0	28	0	0	0	0	0	0	114	0	Eukaryota	Alveolata	Dinoflagellata	Dinophyceae	NA	NA	NA	NA
ASV1825	0	0	0	0	0	0	0	0	0	96	0	0	0	0	0	Eukaryota	Alveolata	Dinoflagellata	Syndiniales	Dino-Group-II	Dino-Group-II-Clade-9	Dino-Group-II-Clade-9_X	Dino-Group-II-Clade-9_X_sp.
ASV1826	0	0	0	0	0	0	0	0	0	96	0	0	0	0	0	Eukaryota	Alveolata	Dinoflagellata	Syndiniales	Dino-Group-IV	Dino-Group-IV-Hematodinium-Group	Hematodinium	Hematodinium_sp.
ASV1827	0	0	0	0	0	0	0	0	0	96	0	0	0	0	0	Eukaryota	Alveolata	Dinoflagellata	Syndiniales	Dino-Group-I	Dino-Group-I-Clade-5	Dino-Group-I-Clade-5_X	Dino-Group-I-Clade-5_X_sp.
ASV1828	0	0	0	0	0	0	0	0	0	0	49	39	12	0	0	Eukaryota	Alveolata	Dinoflagellata	Dinophyceae	Peridiniales	Protoperidiniaceae	Protoperidinium	Protoperidinium_bipes
ASV1829	0	0	0	0	0	0	0	0	0	0	0	140	0	0	0	Eukaryota	Alveolata	Dinoflagellata	Dinophyceae	Gymnodiniales	Warnowiaceae	Warnowia	Warnowia_sp.
ASV183	35	109	351	0	0	338	0	0	0	0	571	434	270	0	30	Eukaryota	Alveolata	Dinoflagellata	Dinophyceae	Gymnodiniales	NA	NA	NA
ASV1830	0	0	0	0	0	0	0	0	0	0	0	0	66	0	0	Eukaryota	Alveolata	Dinoflagellata	Dinophyceae	Dinophyceae_X	Dinophyceae_XX	Dinophyceae_XXX	Dinophyceae_XXX_sp.
ASV1831	0	0	0	0	0	0	0	0	0	0	0	0	0	129	0	Eukaryota	Alveolata	Dinoflagellata	Dinophyceae	NA	NA	NA	NA
ASV1832	70	0	0	0	0	0	0	0	0	0	0	0	0	0	0	Eukaryota	Alveolata	Dinoflagellata	Syndiniales	Dino-Group-I	Dino-Group-I-Clade-4	Dino-Group-I-Clade-4_X	Dino-Group-I-Clade-4_X_sp.
ASV1833	33	0	0	0	0	0	0	0	0	0	0	0	34	0	0	Eukaryota	Alveolata	Dinoflagellata	Syndiniales	Dino-Group-III	Dino-Group-III_X	Dino-Group-III_XX	Dino-Group-III_XX_sp.
ASV1834	0	76	0	0	0	0	0	0	0	0	0	0	0	0	0	Eukaryota	Alveolata	Dinoflagellata	Dinophyceae	Dinophyceae_X	Dinophyceae_XX	Dinophyceae_XXX	Dinophyceae_XXX_sp.
ASV1835	0	25	0	0	0	61	0	0	0	0	0	0	0	0	0	Eukaryota	Alveolata	Dinoflagellata	Dinophyceae	NA	NA	NA	NA
ASV1836	0	0	85	0	0	0	0	0	0	0	0	0	0	0	0	Eukaryota	Alveolata	Dinoflagellata	Dinophyceae	NA	NA	NA	NA
ASV1837	0	0	85	0	0	0	0	0	0	0	0	0	0	0	0	Eukaryota	Alveolata	Dinoflagellata	Dinophyceae	Gymnodiniales	NA	NA	NA
ASV1838	0	0	0	0	0	0	242	0	0	0	0	0	0	0	0	Eukaryota	Alveolata	Dinoflagellata	Dinophyceae	Dinophyceae_X	Dinophyceae_XX	Dinophyceae_XXX	Dinophyceae_XXX_sp.
ASV1839	0	0	0	0	0	0	0	271	0	0	0	0	0	0	0	Eukaryota	Alveolata	Dinoflagellata	Syndiniales	Dino-Group-I	Dino-Group-I-Clade-1	Dino-Group-I-Clade-1_X	Dino-Group-I-Clade-1_X_sp.
ASV184	0	0	164	48	0	44	186	0	0	0	382	584	701	106	0	Eukaryota	Alveolata	Dinoflagellata	Syndiniales	Dino-Group-I	Dino-Group-I-Clade-5	Dino-Group-I-Clade-5_X	Dino-Group-I-Clade-5_X_sp.
ASV1840	0	0	0	0	0	0	0	0	0	95	0	0	0	0	0	Eukaryota	Alveolata	Dinoflagellata	Syndiniales	Dino-Group-I	Dino-Group-I-Clade-5	Dino-Group-I-Clade-5_X	Dino-Group-I-Clade-5_X_sp.
ASV1841	0	0	0	0	0	0	0	0	0	95	0	0	0	0	0	Eukaryota	Alveolata	Dinoflagellata	Syndiniales	Dino-Group-I	Dino-Group-I-Clade-5	Dino-Group-I-Clade-5_X	Dino-Group-I-Clade-5_X_sp.
ASV1842	0	0	0	0	0	0	0	0	0	0	0	0	65	0	0	Eukaryota	Alveolata	Dinoflagellata	Dinophyceae	NA	NA	NA	NA
ASV1843	0	75	0	0	0	0	0	0	0	0	0	0	0	0	0	Eukaryota	Alveolata	Dinoflagellata	Dinophyceae	NA	NA	NA	NA
ASV1844	0	0	84	0	0	0	0	0	0	0	0	0	0	0	0	Eukaryota	Alveolata	Dinoflagellata	Dinophyceae	NA	NA	NA	NA
ASV1845	0	0	0	61	0	0	0	0	0	0	0	0	0	87	0	Eukaryota	Alveolata	Dinoflagellata	Syndiniales	Dino-Group-I	Dino-Group-I-Clade-5	Dino-Group-I-Clade-5_X	Dino-Group-I-Clade-5_X_sp.
ASV1846	0	0	0	0	85	0	0	0	0	0	0	0	0	0	50	Eukaryota	Alveolata	Dinoflagellata	Syndiniales	Dino-Group-III	Dino-Group-III_X	Dino-Group-III_XX	Dino-Group-III_XX_sp.
ASV1847	0	0	0	0	0	51	0	0	0	0	38	0	0	0	0	Eukaryota	Alveolata	Dinoflagellata	Syndiniales	Dino-Group-I	Dino-Group-I-Clade-5	Dino-Group-I-Clade-5_X	Dino-Group-I-Clade-5_X_sp.
ASV1848	0	0	0	0	0	28	18	0	0	0	0	0	23	32	0	Eukaryota	Alveolata	Dinoflagellata	Syndiniales	Dino-Group-II	Dino-Group-II_X	Dino-Group-II_XX	Dino-Group-II_XX_sp.
ASV1849	0	0	0	0	0	0	0	268	0	0	0	0	0	0	0	Eukaryota	Alveolata	Dinoflagellata	Dinophyceae	NA	NA	NA	NA
ASV185	475	482	714	25	0	0	0	0	0	0	0	0	60	72	0	Eukaryota	Alveolata	Dinoflagellata	Syndiniales	Dino-Group-II	Dino-Group-II-Clade-16	Dino-Group-II-Clade-16_X	Dino-Group-II-Clade-16_X_sp.
ASV1850	0	0	0	0	0	0	0	0	87	0	0	0	0	0	0	Eukaryota	Alveolata	Dinoflagellata	Dinophyceae	NA	NA	NA	NA
ASV1851	0	0	0	0	0	0	0	0	0	94	0	0	0	0	0	Eukaryota	Alveolata	Dinoflagellata	Syndiniales	Dino-Group-I	Dino-Group-I-Clade-7	Dino-Group-I-Clade-7_X	Dino-Group-I-Clade-7_X_sp.
ASV1852	0	0	0	0	0	0	0	0	0	94	0	0	0	0	0	Eukaryota	Alveolata	Dinoflagellata	Syndiniales	Dino-Group-I	Dino-Group-I-Clade-2	Dino-Group-I-Clade-2_X	Dino-Group-I-Clade-2_X_sp.
ASV1853	0	0	0	0	0	0	0	0	0	94	0	0	0	0	0	Eukaryota	Alveolata	Dinoflagellata	Syndiniales	Dino-Group-II	Dino-Group-II-Clade-20	Dino-Group-II-Clade-20_X	Dino-Group-II-Clade-20_X_sp.
ASV1854	0	0	0	0	0	0	0	0	0	0	90	0	0	0	0	Eukaryota	Alveolata	Dinoflagellata	Dinophyceae	Dinophyceae_X	Dinophyceae_XX	Dinophyceae_XXX	Dinophyceae_XXX_sp.
ASV1855	0	0	0	0	0	0	0	0	0	0	0	0	65	0	0	Eukaryota	Alveolata	Dinoflagellata	Syndiniales	Dino-Group-II	Dino-Group-II-Clade-10-and-11	Dino-Group-II-Clade-10-and-11_X	Dino-Group-II-Clade-10-and-11_X_sp.
ASV1856	0	0	83	0	0	0	0	0	0	0	0	0	0	0	0	Eukaryota	Alveolata	Dinoflagellata	Dinophyceae	Dinophyceae_X	Dinophyceae_XX	Dinophyceae_XXX	Dinophyceae_XXX_sp.
ASV1857	0	0	0	0	168	0	0	0	0	0	0	0	0	0	0	Eukaryota	Alveolata	Dinoflagellata	Dinophyceae	Gymnodiniales	Gymnodiniaceae	Gymnodinium	Gymnodinium_sp.
ASV1858	0	0	0	0	0	28	0	0	0	0	0	0	0	0	69	Eukaryota	Alveolata	Dinoflagellata	Syndiniales	Dino-Group-II	Dino-Group-II-Clade-1	Dino-Group-II-Clade-1_X	Dino-Group-II-Clade-1_X_sp.
ASV1859	0	0	0	0	0	14	0	0	0	0	16	0	0	0	0	Eukaryota	Alveolata	Dinoflagellata	Dinophyceae	Dinophyceae_X	Dinophyceae_XX	Dinophyceae_XXX	Dinophyceae_XXX_sp.
ASV186	233	125	133	229	0	350	0	0	0	0	358	346	134	386	0	Eukaryota	Alveolata	Dinoflagellata	Dinophyceae	Gymnodiniales	Warnowiaceae	Warnowia	Warnowia_sp.
ASV1860	0	0	0	0	0	0	54	0	0	0	12	87	0	0	0	Eukaryota	Alveolata	Dinoflagellata	Dinophyceae	NA	NA	NA	NA
ASV1861	0	0	0	0	0	0	0	0	86	0	0	0	0	0	0	Eukaryota	Alveolata	Dinoflagellata	Dinophyceae	NA	NA	NA	NA
ASV1862	0	0	0	0	0	0	0	0	86	0	0	0	0	0	0	Eukaryota	Alveolata	Dinoflagellata	Syndiniales	Dino-Group-II	Dino-Group-II-Clade-1	Dino-Group-II-Clade-1_X	Dino-Group-II-Clade-1_X_sp.
ASV1863	0	0	0	0	0	0	0	0	0	93	0	0	0	0	0	Eukaryota	Alveolata	Dinoflagellata	Dinophyta_X	Dinophyta_XX	Dinophyta_XXX	Dinophyta_XXXX	Dinophyta_XXXX_sp.
ASV1864	0	0	0	0	0	0	0	0	0	0	0	0	0	0	100	Eukaryota	Alveolata	Dinoflagellata	Syndiniales	Dino-Group-III	Dino-Group-III_X	Dino-Group-III_XX	Dino-Group-III_XX_sp.
ASV1865	0	0	0	0	0	0	0	0	0	0	0	0	0	0	100	Eukaryota	Alveolata	Dinoflagellata	Dinophyceae	NA	NA	NA	NA
ASV1866	0	0	0	0	0	0	0	0	0	0	0	0	0	0	100	Eukaryota	Alveolata	Dinoflagellata	Syndiniales	Dino-Group-I	Dino-Group-I-Clade-2	Dino-Group-I-Clade-2_X	Dino-Group-I-Clade-2_X_sp.
ASV1867	0	0	0	0	0	0	0	0	0	0	0	0	0	0	100	Eukaryota	Alveolata	Dinoflagellata	Syndiniales	Dino-Group-II	Dino-Group-II-Clade-10-and-11	Dino-Group-II-Clade-10-and-11_X	Dino-Group-II-Clade-10-and-11_X_sp.
ASV1868	0	0	0	0	0	0	0	0	0	0	0	0	0	0	100	Eukaryota	Alveolata	Dinoflagellata	Dinophyceae	Prorocentrales	Prorocentraceae	Prorocentrum	NA
ASV1869	68	0	0	0	0	0	0	0	0	0	0	0	0	0	0	Eukaryota	Alveolata	Dinoflagellata	Dinophyceae	Gymnodiniales	Gymnodiniaceae	Gymnodinium	Gymnodinium_sp.
ASV187	0	0	0	0	0	191	0	0	0	9	0	0	0	0	0	Eukaryota	Alveolata	Dinoflagellata	Dinophyceae	Dinophyceae_X	Dinophyceae_XX	Dinophyceae_XXX	Dinophyceae_XXX_sp.
ASV1870	0	73	0	0	0	0	0	0	0	0	0	0	0	0	0	Eukaryota	Alveolata	Dinoflagellata	Dinophyceae	NA	NA	NA	NA
ASV1871	0	73	0	0	0	0	0	0	0	0	0	0	0	0	0	Eukaryota	Alveolata	Dinoflagellata	Dinophyceae	NA	NA	NA	NA
ASV1872	0	0	0	0	0	19	0	0	0	0	0	0	43	13	0	Eukaryota	Alveolata	Dinoflagellata	Syndiniales	Dino-Group-II	Dino-Group-II-Clade-1	Dino-Group-II-Clade-1_X	Dino-Group-II-Clade-1_X_sp.
ASV1873	0	0	0	0	0	0	0	0	0	92	0	0	0	0	0	Eukaryota	Alveolata	Dinoflagellata	Syndiniales	Dino-Group-I	Dino-Group-I-Clade-5	Dino-Group-I-Clade-5_X	Dino-Group-I-Clade-5_X_sp.
ASV1874	0	0	0	0	0	0	0	0	0	0	0	0	63	0	0	Eukaryota	Alveolata	Dinoflagellata	Dinophyceae	Gymnodiniales	Gymnodiniaceae	Margalefidinium	Margalefidinium_fulvescens
ASV1875	0	0	0	0	0	0	0	0	0	0	0	0	0	123	0	Eukaryota	Alveolata	Dinoflagellata	NA	NA	NA	NA	NA
ASV1876	0	0	0	0	0	0	0	0	0	0	0	0	0	0	99	Eukaryota	Alveolata	Dinoflagellata	Dinophyceae	Gymnodiniales	Gymnodiniaceae	Gyrodinium	Gyrodinium_helveticum
ASV1877	67	0	0	0	0	0	0	0	0	0	0	0	0	0	0	Eukaryota	Alveolata	Dinoflagellata	Dinophyceae	NA	NA	NA	NA
ASV1878	67	0	0	0	0	0	0	0	0	0	0	0	0	0	0	Eukaryota	Alveolata	Dinoflagellata	Dinophyceae	Dinophyceae_X	Dinophyceae_XX	Dinophyceae_XXX	Dinophyceae_XXX_sp.
ASV1879	3	0	0	0	0	11	148	0	0	0	4	7	4	3	0	Eukaryota	Alveolata	Dinoflagellata	Dinophyceae	NA	NA	NA	NA
ASV188	117	79	843	185	0	83	260	48	10	0	37	73	262	262	0	Eukaryota	Alveolata	Dinoflagellata	Syndiniales	Dino-Group-I	Dino-Group-I-Clade-1	Dino-Group-I-Clade-1_X	Dino-Group-I-Clade-1_X_sp.
ASV1880	0	73	0	0	0	0	0	0	0	0	0	0	0	0	0	Eukaryota	Alveolata	Dinoflagellata	Syndiniales	Dino-Group-I	Dino-Group-I-Clade-1	Dino-Group-I-Clade-1_X	Dino-Group-I-Clade-1_X_sp.
ASV1881	0	73	0	0	0	0	0	0	0	0	0	0	0	0	0	Eukaryota	Alveolata	Dinoflagellata	Dinophyceae	Gymnodiniales	Gymnodiniaceae	Lepidodinium	Lepidodinium_sp.
ASV1882	0	0	0	0	165	0	0	0	0	0	0	0	0	0	0	Eukaryota	Alveolata	Dinoflagellata	Dinophyceae	Peridiniales	Heterocapsaceae	Heterocapsa	Heterocapsa_nei/rotundata
ASV1883	0	0	0	0	85	0	0	0	0	0	0	0	0	59	0	Eukaryota	Alveolata	Dinoflagellata	Dinophyceae	NA	NA	NA	NA
ASV1884	0	0	0	0	0	24	0	0	0	0	0	0	45	0	0	Eukaryota	Alveolata	Dinoflagellata	Syndiniales	Dino-Group-II	Dino-Group-II-Clade-15	Dino-Group-II-Clade-15_X	Dino-Group-II-Clade-15_X_sp.
ASV1885	0	0	0	0	0	0	0	0	0	91	0	0	0	0	0	Eukaryota	Alveolata	Dinoflagellata	Syndiniales	Dino-Group-I	Dino-Group-I-Clade-5	Dino-Group-I-Clade-5_X	Dino-Group-I-Clade-5_X_sp.
ASV1886	0	0	0	0	0	0	0	0	0	0	0	132	0	0	0	Eukaryota	Alveolata	Dinoflagellata	Dinophyceae	Gymnodiniales	Warnowiaceae	Warnowia	Warnowia_sp.
ASV1887	0	0	0	0	0	0	0	0	0	0	0	0	0	122	0	Eukaryota	Alveolata	Dinoflagellata	Syndiniales	Dino-Group-I	Dino-Group-I-Clade-5	Dino-Group-I-Clade-5_X	Dino-Group-I-Clade-5_X_sp.
ASV1888	66	0	0	0	0	0	0	0	0	0	0	0	0	0	0	Eukaryota	Alveolata	Dinoflagellata	Syndiniales	Dino-Group-I	Dino-Group-I-Clade-5	Dino-Group-I-Clade-5_X	Dino-Group-I-Clade-5_X_sp.
ASV1889	66	0	0	0	0	0	0	0	0	0	0	0	0	0	0	Eukaryota	Alveolata	Dinoflagellata	Dinophyceae	Gymnodiniales	NA	NA	NA
ASV189	0	0	145	171	0	419	107	0	0	0	516	406	132	0	0	Eukaryota	Alveolata	Dinoflagellata	Dinophyceae	Torodiniales	Torodiniaceae	Torodinium	Torodinium_robustum
ASV1890	0	72	0	0	0	0	0	0	0	0	0	0	0	0	0	Eukaryota	Alveolata	Dinoflagellata	Syndiniales	Dino-Group-I	Dino-Group-I-Clade-1	Dino-Group-I-Clade-1_X	Dino-Group-I-Clade-1_X_sp.
ASV1891	0	72	0	0	0	0	0	0	0	0	0	0	0	0	0	Eukaryota	Alveolata	Dinoflagellata	Dinophyceae	Gymnodiniales	Gymnodiniaceae	Gyrodinium	Gyrodinium_dominans
ASV1892	0	47	0	29	0	0	0	0	0	0	0	0	12	0	0	Eukaryota	Alveolata	Dinoflagellata	Syndiniales	Dino-Group-II	Dino-Group-II-Clade-23	Dino-Group-II-Clade-23_X	Dino-Group-II-Clade-23_X_sp.
ASV1893	0	16	0	42	0	23	0	0	0	0	0	0	18	0	0	Eukaryota	Alveolata	Dinoflagellata	Dinophyceae	NA	NA	NA	NA
ASV1894	0	0	81	0	0	0	0	0	0	0	0	0	0	0	0	Eukaryota	Alveolata	Dinoflagellata	Dinophyceae	NA	NA	NA	NA
ASV1895	0	0	0	0	163	0	0	0	0	0	0	0	0	0	0	Eukaryota	Alveolata	Dinoflagellata	Syndiniales	Dino-Group-II	Dino-Group-II-Clade-1	Dino-Group-II-Clade-1_X	Dino-Group-II-Clade-1_X_sp.
ASV1896	0	0	0	0	163	0	0	0	0	0	0	0	0	0	0	Eukaryota	Alveolata	Dinoflagellata	Syndiniales	Dino-Group-II	Dino-Group-II-Clade-15	Dino-Group-II-Clade-15_X	Dino-Group-II-Clade-15_X_sp.
ASV1897	0	0	0	0	0	58	0	0	0	0	4	26	5	0	0	Eukaryota	Alveolata	Dinoflagellata	Syndiniales	Dino-Group-II	Dino-Group-II_X	Dino-Group-II_XX	Dino-Group-II_XX_sp.
ASV1898	0	0	0	0	0	0	0	0	83	0	0	0	0	0	0	Eukaryota	Alveolata	Dinoflagellata	Dinophyceae	NA	NA	NA	NA
ASV1899	0	0	0	0	0	0	0	0	83	0	0	0	0	0	0	Eukaryota	Alveolata	Dinoflagellata	Dinophyceae	Peridiniales	Blastodiniaceae	Blastodinium	Blastodinium_mangini
ASV19	2991	4988	6172	2478	0	0	0	0	0	160	0	0	0	248	0	Eukaryota	Alveolata	Dinoflagellata	Syndiniales	Dino-Group-I	Dino-Group-I-Clade-1	Dino-Group-I-Clade-1_X	Dino-Group-I-Clade-1_X_sp.
ASV190	0	0	0	32	1222	0	0	0	0	485	0	0	0	0	1052	Eukaryota	Alveolata	Dinoflagellata	Syndiniales	Dino-Group-I	Dino-Group-I-Clade-5	Dino-Group-I-Clade-5_X	Dino-Group-I-Clade-5_X_sp.
ASV1900	0	0	0	0	0	0	0	0	0	90	0	0	0	0	0	Eukaryota	Alveolata	Dinoflagellata	Syndiniales	Dino-Group-II	Dino-Group-II-Clade-7	Dino-Group-II-Clade-7_X	Dino-Group-II-Clade-7_X_sp.
ASV1901	0	0	0	0	0	0	0	0	0	90	0	0	0	0	0	Eukaryota	Alveolata	Dinoflagellata	Dinophyceae	NA	NA	NA	NA
ASV1902	0	0	0	0	0	0	0	0	0	90	0	0	0	0	0	Eukaryota	Alveolata	Dinoflagellata	Dinophyceae	NA	NA	NA	NA
ASV1903	0	0	0	0	0	0	0	0	0	90	0	0	0	0	0	Eukaryota	Alveolata	Dinoflagellata	Syndiniales	Dino-Group-I	Dino-Group-I-Clade-5	Dino-Group-I-Clade-5_X	Dino-Group-I-Clade-5_X_sp.
ASV1904	0	0	0	0	0	0	0	0	0	90	0	0	0	0	0	Eukaryota	Alveolata	Dinoflagellata	Dinophyceae	Dinophyceae_X	Dinophyceae_XX	Dinophyceae_XXX	Dinophyceae_XXX_sp.
ASV1905	0	0	0	0	0	0	0	0	0	65	0	0	0	0	27	Eukaryota	Alveolata	Dinoflagellata	Dinophyceae	NA	NA	NA	NA
ASV1906	0	0	0	0	0	0	0	0	0	47	0	0	0	58	0	Eukaryota	Alveolata	Dinoflagellata	Syndiniales	Dino-Group-II	Dino-Group-II-Clade-9	Dino-Group-II-Clade-9_X	Dino-Group-II-Clade-9_X_sp.
ASV1907	0	0	0	0	0	0	0	0	0	46	0	0	0	0	47	Eukaryota	Alveolata	Dinoflagellata	Syndiniales	Dino-Group-II	Dino-Group-II-Clade-9	Dino-Group-II-Clade-9_X	Dino-Group-II-Clade-9_X_sp.
ASV1908	0	0	0	0	0	0	0	0	0	36	0	0	0	72	0	Eukaryota	Alveolata	Dinoflagellata	Syndiniales	Dino-Group-II	Dino-Group-II-Clade-10-and-11	Dino-Group-II-Clade-10-and-11_X	Dino-Group-II-Clade-10-and-11_X_sp.
ASV1909	0	0	0	0	0	0	0	0	0	0	0	0	0	120	0	Eukaryota	Alveolata	Dinoflagellata	Syndiniales	Dino-Group-I	Dino-Group-I-Clade-5	Dino-Group-I-Clade-5_X	Dino-Group-I-Clade-5_X_sp.
ASV191	951	0	0	200	54	0	0	0	0	0	153	239	47	0	352	Eukaryota	Alveolata	Dinoflagellata	Syndiniales	Dino-Group-I	Dino-Group-I-Clade-5	Dino-Group-I-Clade-5_X	Dino-Group-I-Clade-5_X_sp.
ASV1910	0	0	0	0	0	0	0	0	0	0	0	0	0	0	97	Eukaryota	Alveolata	Dinoflagellata	Dinophyceae	NA	NA	NA	NA
ASV1911	0	0	0	0	0	0	0	0	0	0	0	0	0	0	97	Eukaryota	Alveolata	Dinoflagellata	Syndiniales	Dino-Group-I	Dino-Group-I-Clade-5	Dino-Group-I-Clade-5_X	Dino-Group-I-Clade-5_X_sp.
ASV1912	0	0	80	0	0	0	0	0	0	0	0	0	0	0	0	Eukaryota	Alveolata	Dinoflagellata	Syndiniales	Dino-Group-II	Dino-Group-II-Clade-20	Dino-Group-II-Clade-20_X	Dino-Group-II-Clade-20_X_sp.
ASV1913	0	0	80	0	0	0	0	0	0	0	0	0	0	0	0	Eukaryota	Alveolata	Dinoflagellata	Dinophyceae	Dinophyceae_X	Dinophyceae_XX	Dinophyceae_XXX	Dinophyceae_XXX_sp.
ASV1914	0	0	0	23	0	0	0	0	0	0	0	0	54	0	0	Eukaryota	Alveolata	Dinoflagellata	Dinophyceae	Peridiniales	NA	NA	NA
ASV1915	0	0	0	0	161	0	0	0	0	0	0	0	0	0	0	Eukaryota	Alveolata	Dinoflagellata	Dinophyceae	Gymnodiniales	Gymnodiniaceae	Gymnodinium	Gymnodinium_sp.
ASV1916	0	0	0	0	0	46	0	0	0	0	39	0	0	0	0	Eukaryota	Alveolata	Dinoflagellata	NA	NA	NA	NA	NA
ASV1917	0	0	0	0	0	46	0	0	0	0	39	0	0	0	0	Eukaryota	Alveolata	Dinoflagellata	Dinophyceae	Peridiniales	Thoracosphaeraceae	NA	NA
ASV1918	0	0	0	0	0	9	15	0	0	0	28	15	23	0	0	Eukaryota	Alveolata	Dinoflagellata	Syndiniales	Dino-Group-II	Dino-Group-II-Clade-17	Dino-Group-II-Clade-17_X	Dino-Group-II-Clade-17_X_sp.
ASV1919	0	0	0	0	0	0	0	254	0	0	0	0	0	0	0	Eukaryota	Alveolata	Dinoflagellata	Dinophyceae	NA	NA	NA	NA
ASV192	1236	0	0	0	0	103	0	0	0	0	183	70	68	7	0	Eukaryota	Alveolata	Dinoflagellata	Syndiniales	Dino-Group-I	Dino-Group-I-Clade-5	Dino-Group-I-Clade-5_X	Dino-Group-I-Clade-5_X_sp.
ASV1920	0	0	0	0	0	0	0	0	82	0	0	0	0	0	0	Eukaryota	Alveolata	Dinoflagellata	Dinophyceae	NA	NA	NA	NA
ASV1921	0	0	0	0	0	0	0	0	0	89	0	0	0	0	0	Eukaryota	Alveolata	Dinoflagellata	Dinophyceae	Gymnodiniales	Gymnodiniaceae	Gyrodinium	Gyrodinium_dominans
ASV1922	0	0	0	0	0	0	0	0	0	0	0	13	0	0	0	Eukaryota	Alveolata	Dinoflagellata	Syndiniales	Dino-Group-II	Dino-Group-II-Clade-20	Dino-Group-II-Clade-20_X	Dino-Group-II-Clade-20_X_sp.
ASV1923	0	0	0	0	0	0	0	0	0	0	0	0	61	0	0	Eukaryota	Alveolata	Dinoflagellata	Dinophyceae	Dinophyceae_X	Dinophyceae_XX	Dinophyceae_XXX	Dinophyceae_XXX_sp.
ASV1924	0	70	0	0	0	0	0	0	0	0	0	0	0	0	0	Eukaryota	Alveolata	Dinoflagellata	Dinophyceae	Dinophyceae_X	Dinophyceae_XX	Dinophyceae_XXX	Dinophyceae_XXX_sp.
ASV1925	0	70	0	0	0	0	0	0	0	0	0	0	0	0	0	Eukaryota	Alveolata	Dinoflagellata	Dinophyceae	Dinophyceae_X	Dinophyceae_XX	Dinophyceae_XXX	Dinophyceae_XXX_sp.
ASV1926	0	0	79	0	0	0	0	0	0	0	0	0	0	0	0	Eukaryota	Alveolata	Dinoflagellata	Syndiniales	Dino-Group-I	Dino-Group-I-Clade-5	Dino-Group-I-Clade-5_X	Dino-Group-I-Clade-5_X_sp.
ASV1927	0	0	0	0	159	0	0	0	0	0	0	0	0	0	0	Eukaryota	Alveolata	Dinoflagellata	Syndiniales	Dino-Group-II	Dino-Group-II-Clade-9	Dino-Group-II-Clade-9_X	Dino-Group-II-Clade-9_X_sp.
ASV1928	0	0	0	0	159	0	0	0	0	0	0	0	0	0	0	Eukaryota	Alveolata	Dinoflagellata	Dinophyceae	NA	NA	NA	NA
ASV1929	0	0	0	0	159	0	0	0	0	0	0	0	0	0	0	Eukaryota	Alveolata	Dinoflagellata	Syndiniales	Dino-Group-II	Dino-Group-II_X	Dino-Group-II_XX	Dino-Group-II_XX_sp.
ASV193	0	105	0	36	0	72	0	0	0	0	721	648	478	0	0	Eukaryota	Alveolata	Dinoflagellata	Syndiniales	Dino-Group-I	Dino-Group-I-Clade-5	Dino-Group-I-Clade-5_X	Dino-Group-I-Clade-5_X_sp.
ASV1930	0	0	0	0	159	0	0	0	0	0	0	0	0	0	0	Eukaryota	Alveolata	Dinoflagellata	Dinophyceae	NA	NA	NA	NA
ASV1931	0	0	0	0	0	27	0	0	0	0	0	0	20	0	0	Eukaryota	Alveolata	Dinoflagellata	Dinophyceae	Gymnodiniales	Kareniaceae	Karlodinium	Karlodinium_veneficum
ASV1932	0	0	0	0	0	0	224	0	0	0	0	0	0	0	0	Eukaryota	Alveolata	Dinoflagellata	Dinophyceae	NA	NA	NA	NA
ASV1933	0	0	0	0	0	0	0	0	81	0	0	0	0	0	0	Eukaryota	Alveolata	Dinoflagellata	Syndiniales	Dino-Group-II	Dino-Group-II-Clade-10-and-11	Dino-Group-II-Clade-10-and-11_X	Dino-Group-II-Clade-10-and-11_X_sp.
ASV1934	0	0	0	0	0	0	0	0	0	88	0	0	0	0	0	Eukaryota	Alveolata	Dinoflagellata	Dinophyceae	NA	NA	NA	NA
ASV1935	0	0	0	0	0	0	0	0	0	0	35	76	0	0	0	Eukaryota	Alveolata	Dinoflagellata	Syndiniales	Dino-Group-II	Dino-Group-II-Clade-25	Dino-Group-II-Clade-25_X	Dino-Group-II-Clade-25_X_sp.
ASV1936	0	0	0	0	0	0	0	0	0	0	0	0	60	0	0	Eukaryota	Alveolata	Dinoflagellata	Dinophyceae	Gymnodiniales	Gymnodiniaceae	NA	NA
ASV1937	0	0	0	0	0	0	0	0	0	0	0	0	0	118	0	Eukaryota	Alveolata	Dinoflagellata	Dinophyceae	NA	NA	NA	NA
ASV1938	0	0	0	0	0	0	0	0	0	0	0	0	0	118	0	Eukaryota	Alveolata	Dinoflagellata	Syndiniales	Dino-Group-II	Dino-Group-II-Clade-30	Dino-Group-II-Clade-30_X	Dino-Group-II-Clade-30_X_sp.
ASV1939	64	0	0	0	0	0	0	0	0	0	0	0	0	0	0	Eukaryota	Alveolata	Dinoflagellata	Syndiniales	Dino-Group-II	Dino-Group-II-Clade-10-and-11	Dino-Group-II-Clade-10-and-11_X	Dino-Group-II-Clade-10-and-11_X_sp.
ASV194	89	405	87	44	0	0	189	0	0	0	429	425	150	96	0	Eukaryota	Alveolata	Dinoflagellata	Dinophyceae	Gymnodiniales	NA	NA	NA
ASV1940	0	69	0	0	0	0	0	0	0	0	0	0	0	0	0	Eukaryota	Alveolata	Dinoflagellata	Syndiniales	Dino-Group-I	Dino-Group-I-Clade-4	Dino-Group-I-Clade-4_X	Dino-Group-I-Clade-4_X_sp.
ASV1941	0	0	78	0	0	0	0	0	0	0	0	0	0	0	0	Eukaryota	Alveolata	Dinoflagellata	Syndiniales	Dino-Group-II	Dino-Group-II-Clade-16	Dino-Group-II-Clade-16_X	Dino-Group-II-Clade-16_X_sp.
ASV1942	0	0	78	0	0	0	0	0	0	0	0	0	0	0	0	Eukaryota	Alveolata	Dinoflagellata	Dinophyceae	Prorocentrales	Prorocentraceae	Prorocentrum	NA
ASV1943	0	0	78	0	0	0	0	0	0	0	0	0	0	0	0	Eukaryota	Alveolata	Dinoflagellata	Dinophyceae	Peridiniales	Blastodiniaceae	Blastodinium	Blastodinium_contortum
ASV1944	0	0	0	0	0	50	0	0	0	0	0	0	0	0	0	Eukaryota	Alveolata	Dinoflagellata	Dinophyceae	NA	NA	NA	NA
ASV1945	0	0	0	0	0	0	66	0	0	0	0	0	42	0	0	Eukaryota	Alveolata	Dinoflagellata	Dinophyceae	Dinophyceae_X	Dinophyceae_XX	Dinophyceae_XXX	Dinophyceae_XXX_sp.
ASV1946	0	0	0	0	0	0	0	0	0	87	0	0	0	0	0	Eukaryota	Alveolata	Dinoflagellata	Syndiniales	Dino-Group-III	Dino-Group-III_X	Dino-Group-III_XX	Dino-Group-III_XX_sp.
ASV1947	0	0	0	0	0	0	0	0	0	0	0	67	28	0	0	Eukaryota	Alveolata	Dinoflagellata	Syndiniales	Dino-Group-I	Dino-Group-I-Clade-5	Dino-Group-I-Clade-5_X	Dino-Group-I-Clade-5_X_sp.
ASV1948	0	0	0	0	0	0	0	0	0	0	0	0	0	116	0	Eukaryota	Alveolata	Dinoflagellata	Syndiniales	Dino-Group-II	Dino-Group-II-Clade-10-and-11	Dino-Group-II-Clade-10-and-11_X	Dino-Group-II-Clade-10-and-11_X_sp.
ASV1949	0	0	35	0	0	0	0	0	0	47	0	0	0	0	0	Eukaryota	Alveolata	Dinoflagellata	Dinophyceae	Gymnodiniales	Kareniaceae	Karlodinium	Karlodinium_veneficum
ASV195	205	0	0	0	0	291	0	0	0	1187	0	0	0	50	290	Eukaryota	Alveolata	Dinoflagellata	Dinophyceae	NA	NA	NA	NA
ASV1950	0	0	0	91	0	0	0	0	0	43	0	0	0	0	0	Eukaryota	Alveolata	Dinoflagellata	Dinophyceae	Gymnodiniales	Gymnodiniaceae	Gyrodinium	Gyrodinium_spirale
ASV1951	0	0	0	0	156	0	0	0	0	0	0	0	0	0	0	Eukaryota	Alveolata	Dinoflagellata	Syndiniales	Dino-Group-II	Dino-Group-II-Clade-15	Dino-Group-II-Clade-15_X	Dino-Group-II-Clade-15_X_sp.
ASV1952	0	0	0	0	156	0	0	0	0	0	0	0	0	0	0	Eukaryota	Alveolata	Dinoflagellata	Syndiniales	Dino-Group-III	Dino-Group-III_X	Dino-Group-III_XX	Dino-Group-III_XX_sp.
ASV1953	0	0	0	0	0	12	0	0	0	0	0	98	0	8	0	Eukaryota	Alveolata	Dinoflagellata	Syndiniales	Dino-Group-II	Dino-Group-II-Clade-14	Dino-Group-II-Clade-14_X	Dino-Group-II-Clade-14_X_sp.
ASV1954	0	0	0	0	0	0	0	0	80	0	0	0	0	0	0	Eukaryota	Alveolata	Dinoflagellata	Dinophyceae	NA	NA	NA	NA
ASV1955	0	0	0	0	0	0	0	0	0	86	0	0	0	0	0	Eukaryota	Alveolata	Dinoflagellata	Syndiniales	Dino-Group-I	Dino-Group-I-Clade-2	Dino-Group-I-Clade-2_X	Dino-Group-I-Clade-2_X_sp.
ASV1956	0	0	0	0	0	0	0	0	0	0	0	0	59	0	0	Eukaryota	Alveolata	Dinoflagellata	Dinophyceae	Dinophyceae_X	Dinophyceae_XX	Dinophyceae_XXX	Dinophyceae_XXX_sp.
ASV1957	0	0	0	0	0	0	0	0	0	0	0	0	59	0	0	Eukaryota	Alveolata	Dinoflagellata	Syndiniales	Dino-Group-II	NA	NA	NA
ASV1958	0	0	0	0	0	0	0	0	0	0	0	0	0	0	92	Eukaryota	Alveolata	Dinoflagellata	Dinophyceae	NA	NA	NA	NA
ASV1959	0	0	0	0	0	0	0	0	0	0	0	0	0	0	92	Eukaryota	Alveolata	Dinoflagellata	Syndiniales	Dino-Group-II	Dino-Group-II-Clade-7	Dino-Group-II-Clade-7_X	Dino-Group-II-Clade-7_X_sp.
ASV196	502	253	0	0	0	0	0	0	0	131	0	0	649	0	0	Eukaryota	Alveolata	Dinoflagellata	Dinophyceae	NA	NA	NA	NA
ASV1960	0	68	0	0	0	0	0	0	0	0	0	0	0	0	0	Eukaryota	Alveolata	Dinoflagellata	Dinophyceae	Gymnodiniales	NA	NA	NA
ASV1961	0	51	0	0	0	0	0	0	0	0	20	0	0	0	0	Eukaryota	Alveolata	Dinoflagellata	Syndiniales	Dino-Group-II	Dino-Group-II-Clade-3	Dino-Group-II-Clade-3_X	Dino-Group-II-Clade-3_X_sp.
ASV1962	0	45	0	0	0	8	0	0	0	0	0	0	14	0	0	Eukaryota	Alveolata	Dinoflagellata	Syndiniales	Dino-Group-II	Dino-Group-II-Clade-21	Dino-Group-II-Clade-21_X	Dino-Group-II-Clade-21_X_sp.
ASV1963	0	0	76	0	0	0	0	0	0	0	0	0	0	0	0	Eukaryota	Alveolata	Dinoflagellata	Syndiniales	Dino-Group-II	Dino-Group-II-Clade-1	Dino-Group-II-Clade-1_X	Dino-Group-II-Clade-1_X_sp.
ASV1964	0	0	0	0	0	0	217	0	0	0	0	0	0	0	0	Eukaryota	Alveolata	Dinoflagellata	Syndiniales	Dino-Group-I	Dino-Group-I-Clade-2	Dino-Group-I-Clade-2_X	Dino-Group-I-Clade-2_X_sp.
ASV1965	0	0	0	0	0	0	0	0	79	0	0	0	0	0	0	Eukaryota	Alveolata	Dinoflagellata	Dinophyceae	Gymnodiniales	Gymnodiniaceae	Gymnodinium	Gymnodinium_sp.
ASV1966	0	0	0	0	0	0	0	0	79	0	0	0	0	0	0	Eukaryota	Alveolata	Dinoflagellata	Syndiniales	Dino-Group-I	Dino-Group-I-Clade-1	Dino-Group-I-Clade-1_X	Dino-Group-I-Clade-1_X_sp.
ASV1967	0	0	0	0	0	0	0	0	0	0	0	124	0	0	0	Eukaryota	Alveolata	Dinoflagellata	Syndiniales	Dino-Group-II	Dino-Group-II-Clade-5	Dino-Group-II-Clade-5_X	Dino-Group-II-Clade-5_X_sp.
ASV1968	0	0	0	0	0	0	0	0	0	0	0	0	0	0	91	Eukaryota	Alveolata	Dinoflagellata	Dinophyceae	NA	NA	NA	NA
ASV1969	0	0	0	0	0	0	0	0	0	0	0	0	0	0	91	Eukaryota	Alveolata	Dinoflagellata	Syndiniales	Dino-Group-II	Dino-Group-II-Clade-4	Dino-Group-II-Clade-4_X	Dino-Group-II-Clade-4_X_sp.
ASV197	0	0	0	15	0	0	92	40	1806	0	0	0	24	0	0	Eukaryota	Alveolata	Dinoflagellata	Syndiniales	Dino-Group-II	Dino-Group-II-Clade-9	Dino-Group-II-Clade-9_X	Dino-Group-II-Clade-9_X_sp.
ASV1970	0	0	0	0	0	0	0	0	0	0	0	0	0	0	91	Eukaryota	Alveolata	Dinoflagellata	Syndiniales	Dino-Group-II	Dino-Group-II-Clade-6	Dino-Group-II-Clade-6_X	Dino-Group-II-Clade-6_X_sp.
ASV1971	0	0	0	0	0	0	0	0	0	0	0	0	0	0	91	Eukaryota	Alveolata	Dinoflagellata	Syndiniales	Dino-Group-II	Dino-Group-II-Clade-21	Dino-Group-II-Clade-21_X	Dino-Group-II-Clade-21_X_sp.
ASV1972	62	0	0	0	0	0	0	0	0	0	0	0	0	0	0	Eukaryota	Alveolata	Dinoflagellata	Dinophyceae	Dinophyceae_X	Dinophyceae_XX	Dinophyceae_XXX	Dinophyceae_XXX_sp.
ASV1973	0	0	75	0	0	0	0	0	0	0	0	0	0	0	0	Eukaryota	Alveolata	Dinoflagellata	Dinophyceae	Gymnodiniales	Warnowiaceae	Warnowia	Warnowia_sp.
ASV1974	0	0	75	0	0	0	0	0	0	0	0	0	0	0	0	Eukaryota	Alveolata	Dinoflagellata	Syndiniales	Dino-Group-II	Dino-Group-II-Clade-10-and-11	Dino-Group-II-Clade-10-and-11_X	Dino-Group-II-Clade-10-and-11_X_sp.
ASV1975	0	0	0	59	0	24	0	0	0	0	30	0	0	0	0	Eukaryota	Alveolata	Dinoflagellata	Dinophyceae	Prorocentrales	Prorocentraceae	Prorocentrum	Prorocentrum_sp.
ASV1976	0	0	0	55	0	0	0	0	0	0	0	0	0	0	62	Eukaryota	Alveolata	Dinoflagellata	Dinophyceae	Gymnodiniales	NA	NA	NA
ASV1977	0	0	0	0	85	0	0	0	0	37	0	0	0	0	0	Eukaryota	Alveolata	Dinoflagellata	Syndiniales	Dino-Group-II	NA	NA	NA
ASV1978	0	0	0	0	0	0	0	0	78	0	0	0	0	0	0	Eukaryota	Alveolata	Dinoflagellata	Syndiniales	Dino-Group-II	NA	NA	NA
ASV1979	0	0	0	0	0	0	0	0	78	0	0	0	0	0	0	Eukaryota	Alveolata	Dinoflagellata	Dinophyceae	NA	NA	NA	NA
ASV198	0	825	447	107	0	29	217	111	0	0	0	52	35	0	0	Eukaryota	Alveolata	Dinoflagellata	Syndiniales	Dino-Group-I	Dino-Group-I-Clade-1	Dino-Group-I-Clade-1_X	Dino-Group-I-Clade-1_X_sp.
ASV1980	0	0	0	0	0	0	0	0	0	84	0	0	0	0	0	Eukaryota	Alveolata	Dinoflagellata	Syndiniales	Dino-Group-I	Dino-Group-I-Clade-1	Dino-Group-I-Clade-1_X	Dino-Group-I-Clade-1_X_sp.
ASV1981	0	0	0	0	0	0	0	0	0	84	0	0	0	0	0	Eukaryota	Alveolata	Dinoflagellata	Dinophyceae	Dinophyceae_X	Dinophyceae_XX	Dinophyceae_XXX	Dinophyceae_XXX_sp.
ASV1982	0	0	0	0	0	0	0	0	0	84	0	0	0	0	0	Eukaryota	Alveolata	Dinoflagellata	Dinophyceae	NA	NA	NA	NA
ASV1983	0	0	0	0	0	0	0	0	0	0	81	0	0	0	0	Eukaryota	Alveolata	Dinoflagellata	Dinophyceae	NA	NA	NA	NA
ASV1984	0	0	0	0	0	0	0	0	0	0	0	0	58	0	0	Eukaryota	Alveolata	Dinoflagellata	Syndiniales	Dino-Group-I	Dino-Group-I-Clade-5	Dino-Group-I-Clade-5_X	Dino-Group-I-Clade-5_X_sp.
ASV1985	0	0	0	0	0	0	0	0	0	0	0	0	0	0	90	Eukaryota	Alveolata	Dinoflagellata	Syndiniales	Dino-Group-II	Dino-Group-II-Clade-10-and-11	Dino-Group-II-Clade-10-and-11_X	Dino-Group-II-Clade-10-and-11_X_sp.
ASV1986	61	0	0	0	0	0	0	0	0	0	0	0	0	0	0	Eukaryota	Alveolata	Dinoflagellata	Syndiniales	Dino-Group-I	Dino-Group-I-Clade-1	Dino-Group-I-Clade-1_X	Dino-Group-I-Clade-1_X_sp.
ASV1987	61	0	0	0	0	0	0	0	0	0	0	0	0	0	0	Eukaryota	Alveolata	Dinoflagellata	Dinophyceae	NA	NA	NA	NA
ASV1988	0	66	0	0	0	0	0	0	0	0	0	0	0	0	0	Eukaryota	Alveolata	Dinoflagellata	Dinophyceae	NA	NA	NA	NA
ASV1989	0	66	0	0	0	0	0	0	0	0	0	0	0	0	0	Eukaryota	Alveolata	Dinoflagellata	Dinophyceae	Torodiniales	Torodiniaceae	Torodinium	Torodinium_teredo
ASV199	0	0	0	0	0	0	0	0	68	0	0	0	0	0	0	Eukaryota	Alveolata	Dinoflagellata	Syndiniales	Dino-Group-I	Dino-Group-I-Clade-1	Dino-Group-I-Clade-1_X	Dino-Group-I-Clade-1_X_sp.
ASV1990	0	16	0	38	0	0	0	0	0	0	0	35	14	0	0	Eukaryota	Alveolata	Dinoflagellata	Syndiniales	Dino-Group-III	Dino-Group-III_X	Dino-Group-III_XX	Dino-Group-III_XX_sp.
ASV1991	0	0	74	0	0	0	0	0	0	0	0	0	0	0	0	Eukaryota	Alveolata	Dinoflagellata	Dinophyceae	NA	NA	NA	NA
ASV1992	0	0	0	99	0	0	0	0	0	0	11	0	0	33	0	Eukaryota	Alveolata	Dinoflagellata	Dinophyceae	NA	NA	NA	NA
ASV1993	0	0	0	0	150	0	0	0	0	0	0	0	0	0	0	Eukaryota	Alveolata	Dinoflagellata	Syndiniales	Dino-Group-II	NA	NA	NA
ASV1994	0	0	0	0	114	0	0	0	0	0	0	0	0	27	0	Eukaryota	Alveolata	Dinoflagellata	Syndiniales	Dino-Group-II	Dino-Group-II-Clade-15	Dino-Group-II-Clade-15_X	Dino-Group-II-Clade-15_X_sp.
ASV1995	0	0	0	0	0	79	0	0	0	0	0	0	0	0	0	Eukaryota	Alveolata	Dinoflagellata	Syndiniales	Dino-Group-I	Dino-Group-I-Clade-5	Dino-Group-I-Clade-5_X	Dino-Group-I-Clade-5_X_sp.
ASV1996	0	0	0	0	0	75	0	0	0	0	0	6	0	0	0	Eukaryota	Alveolata	Dinoflagellata	Syndiniales	Dino-Group-II	Dino-Group-II-Clade-6	Dino-Group-II-Clade-6_X	Dino-Group-II-Clade-6_X_sp.
ASV1997	0	0	0	0	0	0	0	237	0	0	0	0	0	0	0	Eukaryota	Alveolata	Dinoflagellata	Dinophyceae	Gymnodiniales	Gymnodiniaceae	Gymnoxanthella	Gymnoxanthella_radiolariae
ASV1998	0	0	0	0	0	0	0	0	0	83	0	0	0	0	0	Eukaryota	Alveolata	Dinoflagellata	Dinophyceae	Dinophyceae_X	Dinophyceae_XX	Dinophyceae_XXX	Dinophyceae_XXX_sp.
ASV1999	0	0	0	0	0	0	0	0	0	0	14	0	5	0	0	Eukaryota	Alveolata	Dinoflagellata	Syndiniales	Dino-Group-II	Dino-Group-II-Clade-1	Dino-Group-II-Clade-1_X	Dino-Group-II-Clade-1_X_sp.
ASV2	3624	4052	3019	907	436	1859	6593	8016	13959	1166	948	1113	1257	1064	382	Eukaryota	Alveolata	Dinoflagellata	Syndiniales	Dino-Group-I	Dino-Group-I-Clade-1	Dino-Group-I-Clade-1_X	Dino-Group-I-Clade-1_X_sp.
ASV20	2272	600	1452	234	580	945	5010	4949	1626	298	484	764	2030	373	200	Eukaryota	Alveolata	Dinoflagellata	Syndiniales	Dino-Group-I	Dino-Group-I-Clade-1	Dino-Group-I-Clade-1_X	Dino-Group-I-Clade-1_X_sp.
ASV200	717	0	0	0	0	0	0	0	0	0	0	0	0	0	0	Eukaryota	Alveolata	Dinoflagellata	Dinophyceae	Peridiniales	Thoracosphaeraceae	Thoracosphaeraceae_X	Thoracosphaeraceae_X_sp.
ASV2000	0	0	0	0	0	0	0	0	0	0	0	42	0	60	0	Eukaryota	Alveolata	Dinoflagellata	Syndiniales	Dino-Group-II	Dino-Group-II-Clade-14	Dino-Group-II-Clade-14_X	Dino-Group-II-Clade-14_X_sp.
ASV2001	0	0	0	0	0	0	0	0	0	0	0	0	17	0	62	Eukaryota	Alveolata	Dinoflagellata	Syndiniales	Dino-Group-II	Dino-Group-II-Clade-44	Dino-Group-II-Clade-44_X	Dino-Group-II-Clade-44_X_sp.
ASV2002	0	0	0	0	0	0	0	0	0	0	0	0	0	0	89	Eukaryota	Alveolata	Dinoflagellata	Dinophyceae	NA	NA	NA	NA
ASV2003	61	0	0	0	0	0	0	0	0	0	0	0	0	0	0	Eukaryota	Alveolata	Dinoflagellata	Dinophyceae	Gymnodiniales	Gymnodiniaceae	Gymnodinium	Gymnodinium_sp.
ASV2004	0	65	0	0	0	0	0	0	0	0	0	0	0	0	0	Eukaryota	Alveolata	Dinoflagellata	Dinophyceae	NA	NA	NA	NA
ASV2005	0	65	0	0	0	0	0	0	0	0	0	0	0	0	0	Eukaryota	Alveolata	Dinoflagellata	Dinophyceae	Gymnodiniales	NA	NA	NA
ASV2006	0	65	0	0	0	0	0	0	0	0	0	0	0	0	0	Eukaryota	Alveolata	Dinoflagellata	Dinophyceae	Gymnodiniales	Gymnodiniaceae	NA	NA
ASV2007	0	65	0	0	0	0	0	0	0	0	0	0	0	0	0	Eukaryota	Alveolata	Dinoflagellata	Syndiniales	Dino-Group-I	Dino-Group-I-Clade-1	Dino-Group-I-Clade-1_X	Dino-Group-I-Clade-1_X_sp.
ASV2008	0	65	0	0	0	0	0	0	0	0	0	0	0	0	0	Eukaryota	Alveolata	Dinoflagellata	Syndiniales	Dino-Group-II	Dino-Group-II-Clade-25	Dino-Group-II-Clade-25_X	Dino-Group-II-Clade-25_X_sp.
ASV2009	0	38	0	72	0	0	0	0	0	0	0	0	0	0	0	Eukaryota	Alveolata	Dinoflagellata	Syndiniales	Dino-Group-II	Dino-Group-II-Clade-1	Dino-Group-II-Clade-1_X	Dino-Group-II-Clade-1_X_sp.
ASV201	0	0	28	0	62	0	0	778	1114	193	0	0	12	340	0	Eukaryota	Alveolata	Dinoflagellata	Syndiniales	Dino-Group-II	Dino-Group-II-Clade-16	Dino-Group-II-Clade-16_X	Dino-Group-II-Clade-16_X_sp.
ASV2010	0	0	32	0	0	44	0	0	0	0	0	0	0	0	0	Eukaryota	Alveolata	Dinoflagellata	Dinophyceae	Gymnodiniales	Kareniaceae	Karenia	Karenia_brevis
ASV2011	0	0	0	0	149	0	0	0	0	0	0	0	0	0	0	Eukaryota	Alveolata	Dinoflagellata	Dinophyceae	Dinophyceae_X	Dinophyceae_XX	Dinophyceae_XXX	Dinophyceae_XXX_sp.
ASV2012	0	0	0	0	0	78	0	0	0	0	0	0	0	0	0	Eukaryota	Alveolata	Dinoflagellata	Dinophyceae	Gymnodiniales	Warnowiaceae	Warnowia	Warnowia_sp.
ASV2013	0	0	0	0	0	71	0	0	0	0	0	0	5	0	0	Eukaryota	Alveolata	Dinoflagellata	Syndiniales	Dino-Group-I	Dino-Group-I-Clade-5	Dino-Group-I-Clade-5_X	Dino-Group-I-Clade-5_X_sp.
ASV2014	0	0	0	0	0	0	0	234	0	0	0	0	0	0	0	Eukaryota	Alveolata	Dinoflagellata	Syndiniales	Dino-Group-II	Dino-Group-II-Clade-23	Dino-Group-II-Clade-23_X	Dino-Group-II-Clade-23_X_sp.
ASV2015	0	0	0	0	0	0	0	234	0	0	0	0	0	0	0	Eukaryota	Alveolata	Dinoflagellata	Dinophyceae	NA	NA	NA	NA
ASV2016	0	0	0	0	0	0	0	0	76	0	0	0	0	0	0	Eukaryota	Alveolata	Dinoflagellata	Dinophyceae	Dinophyceae_X	Dinophyceae_XX	Dinophyceae_XXX	Dinophyceae_XXX_sp.
ASV2017	0	0	0	0	0	0	0	0	0	42	0	0	0	0	43	Eukaryota	Alveolata	Dinoflagellata	Dinophyceae	NA	NA	NA	NA
ASV2018	0	0	0	0	0	0	0	0	0	0	0	0	56	0	0	Eukaryota	Alveolata	Dinoflagellata	Dinophyceae	Dinophyceae_X	Dinophyceae_XX	Dinophyceae_XXX	Dinophyceae_XXX_sp.
ASV2019	0	0	0	0	0	0	0	0	0	0	0	0	56	0	0	Eukaryota	Alveolata	Dinoflagellata	Syndiniales	Dino-Group-I	Dino-Group-I-Clade-5	Dino-Group-I-Clade-5_X	Dino-Group-I-Clade-5_X_sp.
ASV202	452	875	229	0	0	0	0	0	0	0	0	0	0	0	0	Eukaryota	Alveolata	Dinoflagellata	Dinophyceae	Peridiniales	Blastodiniaceae	Blastodinium	Blastodinium_mangini
ASV2020	0	0	0	0	0	0	0	0	0	0	0	0	0	0	88	Eukaryota	Alveolata	Dinoflagellata	Dinophyceae	NA	NA	NA	NA
ASV2021	60	0	0	0	0	0	0	0	0	0	0	0	0	0	0	Eukaryota	Alveolata	Dinoflagellata	Dinophyceae	NA	NA	NA	NA
ASV2022	0	58	0	0	0	0	0	0	0	0	0	0	0	11	0	Eukaryota	Alveolata	Dinoflagellata	Dinophyceae	NA	NA	NA	NA
ASV2023	0	6	9	6	0	0	61	0	0	0	0	28	12	0	0	Eukaryota	Alveolata	Dinoflagellata	Syndiniales	Dino-Group-II	Dino-Group-II_X	Dino-Group-II_XX	Dino-Group-II_XX_sp.
ASV2024	0	0	73	0	0	0	0	0	0	0	0	0	0	0	0	Eukaryota	Alveolata	Dinoflagellata	Syndiniales	Dino-Group-I	Dino-Group-I-Clade-1	Dino-Group-I-Clade-1_X	Dino-Group-I-Clade-1_X_sp.
ASV2025	0	0	73	0	0	0	0	0	0	0	0	0	0	0	0	Eukaryota	Alveolata	Dinoflagellata	Dinophyceae	Gymnodiniales	Gymnodiniaceae	Gyrodinium	Gyrodinium_dominans
ASV2026	0	0	0	116	0	0	0	0	0	26	0	0	0	0	0	Eukaryota	Alveolata	Dinoflagellata	Dinophyceae	Peridiniales	NA	NA	NA
ASV2027	0	0	0	0	147	0	0	0	0	0	0	0	0	0	0	Eukaryota	Alveolata	Dinoflagellata	Syndiniales	NA	NA	NA	NA
ASV2028	0	0	0	0	0	15	0	0	0	0	0	0	6	0	60	Eukaryota	Alveolata	Dinoflagellata	Syndiniales	Dino-Group-II	Dino-Group-II-Clade-30	Dino-Group-II-Clade-30_X	Dino-Group-II-Clade-30_X_sp.
ASV2029	0	0	0	0	0	0	206	0	0	0	0	0	0	0	0	Eukaryota	Alveolata	Dinoflagellata	Syndiniales	Dino-Group-II	Dino-Group-II-Clade-1	Dino-Group-II-Clade-1_X	Dino-Group-II-Clade-1_X_sp.
ASV203	0	0	0	0	0	0	0	0	0	601	0	0	0	0	1446	Eukaryota	Alveolata	Dinoflagellata	Dinophyceae	Gymnodiniales	Chytriodiniaceae	Chytriodinium	Chytriodinium_roseum
ASV2030	0	0	0	0	0	0	0	0	75	0	0	0	0	0	0	Eukaryota	Alveolata	Dinoflagellata	Dinophyceae	NA	NA	NA	NA
ASV2031	0	0	0	0	0	0	0	0	0	81	0	0	0	0	0	Eukaryota	Alveolata	Dinoflagellata	Dinophyceae	NA	NA	NA	NA
ASV2032	0	0	0	0	0	0	0	0	0	81	0	0	0	0	0	Eukaryota	Alveolata	Dinoflagellata	Dinophyceae	NA	NA	NA	NA
ASV2033	0	0	0	0	0	0	0	0	0	0	35	42	11	0	0	Eukaryota	Alveolata	Dinoflagellata	Syndiniales	Dino-Group-II	Dino-Group-II-Clade-10-and-11	Dino-Group-II-Clade-10-and-11_X	Dino-Group-II-Clade-10-and-11_X_sp.
ASV2034	0	64	0	0	0	0	0	0	0	0	0	0	0	0	0	Eukaryota	Alveolata	Dinoflagellata	Dinophyceae	NA	NA	NA	NA
ASV2035	0	64	0	0	0	0	0	0	0	0	0	0	0	0	0	Eukaryota	Alveolata	Dinoflagellata	Dinophyceae	Gymnodiniales	NA	NA	NA
ASV2036	0	64	0	0	0	0	0	0	0	0	0	0	0	0	0	Eukaryota	Alveolata	Dinoflagellata	Syndiniales	Dino-Group-I	Dino-Group-I-Clade-4	Dino-Group-I-Clade-4_X	Dino-Group-I-Clade-4_X_sp.
ASV2037	0	3	0	0	0	45	13	0	0	0	0	0	16	0	0	Eukaryota	Alveolata	Dinoflagellata	Syndiniales	Dino-Group-I	Dino-Group-I-Clade-8	Dino-Group-I-Clade-8_X	Dino-Group-I-Clade-8_X_sp.
ASV2038	0	0	72	0	0	0	0	0	0	0	0	0	0	0	0	Eukaryota	Alveolata	Dinoflagellata	Dinophyceae	Gymnodiniales	Kareniaceae	NA	NA
ASV2039	0	0	72	0	0	0	0	0	0	0	0	0	0	0	0	Eukaryota	Alveolata	Dinoflagellata	Syndiniales	Dino-Group-I	Dino-Group-I-Clade-1	Dino-Group-I-Clade-1_X	Dino-Group-I-Clade-1_X_sp.
ASV204	0	0	0	288	0	270	153	0	0	0	390	108	631	0	64	Eukaryota	Alveolata	Dinoflagellata	Syndiniales	Dino-Group-I	Dino-Group-I-Clade-5	Dino-Group-I-Clade-5_X	Dino-Group-I-Clade-5_X_sp.
ASV2040	0	0	72	0	0	0	0	0	0	0	0	0	0	0	0	Eukaryota	Alveolata	Dinoflagellata	Syndiniales	Dino-Group-II	NA	NA	NA
ASV2041	0	0	72	0	0	0	0	0	0	0	0	0	0	0	0	Eukaryota	Alveolata	Dinoflagellata	Dinophyceae	NA	NA	NA	NA
ASV2042	0	0	72	0	0	0	0	0	0	0	0	0	0	0	0	Eukaryota	Alveolata	Dinoflagellata	Dinophyceae	NA	NA	NA	NA
ASV2043	0	0	0	63	0	47	0	0	0	0	0	0	0	0	0	Eukaryota	Alveolata	Dinoflagellata	Syndiniales	Dino-Group-I	Dino-Group-I-Clade-5	Dino-Group-I-Clade-5_X	Dino-Group-I-Clade-5_X_sp.
ASV2044	0	0	0	0	145	0	0	0	0	0	0	0	0	0	0	Eukaryota	Alveolata	Dinoflagellata	Syndiniales	Dino-Group-I	Dino-Group-I-Clade-5	Dino-Group-I-Clade-5_X	Dino-Group-I-Clade-5_X_sp.
ASV2045	0	0	0	0	145	0	0	0	0	0	0	0	0	0	0	Eukaryota	Alveolata	Dinoflagellata	Syndiniales	Dino-Group-II	Dino-Group-II-Clade-7	Dino-Group-II-Clade-7_X	Dino-Group-II-Clade-7_X_sp.
ASV2046	0	0	0	0	0	45	0	0	0	0	0	0	0	44	0	Eukaryota	Alveolata	Dinoflagellata	Syndiniales	Dino-Group-II	Dino-Group-II-Clade-22	Dino-Group-II-Clade-22_X	Dino-Group-II-Clade-22_X_sp.
ASV2047	0	0	0	0	0	0	0	0	0	80	0	0	0	0	0	Eukaryota	Alveolata	Dinoflagellata	Dinophyceae	Gymnodiniales	Gymnodiniaceae	Balechina	Balechina_pachydermata
ASV2048	0	0	0	0	0	0	0	0	0	80	0	0	0	0	0	Eukaryota	Alveolata	Dinoflagellata	NA	NA	NA	NA	NA
ASV2049	0	0	0	0	0	0	0	0	0	16	0	0	0	0	69	Eukaryota	Alveolata	Dinoflagellata	Dinophyceae	Dinophyceae_X	Dinophyceae_XX	Dinophyceae_XXX	Dinophyceae_XXX_sp.
ASV205	0	114	127	154	0	538	209	0	0	0	64	183	356	0	0	Eukaryota	Alveolata	Dinoflagellata	Syndiniales	Dino-Group-II	Dino-Group-II-Clade-36	Dino-Group-II-Clade-36_X	Dino-Group-II-Clade-36_X_sp.
ASV2050	0	0	0	0	0	0	0	0	0	0	42	0	25	0	0	Eukaryota	Alveolata	Dinoflagellata	Syndiniales	Dino-Group-I	Dino-Group-I-Clade-5	Dino-Group-I-Clade-5_X	Dino-Group-I-Clade-5_X_sp.
ASV2051	0	0	0	0	0	0	0	0	0	0	0	0	55	0	0	Eukaryota	Alveolata	Dinoflagellata	Dinophyceae	Gonyaulacales	Ceratiaceae	Tripos	Tripos_furca
ASV2052	0	0	0	0	0	0	0	0	0	0	0	0	55	0	0	Eukaryota	Alveolata	Dinoflagellata	Dinophyceae	NA	NA	NA	NA
ASV2053	0	0	0	0	0	0	0	0	0	0	0	0	0	107	0	Eukaryota	Alveolata	Dinoflagellata	Dinophyceae	Dinophyceae_X	Dinophyceae_XX	Dinophyceae_XXX	Dinophyceae_XXX_sp.
ASV2054	0	0	0	0	0	0	0	0	0	0	0	0	0	107	0	Eukaryota	Alveolata	Dinoflagellata	Syndiniales	Dino-Group-I	Dino-Group-I-Clade-5	Dino-Group-I-Clade-5_X	Dino-Group-I-Clade-5_X_sp.
ASV2055	0	0	0	0	0	0	0	0	0	0	0	0	0	0	86	Eukaryota	Alveolata	Dinoflagellata	Syndiniales	Dino-Group-V	Dino-Group-V_X	Dino-Group-V_XX	Dino-Group-V_XX_sp.
ASV2056	0	0	0	0	0	0	0	0	0	0	0	0	0	0	86	Eukaryota	Alveolata	Dinoflagellata	Dinophyceae	Peridiniales	NA	NA	NA
ASV2057	0	0	0	0	0	0	0	0	0	0	0	0	0	0	86	Eukaryota	Alveolata	Dinoflagellata	Syndiniales	Dino-Group-IV	Dino-Group-IV-Syndinium-Group	Syndinium	Syndinium_turbo
ASV2058	35	0	0	0	0	25	0	14	0	0	0	0	0	0	0	Eukaryota	Alveolata	Dinoflagellata	Syndiniales	Dino-Group-II	Dino-Group-II_X	Dino-Group-II_XX	Dino-Group-II_XX_sp.
ASV2059	18	0	0	0	0	0	0	0	0	55	0	0	0	0	0	Eukaryota	Alveolata	Dinoflagellata	Syndiniales	Dino-Group-I	Dino-Group-I-Clade-3	Dino-Group-I-Clade-3_X	Dino-Group-I-Clade-3_X_sp.
ASV206	103	108	86	0	0	0	155	219	460	0	0	0	36	0	0	Eukaryota	Alveolata	Dinoflagellata	Syndiniales	Dino-Group-I	Dino-Group-I-Clade-1	Dino-Group-I-Clade-1_X	Dino-Group-I-Clade-1_X_sp.
ASV2060	0	63	0	0	0	0	0	0	0	0	0	0	0	0	0	Eukaryota	Alveolata	Dinoflagellata	Dinophyceae	NA	NA	NA	NA
ASV2061	0	0	71	0	0	0	0	0	0	0	0	0	0	0	0	Eukaryota	Alveolata	Dinoflagellata	Dinophyceae	NA	NA	NA	NA
ASV2062	0	0	71	0	0	0	0	0	0	0	0	0	0	0	0	Eukaryota	Alveolata	Dinoflagellata	Dinophyceae	Gymnodiniales	Warnowiaceae	Warnowia	Warnowia_sp.
ASV2063	0	0	0	137	0	0	18	0	0	0	0	10	0	0	0	Eukaryota	Alveolata	Dinoflagellata	Syndiniales	Dino-Group-II	Dino-Group-II-Clade-10-and-11	Dino-Group-II-Clade-10-and-11_X	Dino-Group-II-Clade-10-and-11_X_sp.
ASV2064	0	0	0	55	0	0	0	0	0	0	0	0	12	21	0	Eukaryota	Alveolata	Dinoflagellata	Syndiniales	Dino-Group-III	Dino-Group-III_X	Dino-Group-III_XX	Dino-Group-III_XX_sp.
ASV2065	0	0	0	25	0	51	0	0	0	0	12	0	0	0	0	Eukaryota	Alveolata	Dinoflagellata	Syndiniales	Dino-Group-II	NA	NA	NA
ASV2066	0	0	0	0	0	0	0	0	0	79	0	0	0	0	0	Eukaryota	Alveolata	Dinoflagellata	Dinophyceae	Peridiniales	NA	NA	NA
ASV2067	0	0	0	0	0	0	0	0	0	0	50	0	19	0	0	Eukaryota	Alveolata	Dinoflagellata	Dinophyceae	NA	NA	NA	NA
ASV2068	0	0	0	0	0	0	0	0	0	0	20	0	40	0	0	Eukaryota	Alveolata	Dinoflagellata	Syndiniales	Dino-Group-II	Dino-Group-II-Clade-2	Dino-Group-II-Clade-2_X	Dino-Group-II-Clade-2_X_sp.
ASV2069	0	0	0	0	0	0	0	0	0	0	0	0	54	0	0	Eukaryota	Alveolata	Dinoflagellata	Dinophyceae	Gymnodiniales	Warnowiaceae	Warnowia	Warnowia_sp.
ASV207	0	46	368	204	0	501	127	0	0	68	191	204	166	0	135	Eukaryota	Alveolata	Dinoflagellata	Dinophyceae	NA	NA	NA	NA
ASV2070	0	0	0	0	0	0	0	0	0	0	0	0	0	0	85	Eukaryota	Alveolata	Dinoflagellata	Dinophyceae	Gymnodiniales	Gymnodiniaceae	Gyrodinium	Gyrodinium_dominans
ASV2071	58	0	0	0	0	0	0	0	0	0	0	0	0	0	0	Eukaryota	Alveolata	Dinoflagellata	Dinophyceae	Dinophyceae_X	Dinophyceae_XX	Dinophyceae_XXX	Dinophyceae_XXX_sp.
ASV2072	0	62	0	0	0	0	0	0	0	0	0	0	0	0	0	Eukaryota	Alveolata	Dinoflagellata	Dinophyceae	Dinophyceae_X	Dinophyceae_XX	Cucumeridinium	Cucumeridinium_lira
ASV2073	0	62	0	0	0	0	0	0	0	0	0	0	0	0	0	Eukaryota	Alveolata	Dinoflagellata	Dinophyceae	NA	NA	NA	NA
ASV2074	0	62	0	0	0	0	0	0	0	0	0	0	0	0	0	Eukaryota	Alveolata	Dinoflagellata	Dinophyceae	Gymnodiniales	Gymnodiniaceae	NA	NA
ASV2075	0	62	0	0	0	0	0	0	0	0	0	0	0	0	0	Eukaryota	Alveolata	Dinoflagellata	Dinophyceae	Peridiniales	Blastodiniaceae	Blastodinium	Blastodinium_mangini
ASV2076	0	62	0	0	0	0	0	0	0	0	0	0	0	0	0	Eukaryota	Alveolata	Dinoflagellata	Dinophyceae	Prorocentrales	Prorocentraceae	Prorocentrum	Prorocentrum_sp.
ASV2077	0	50	0	0	0	0	38	0	0	0	0	0	0	0	0	Eukaryota	Alveolata	Dinoflagellata	Dinophyceae	Dinophyceae_X	Dinophyceae_XX	Dinophyceae_XXX	Dinophyceae_XXX_sp.
ASV2078	0	0	70	0	0	0	0	0	0	0	0	0	0	0	0	Eukaryota	Alveolata	Dinoflagellata	Syndiniales	Dino-Group-II	Dino-Group-II-Clade-10-and-11	Dino-Group-II-Clade-10-and-11_X	Dino-Group-II-Clade-10-and-11_X_sp.
ASV2079	0	0	70	0	0	0	0	0	0	0	0	0	0	0	0	Eukaryota	Alveolata	Dinoflagellata	Dinophyceae	Gymnodiniales	Gymnodiniaceae	Gymnodinium	NA
ASV208	0	0	13	293	1174	61	99	0	0	754	39	79	98	0	0	Eukaryota	Alveolata	Dinoflagellata	Syndiniales	Dino-Group-I	Dino-Group-I-Clade-5	Dino-Group-I-Clade-5_X	Dino-Group-I-Clade-5_X_sp.
ASV2080	0	0	48	0	0	15	0	0	0	0	0	13	0	0	0	Eukaryota	Alveolata	Dinoflagellata	Syndiniales	Dino-Group-II	Dino-Group-II-Clade-8	Dino-Group-II-Clade-8_X	Dino-Group-II-Clade-8_X_sp.
ASV2081	0	0	0	122	0	5	25	0	0	0	0	4	0	3	0	Eukaryota	Alveolata	Dinoflagellata	Dinophyceae	NA	NA	NA	NA
ASV2082	0	0	0	0	141	0	0	0	0	0	0	0	0	0	0	Eukaryota	Alveolata	Dinoflagellata	Dinophyceae	Peridiniales	Heterocapsaceae	Heterocapsa	NA
ASV2083	0	0	0	0	83	0	0	0	0	0	0	0	0	0	34	Eukaryota	Alveolata	Dinoflagellata	Syndiniales	Dino-Group-I	Dino-Group-I-Clade-5	Dino-Group-I-Clade-5_X	Dino-Group-I-Clade-5_X_sp.
ASV2084	0	0	0	0	0	0	199	0	0	0	0	0	0	0	0	Eukaryota	Alveolata	Dinoflagellata	Syndiniales	Dino-Group-II	Dino-Group-II-Clade-3	Dino-Group-II-Clade-3_X	Dino-Group-II-Clade-3_X_sp.
ASV2085	0	0	0	0	0	0	0	0	72	0	0	0	0	0	0	Eukaryota	Alveolata	Dinoflagellata	Syndiniales	Dino-Group-II	Dino-Group-II-Clade-10-and-11	Dino-Group-II-Clade-10-and-11_X	Dino-Group-II-Clade-10-and-11_X_sp.
ASV2086	0	0	0	0	0	0	0	0	72	0	0	0	0	0	0	Eukaryota	Alveolata	Dinoflagellata	Dinophyceae	NA	NA	NA	NA
ASV2087	0	0	0	0	0	0	0	0	0	78	0	0	0	0	0	Eukaryota	Alveolata	Dinoflagellata	Dinophyceae	NA	NA	NA	NA
ASV2088	0	0	0	0	0	0	0	0	0	78	0	0	0	0	0	Eukaryota	Alveolata	Dinoflagellata	Dinophyceae	NA	NA	NA	NA
ASV2089	0	0	0	0	0	0	0	0	0	78	0	0	0	0	0	Eukaryota	Alveolata	Dinoflagellata	Dinophyceae	Gymnodiniales	Gymnodiniaceae	Gyrodinium	NA
ASV209	0	61	42	328	121	411	441	0	0	0	10	307	185	601	0	Eukaryota	Alveolata	Dinoflagellata	Dinophyceae	NA	NA	NA	NA
ASV2090	0	0	0	0	0	0	0	0	0	78	0	0	0	0	0	Eukaryota	Alveolata	Dinoflagellata	Syndiniales	Dino-Group-I	Dino-Group-I-Clade-2	Dino-Group-I-Clade-2_X	Dino-Group-I-Clade-2_X_sp.
ASV2091	0	0	0	0	0	0	0	0	0	78	0	0	0	0	0	Eukaryota	Alveolata	Dinoflagellata	Dinophyceae	Peridiniales	Heterocapsaceae	Heterocapsa	Heterocapsa_nei/rotundata
ASV2092	0	0	0	0	0	0	0	0	0	0	0	0	0	104	0	Eukaryota	Alveolata	Dinoflagellata	Syndiniales	Dino-Group-II	Dino-Group-II-Clade-6	Dino-Group-II-Clade-6_X	Dino-Group-II-Clade-6_X_sp.
ASV2093	0	0	0	0	0	0	0	0	0	0	0	0	0	0	84	Eukaryota	Alveolata	Dinoflagellata	Syndiniales	Dino-Group-III	Dino-Group-III_X	Dino-Group-III_XX	Dino-Group-III_XX_sp.
ASV2094	0	0	0	0	0	0	0	0	0	0	0	0	0	0	84	Eukaryota	Alveolata	Dinoflagellata	Syndiniales	Dino-Group-II	Dino-Group-II-Clade-10-and-11	Dino-Group-II-Clade-10-and-11_X	Dino-Group-II-Clade-10-and-11_X_sp.
ASV2095	57	0	0	0	0	0	0	0	0	0	0	0	0	0	0	Eukaryota	Alveolata	Dinoflagellata	Dinophyceae	Dinophyceae_X	Dinophyceae_XX	Dinophyceae_XXX	Dinophyceae_XXX_sp.
ASV2096	0	61	0	0	0	0	0	0	0	0	0	0	0	0	0	Eukaryota	Alveolata	Dinoflagellata	Syndiniales	Dino-Group-II	Dino-Group-II-Clade-1	Dino-Group-II-Clade-1_X	Dino-Group-II-Clade-1_X_sp.
ASV2097	0	61	0	0	0	0	0	0	0	0	0	0	0	0	0	Eukaryota	Alveolata	Dinoflagellata	Dinophyceae	Peridiniales	Blastodiniaceae	Blastodinium	Blastodinium_mangini
ASV2098	0	2	4	4	7	10	0	0	0	11	34	0	0	0	9	Eukaryota	Alveolata	Dinoflagellata	Dinophyceae	Dinophyceae_X	Dinophyceae_XX	Dinophyceae_XXX	Dinophyceae_XXX_sp.
ASV2099	0	0	69	0	0	0	0	0	0	0	0	0	0	0	0	Eukaryota	Alveolata	Dinoflagellata	Dinophyceae	Gymnodiniales	Gymnodiniaceae	Gyrodinium	Gyrodinium_dominans
ASV21	195	324	1184	1126	355	3142	581	0	91	101	3510	2366	1170	3300	1000	Eukaryota	Alveolata	Dinoflagellata	Dinophyceae	NA	NA	NA	NA
ASV210	0	37	133	173	612	0	0	0	0	1033	0	0	0	0	257	Eukaryota	Alveolata	Dinoflagellata	Dinophyceae	Dinophyceae_X	Dinophyceae_XX	Dinophyceae_XXX	Dinophyceae_XXX_sp.
ASV2100	0	0	22	67	0	0	0	0	0	0	0	0	0	0	16	Eukaryota	Alveolata	Dinoflagellata	Syndiniales	Dino-Group-II	Dino-Group-II-Clade-19	Dino-Group-II-Clade-19_X	Dino-Group-II-Clade-19_X_sp.
ASV2101	0	0	0	40	0	0	0	0	0	20	0	0	0	51	0	Eukaryota	Alveolata	Dinoflagellata	Dinophyceae	Dinophyceae_X	Dinophyceae_XX	Dinophyceae_XXX	Dinophyceae_XXX_sp.
ASV2102	0	0	0	0	139	0	0	0	0	0	0	0	0	0	0	Eukaryota	Alveolata	Dinoflagellata	Dinophyceae	NA	NA	NA	NA
ASV2103	0	0	0	0	139	0	0	0	0	0	0	0	0	0	0	Eukaryota	Alveolata	Dinoflagellata	Syndiniales	Dino-Group-III	Dino-Group-III_X	Dino-Group-III_XX	Dino-Group-III_XX_sp.
ASV2104	0	0	0	0	139	0	0	0	0	0	0	0	0	0	0	Eukaryota	Alveolata	Dinoflagellata	Dinophyceae	NA	NA	NA	NA
ASV2105	0	0	0	0	0	27	0	0	0	0	0	0	0	66	0	Eukaryota	Alveolata	Dinoflagellata	Dinophyceae	NA	NA	NA	NA
ASV2106	0	0	0	0	0	18	66	0	0	0	31	0	0	0	0	Eukaryota	Alveolata	Dinoflagellata	Dinophyceae	Gymnodiniales	Gymnodiniaceae	Margalefidinium	Margalefidinium_polykrikoides
ASV2107	0	0	0	0	0	0	0	0	0	77	0	0	0	0	0	Eukaryota	Alveolata	Dinoflagellata	Syndiniales	Dino-Group-I	Dino-Group-I-Clade-5	Dino-Group-I-Clade-5_X	Dino-Group-I-Clade-5_X_sp.
ASV2108	0	0	0	0	0	0	0	0	0	77	0	0	0	0	0	Eukaryota	Alveolata	Dinoflagellata	Dinophyceae	NA	NA	NA	NA
ASV2109	0	0	0	0	0	0	0	0	0	0	74	0	0	0	0	Eukaryota	Alveolata	Dinoflagellata	Dinophyceae	Gymnodiniales	Gymnodiniaceae	Lepidodinium	Lepidodinium_chlorophorum
ASV211	0	110	0	65	0	312	652	0	0	40	106	103	523	155	0	Eukaryota	Alveolata	Dinoflagellata	Syndiniales	Dino-Group-II	Dino-Group-II-Clade-3	Dino-Group-II-Clade-3_X	Dino-Group-II-Clade-3_X_sp.
ASV2110	0	0	0	0	0	0	0	0	0	0	74	0	0	0	0	Eukaryota	Alveolata	Dinoflagellata	Dinophyceae	Peridiniales	Blastodiniaceae	Blastodinium	NA
ASV2111	0	0	0	0	0	0	0	0	0	0	0	0	53	0	0	Eukaryota	Alveolata	Dinoflagellata	Dinophyceae	NA	NA	NA	NA
ASV2112	0	0	0	0	0	0	0	0	0	0	0	0	42	21	0	Eukaryota	Alveolata	Dinoflagellata	Dinophyceae	NA	NA	NA	NA
ASV2113	0	0	0	0	0	0	0	0	0	0	0	0	0	103	0	Eukaryota	Alveolata	Dinoflagellata	Syndiniales	Dino-Group-II	Dino-Group-II-Clade-10-and-11	Dino-Group-II-Clade-10-and-11_X	Dino-Group-II-Clade-10-and-11_X_sp.
ASV2114	0	0	0	0	0	0	0	0	0	0	0	0	0	103	0	Eukaryota	Alveolata	Dinoflagellata	Syndiniales	Dino-Group-II	Dino-Group-II-Clade-5	Dino-Group-II-Clade-5_X	Dino-Group-II-Clade-5_X_sp.
ASV2115	0	0	0	0	0	0	0	0	0	0	0	0	0	103	0	Eukaryota	Alveolata	Dinoflagellata	Dinophyceae	Peridiniales	Amphidomataceae	Azadinium	NA
ASV2116	0	0	0	0	0	0	0	0	0	0	0	0	0	0	83	Eukaryota	Alveolata	Dinoflagellata	Syndiniales	Dino-Group-I	Dino-Group-I-Clade-5	Dino-Group-I-Clade-5_X	Dino-Group-I-Clade-5_X_sp.
ASV2117	0	0	0	0	0	0	0	0	0	0	0	0	0	0	83	Eukaryota	Alveolata	Dinoflagellata	Syndiniales	Dino-Group-I	Dino-Group-I-Clade-5	Dino-Group-I-Clade-5_X	Dino-Group-I-Clade-5_X_sp.
ASV2118	0	0	68	0	0	0	0	0	0	0	0	0	0	0	0	Eukaryota	Alveolata	Dinoflagellata	Syndiniales	Dino-Group-II	Dino-Group-II-Clade-10-and-11	Dino-Group-II-Clade-10-and-11_X	Dino-Group-II-Clade-10-and-11_X_sp.
ASV2119	0	0	0	36	107	0	0	0	0	0	0	0	0	0	0	Eukaryota	Alveolata	Dinoflagellata	Syndiniales	Dino-Group-II	Dino-Group-II-Clade-15	Dino-Group-II-Clade-15_X	Dino-Group-II-Clade-15_X_sp.
ASV212	0	1468	0	0	0	0	0	0	0	0	0	0	0	0	0	Eukaryota	Alveolata	Dinoflagellata	Dinophyceae	Gymnodiniales	Gymnodiniaceae	NA	NA
ASV2120	0	0	0	0	138	0	0	0	0	0	0	0	0	0	0	Eukaryota	Alveolata	Dinoflagellata	Syndiniales	Dino-Group-II	Dino-Group-II-Clade-20	Dino-Group-II-Clade-20_X	Dino-Group-II-Clade-20_X_sp.
ASV2121	0	0	0	0	96	0	59	0	0	0	0	0	0	0	0	Eukaryota	Alveolata	Dinoflagellata	Dinophyceae	NA	NA	NA	NA
ASV2122	0	0	0	0	0	64	20	0	0	0	0	0	0	0	0	Eukaryota	Alveolata	Dinoflagellata	Syndiniales	Dino-Group-I	Dino-Group-I-Clade-5	Dino-Group-I-Clade-5_X	Dino-Group-I-Clade-5_X_sp.
ASV2123	0	0	0	0	0	18	0	0	0	0	8	0	12	41	0	Eukaryota	Alveolata	Dinoflagellata	Dinophyceae	NA	NA	NA	NA
ASV2124	0	0	0	0	0	0	194	0	0	0	0	0	0	0	0	Eukaryota	Alveolata	Dinoflagellata	Dinophyceae	Gymnodiniales	Gymnodiniaceae	Gyrodinium	NA
ASV2125	0	0	0	0	0	0	82	0	0	0	0	0	30	0	0	Eukaryota	Alveolata	Dinoflagellata	Dinophyceae	Dinophyceae_X	Dinophyceae_XX	Dinophyceae_XXX	Dinophyceae_XXX_sp.
ASV2126	0	0	0	0	0	0	0	0	70	0	0	0	0	0	0	Eukaryota	Alveolata	Dinoflagellata	Dinophyceae	Dinophyceae_X	Dinophyceae_XX	Dinophyceae_XXX	Dinophyceae_XXX_sp.
ASV2127	0	0	0	0	0	0	0	0	0	76	0	0	0	0	0	Eukaryota	Alveolata	Dinoflagellata	Dinophyceae	NA	NA	NA	NA
ASV2128	0	0	0	0	0	0	0	0	0	76	0	0	0	0	0	Eukaryota	Alveolata	Dinoflagellata	Dinophyceae	NA	NA	NA	NA
ASV2129	0	0	0	0	0	0	0	0	0	0	73	0	0	0	0	Eukaryota	Alveolata	Dinoflagellata	Dinophyceae	Gonyaulacales	Ceratiaceae	Tripos	Tripos_contrarius
ASV213	0	0	0	0	0	0	0	0	61	1754	0	0	0	0	0	Eukaryota	Alveolata	Dinoflagellata	Dinophyceae	NA	NA	NA	NA
ASV2130	0	0	0	0	0	0	0	0	0	0	32	33	0	27	0	Eukaryota	Alveolata	Dinoflagellata	Syndiniales	Dino-Group-II	Dino-Group-II-Clade-5	Dino-Group-II-Clade-5_X	Dino-Group-II-Clade-5_X_sp.
ASV2131	0	0	0	0	0	0	0	0	0	0	0	0	52	0	0	Eukaryota	Alveolata	Dinoflagellata	Dinophyceae	NA	NA	NA	NA
ASV2132	0	0	0	0	0	0	0	0	0	0	0	0	0	0	82	Eukaryota	Alveolata	Dinoflagellata	Syndiniales	Dino-Group-I	Dino-Group-I-Clade-5	Dino-Group-I-Clade-5_X	Dino-Group-I-Clade-5_X_sp.
ASV2133	0	0	0	0	0	0	0	0	0	0	0	0	0	0	82	Eukaryota	Alveolata	Dinoflagellata	Syndiniales	Dino-Group-II	Dino-Group-II-Clade-21	Dino-Group-II-Clade-21_X	Dino-Group-II-Clade-21_X_sp.
ASV2134	55	0	0	0	0	0	0	0	0	0	0	0	0	0	0	Eukaryota	Alveolata	Dinoflagellata	Dinophyceae	Gymnodiniales	Gymnodiniaceae	Gymnodinium	Gymnodinium_sp.
ASV2135	0	60	0	0	0	0	0	0	0	0	0	0	0	0	0	Eukaryota	Alveolata	Dinoflagellata	Dinophyceae	Gymnodiniales	Gymnodiniaceae	Gymnodinium	Gymnodinium_sp.
ASV2136	0	60	0	0	0	0	0	0	0	0	0	0	0	0	0	Eukaryota	Alveolata	Dinoflagellata	Dinophyceae	NA	NA	NA	NA
ASV2137	0	60	0	0	0	0	0	0	0	0	0	0	0	0	0	Eukaryota	Alveolata	Dinoflagellata	Dinophyceae	Prorocentrales	Prorocentraceae	Prorocentrum	Prorocentrum_sp.
ASV2138	0	0	67	0	0	0	0	0	0	0	0	0	0	0	0	Eukaryota	Alveolata	Dinoflagellata	Dinophyceae	NA	NA	NA	NA
ASV2139	0	0	67	0	0	0	0	0	0	0	0	0	0	0	0	Eukaryota	Alveolata	Dinoflagellata	Dinophyceae	NA	NA	NA	NA
ASV214	78	281	265	0	0	138	122	0	0	0	325	262	188	44	0	Eukaryota	Alveolata	Dinoflagellata	Dinophyceae	Gymnodiniales	Gymnodiniaceae	Gymnodinium	Gymnodinium_sp.
ASV2140	0	0	0	57	0	46	0	0	0	0	0	0	0	0	0	Eukaryota	Alveolata	Dinoflagellata	Dinophyceae	Prorocentrales	Prorocentraceae	Prorocentrum	Prorocentrum_sp.
ASV2141	0	0	0	0	0	71	0	0	0	0	0	0	0	0	0	Eukaryota	Alveolata	Dinoflagellata	Syndiniales	Dino-Group-II	Dino-Group-II-Clade-5	Dino-Group-II-Clade-5_X	Dino-Group-II-Clade-5_X_sp.
ASV2142	0	0	0	0	0	71	0	0	0	0	0	0	0	0	0	Eukaryota	Alveolata	Dinoflagellata	Dinophyceae	Peridiniales	Blastodiniaceae	Blastodinium	Blastodinium_crassum
ASV2143	0	0	0	0	0	40	0	0	0	0	0	0	8	28	0	Eukaryota	Alveolata	Dinoflagellata	Dinophyceae	Dinophyceae_X	Dinophyceae_XX	Dinophyceae_XXX	Dinophyceae_XXX_sp.
ASV2144	0	0	0	0	0	0	0	0	69	0	0	0	0	0	0	Eukaryota	Alveolata	Dinoflagellata	Dinophyceae	NA	NA	NA	NA
ASV2145	0	0	0	0	0	0	0	0	0	75	0	0	0	0	0	Eukaryota	Alveolata	Dinoflagellata	Dinophyceae	NA	NA	NA	NA
ASV2146	0	0	0	0	0	0	0	0	0	0	11	0	34	20	0	Eukaryota	Alveolata	Dinoflagellata	Syndiniales	Dino-Group-II	NA	NA	NA
ASV2147	0	0	0	0	0	0	0	0	0	0	0	0	51	0	0	Eukaryota	Alveolata	Dinoflagellata	Syndiniales	Dino-Group-I	Dino-Group-I-Clade-7	Dino-Group-I-Clade-7_X	Dino-Group-I-Clade-7_X_sp.
ASV2148	0	0	0	0	0	0	0	0	0	0	0	0	51	0	0	Eukaryota	Alveolata	Dinoflagellata	Dinophyceae	Prorocentrales	Prorocentraceae	Prorocentrum	NA
ASV2149	0	0	0	0	0	0	0	0	0	0	0	0	0	100	0	Eukaryota	Alveolata	Dinoflagellata	Dinophyceae	Gymnodiniales	Chytriodiniaceae	Chytriodinium	NA
ASV215	171	0	122	410	0	187	0	0	0	256	106	114	54	323	0	Eukaryota	Alveolata	Dinoflagellata	Dinophyceae	Prorocentrales	Prorocentraceae	Prorocentrum	Prorocentrum_sp.
ASV2150	0	0	0	0	0	0	0	0	0	0	0	0	0	0	81	Eukaryota	Alveolata	Dinoflagellata	Syndiniales	Dino-Group-II	Dino-Group-II-Clade-30	Dino-Group-II-Clade-30_X	Dino-Group-II-Clade-30_X_sp.
ASV2151	55	0	0	0	0	0	0	0	0	0	0	0	0	0	0	Eukaryota	Alveolata	Dinoflagellata	Dinophyceae	Gymnodiniales	Kareniaceae	Karlodinium	Karlodinium_veneficum
ASV2152	55	0	0	0	0	0	0	0	0	0	0	0	0	0	0	Eukaryota	Alveolata	Dinoflagellata	Dinophyceae	NA	NA	NA	NA
ASV2153	0	59	0	0	0	0	0	0	0	0	0	0	0	0	0	Eukaryota	Alveolata	Dinoflagellata	Dinophyceae	NA	NA	NA	NA
ASV2154	0	0	66	0	0	0	0	0	0	0	0	0	0	0	0	Eukaryota	Alveolata	Dinoflagellata	Syndiniales	Dino-Group-II	Dino-Group-II-Clade-1	Dino-Group-II-Clade-1_X	Dino-Group-II-Clade-1_X_sp.
ASV2155	0	0	0	0	134	0	0	0	0	0	0	0	0	0	0	Eukaryota	Alveolata	Dinoflagellata	Dinophyceae	Peridiniales	Thoracosphaeraceae	NA	NA
ASV2156	0	0	0	0	134	0	0	0	0	0	0	0	0	0	0	Eukaryota	Alveolata	Dinoflagellata	Syndiniales	Dino-Group-II	Dino-Group-II-Clade-10-and-11	Dino-Group-II-Clade-10-and-11_X	Dino-Group-II-Clade-10-and-11_X_sp.
ASV2157	0	0	0	0	0	4	0	0	0	0	0	0	0	94	0	Eukaryota	Alveolata	Dinoflagellata	Syndiniales	Dino-Group-II	NA	NA	NA
ASV2158	0	0	0	0	0	0	0	211	0	0	0	0	0	0	0	Eukaryota	Alveolata	Dinoflagellata	Syndiniales	Dino-Group-II	Dino-Group-II-Clade-23	Dino-Group-II-Clade-23_X	Dino-Group-II-Clade-23_X_sp.
ASV2159	0	0	0	0	0	0	0	0	68	0	0	0	0	0	0	Eukaryota	Alveolata	Dinoflagellata	Dinophyceae	NA	NA	NA	NA
ASV216	0	0	109	0	0	449	288	0	0	0	246	195	144	133	0	Eukaryota	Alveolata	Dinoflagellata	Syndiniales	Dino-Group-III	Dino-Group-III_X	Dino-Group-III_XX	Dino-Group-III_XX_sp.
ASV2160	0	0	0	0	0	0	0	0	0	74	0	0	0	0	0	Eukaryota	Alveolata	Dinoflagellata	Dinophyceae	Prorocentrales	Prorocentraceae	Prorocentrum	NA
ASV2161	0	0	0	0	0	0	0	0	0	0	71	0	0	0	0	Eukaryota	Alveolata	Dinoflagellata	Dinophyceae	Peridiniales	Thoracosphaeraceae	Pentapharsodinium	Pentapharsodinium_tyrrhenicum
ASV2162	0	0	0	0	0	0	0	0	0	0	0	0	0	99	0	Eukaryota	Alveolata	Dinoflagellata	Syndiniales	Dino-Group-II	Dino-Group-II-Clade-21	Dino-Group-II-Clade-21_X	Dino-Group-II-Clade-21_X_sp.
ASV2163	0	0	0	0	0	0	0	0	0	0	0	0	0	0	80	Eukaryota	Alveolata	Dinoflagellata	Dinophyceae	NA	NA	NA	NA
ASV2164	54	0	0	0	0	0	0	0	0	0	0	0	0	0	0	Eukaryota	Alveolata	Dinoflagellata	Dinophyceae	NA	NA	NA	NA
ASV2165	30	0	0	0	0	0	0	0	0	0	0	0	23	0	0	Eukaryota	Alveolata	Dinoflagellata	Dinophyceae	NA	NA	NA	NA
ASV2166	0	58	0	0	0	0	0	0	0	0	0	0	0	0	0	Eukaryota	Alveolata	Dinoflagellata	Syndiniales	Dino-Group-I	Dino-Group-I-Clade-1	Dino-Group-I-Clade-1_X	Dino-Group-I-Clade-1_X_sp.
ASV2167	0	54	0	13	0	0	0	0	0	0	0	0	0	0	0	Eukaryota	Alveolata	Dinoflagellata	Dinophyceae	NA	NA	NA	NA
ASV2168	0	0	65	0	0	0	0	0	0	0	0	0	0	0	0	Eukaryota	Alveolata	Dinoflagellata	Dinophyceae	Peridiniales	NA	NA	NA
ASV2169	0	0	65	0	0	0	0	0	0	0	0	0	0	0	0	Eukaryota	Alveolata	Dinoflagellata	Syndiniales	Dino-Group-III	Dino-Group-III_X	Dino-Group-III_XX	Dino-Group-III_XX_sp.
ASV217	0	387	439	0	163	16	0	371	137	0	6	0	0	527	0	Eukaryota	Alveolata	Dinoflagellata	Syndiniales	Dino-Group-I	Dino-Group-I-Clade-1	Dino-Group-I-Clade-1_X	Dino-Group-I-Clade-1_X_sp.
ASV2170	0	0	65	0	0	0	0	0	0	0	0	0	0	0	0	Eukaryota	Alveolata	Dinoflagellata	Dinophyceae	NA	NA	NA	NA
ASV2171	0	0	0	154	0	0	0	0	0	0	0	0	0	0	0	Eukaryota	Alveolata	Dinoflagellata	Syndiniales	Dino-Group-I	Dino-Group-I-Clade-5	Dino-Group-I-Clade-5_X	Dino-Group-I-Clade-5_X_sp.
ASV2172	0	0	0	154	0	0	0	0	0	0	0	0	0	0	0	Eukaryota	Alveolata	Dinoflagellata	Syndiniales	Dino-Group-I	Dino-Group-I-Clade-5	Dino-Group-I-Clade-5_X	Dino-Group-I-Clade-5_X_sp.
ASV2173	0	0	0	105	0	0	0	0	0	0	0	0	0	31	0	Eukaryota	Alveolata	Dinoflagellata	Dinophyceae	NA	NA	NA	NA
ASV2174	0	0	0	0	0	50	51	0	0	0	0	0	0	0	0	Eukaryota	Alveolata	Dinoflagellata	Syndiniales	Dino-Group-II	Dino-Group-II-Clade-7	Dino-Group-II-Clade-7_X	Dino-Group-II-Clade-7_X_sp.
ASV2175	0	0	0	0	0	0	186	0	0	0	0	0	0	0	0	Eukaryota	Alveolata	Dinoflagellata	Dinophyceae	NA	NA	NA	NA
ASV2176	0	0	0	0	0	0	0	0	0	0	0	0	50	0	0	Eukaryota	Alveolata	Dinoflagellata	Syndiniales	Dino-Group-I	Dino-Group-I-Clade-5	Dino-Group-I-Clade-5_X	Dino-Group-I-Clade-5_X_sp.
ASV2177	0	0	0	0	0	0	0	0	0	0	0	0	50	0	0	Eukaryota	Alveolata	Dinoflagellata	Syndiniales	Dino-Group-II	Dino-Group-II-Clade-7	Dino-Group-II-Clade-7_X	Dino-Group-II-Clade-7_X_sp.
ASV2178	0	0	0	0	0	0	0	0	0	0	0	0	0	98	0	Eukaryota	Alveolata	Dinoflagellata	Syndiniales	Dino-Group-III	Dino-Group-III_X	Dino-Group-III_XX	Dino-Group-III_XX_sp.
ASV2179	0	0	0	0	0	0	0	0	0	0	0	0	0	0	78	Eukaryota	Alveolata	Dinoflagellata	Dinophyceae	Peridiniales	Thoracosphaeraceae	Luciella	Luciella_sp.
ASV218	16	0	41	602	458	47	0	0	0	172	44	0	0	1132	0	Eukaryota	Alveolata	Dinoflagellata	Syndiniales	Dino-Group-I	Dino-Group-I-Clade-5	Dino-Group-I-Clade-5_X	Dino-Group-I-Clade-5_X_sp.
ASV2180	0	0	0	0	0	0	0	0	0	0	0	0	0	0	78	Eukaryota	Alveolata	Dinoflagellata	Syndiniales	Dino-Group-II	Dino-Group-II-Clade-4	Dino-Group-II-Clade-4_X	Dino-Group-II-Clade-4_X_sp.
ASV2181	0	0	0	0	0	0	0	0	0	0	0	0	0	0	78	Eukaryota	Alveolata	Dinoflagellata	Syndiniales	Dino-Group-III	Dino-Group-III_X	Dino-Group-III_XX	Dino-Group-III_XX_sp.
ASV2182	0	0	0	0	0	0	0	0	0	0	0	0	0	0	78	Eukaryota	Alveolata	Dinoflagellata	Dinophyceae	Prorocentrales	Prorocentraceae	Prorocentrum	Prorocentrum_sp.
ASV2183	0	0	0	0	0	0	0	0	0	0	0	0	0	0	78	Eukaryota	Alveolata	Dinoflagellata	Syndiniales	Dino-Group-II	Dino-Group-II-Clade-21	Dino-Group-II-Clade-21_X	Dino-Group-II-Clade-21_X_sp.
ASV2184	53	0	0	0	0	0	0	0	0	0	0	0	0	0	0	Eukaryota	Alveolata	Dinoflagellata	Dinophyceae	NA	NA	NA	NA
ASV2185	0	58	0	0	0	0	0	0	0	0	0	0	0	0	0	Eukaryota	Alveolata	Dinoflagellata	Dinophyceae	Dinophyceae_X	Dinophyceae_XX	Dinophyceae_XXX	Dinophyceae_XXX_sp.
ASV2186	0	0	65	0	0	0	0	0	0	0	0	0	0	0	0	Eukaryota	Alveolata	Dinoflagellata	Dinophyceae	NA	NA	NA	NA
ASV2187	0	0	27	0	0	9	0	0	0	0	0	0	0	0	0	Eukaryota	Alveolata	Dinoflagellata	Syndiniales	Dino-Group-II	Dino-Group-II-Clade-27	Dino-Group-II-Clade-27_X	Dino-Group-II-Clade-27_X_sp.
ASV2188	0	0	0	0	130	0	0	0	0	0	0	0	0	0	0	Eukaryota	Alveolata	Dinoflagellata	Dinophyceae	Peridiniales	NA	NA	NA
ASV2189	0	0	0	0	0	42	0	0	0	0	10	0	12	0	0	Eukaryota	Alveolata	Dinoflagellata	Dinophyceae	Prorocentrales	Prorocentraceae	Prorocentrum	Prorocentrum_sp.
ASV219	0	54	0	126	176	101	0	0	225	254	126	169	199	87	313	Eukaryota	Alveolata	Dinoflagellata	Syndiniales	Dino-Group-II	Dino-Group-II-Clade-25	Dino-Group-II-Clade-25_X	Dino-Group-II-Clade-25_X_sp.
ASV2190	0	0	0	0	0	9	69	0	0	0	0	52	0	0	0	Eukaryota	Alveolata	Dinoflagellata	Syndiniales	Dino-Group-II	Dino-Group-II-Clade-1	Dino-Group-II-Clade-1_X	Dino-Group-II-Clade-1_X_sp.
ASV2191	0	0	0	0	0	0	0	205	0	0	0	0	0	0	0	Eukaryota	Alveolata	Dinoflagellata	Syndiniales	Dino-Group-I	Dino-Group-I-Clade-1	Dino-Group-I-Clade-1_X	Dino-Group-I-Clade-1_X_sp.
ASV2192	0	0	0	0	0	0	0	0	0	72	0	0	0	0	0	Eukaryota	Alveolata	Dinoflagellata	Dinophyceae	Gymnodiniales	Gymnodiniaceae	Gymnodinium	Gymnodinium_sp.
ASV2193	0	0	0	0	0	0	0	0	0	72	0	0	0	0	0	Eukaryota	Alveolata	Dinoflagellata	Syndiniales	Dino-Group-I	Dino-Group-I-Clade-5	Dino-Group-I-Clade-5_X	Dino-Group-I-Clade-5_X_sp.
ASV2194	0	0	0	0	0	0	0	0	0	72	0	0	0	0	0	Eukaryota	Alveolata	Dinoflagellata	Dinophyceae	NA	NA	NA	NA
ASV2195	0	0	0	0	0	0	0	0	0	72	0	0	0	0	0	Eukaryota	Alveolata	Dinoflagellata	Dinophyceae	NA	NA	NA	NA
ASV2196	0	0	0	0	0	0	0	0	0	0	69	0	0	0	0	Eukaryota	Alveolata	Dinoflagellata	Dinophyceae	NA	NA	NA	NA
ASV2197	0	0	0	0	0	0	0	0	0	0	0	0	49	0	0	Eukaryota	Alveolata	Dinoflagellata	Dinophyceae	NA	NA	NA	NA
ASV2198	0	0	0	0	0	0	0	0	0	0	0	0	49	0	0	Eukaryota	Alveolata	Dinoflagellata	Syndiniales	Dino-Group-II	Dino-Group-II-Clade-10-and-11	Dino-Group-II-Clade-10-and-11_X	Dino-Group-II-Clade-10-and-11_X_sp.
ASV2199	0	0	0	0	0	0	0	0	0	0	0	0	0	0	77	Eukaryota	Alveolata	Dinoflagellata	Dinophyceae	NA	NA	NA	NA
ASV22	2533	1826	3279	124	0	0	400	6357	2265	381	26	55	234	103	86	Eukaryota	Alveolata	Dinoflagellata	Dinophyceae	Peridiniales	Blastodiniaceae	Blastodinium	Blastodinium_mangini
ASV220	38	364	131	276	0	193	102	0	0	0	51	119	229	299	0	Eukaryota	Alveolata	Dinoflagellata	Dinophyceae	Prorocentrales	Prorocentraceae	Prorocentrum	Prorocentrum_sp.
ASV2200	0	0	0	0	0	0	0	0	0	0	0	0	0	0	77	Eukaryota	Alveolata	Dinoflagellata	Dinophyceae	NA	NA	NA	NA
ASV2201	0	0	0	0	0	0	0	0	0	0	0	0	0	0	77	Eukaryota	Alveolata	Dinoflagellata	Dinophyceae	NA	NA	NA	NA
ASV2202	0	0	0	0	0	0	0	0	0	0	0	0	0	0	77	Eukaryota	Alveolata	Dinoflagellata	Dinophyceae	Gymnodiniales	NA	NA	NA
ASV2203	0	0	0	0	0	0	0	0	0	0	0	0	0	0	77	Eukaryota	Alveolata	Dinoflagellata	Syndiniales	Dino-Group-II	Dino-Group-II-Clade-1	Dino-Group-II-Clade-1_X	Dino-Group-II-Clade-1_X_sp.
ASV2204	0	49	0	0	0	0	0	0	0	0	10	0	0	0	0	Eukaryota	Alveolata	Dinoflagellata	Dinophyceae	NA	NA	NA	NA
ASV2205	0	0	64	0	0	0	0	0	0	0	0	0	0	0	0	Eukaryota	Alveolata	Dinoflagellata	Syndiniales	Dino-Group-III	Dino-Group-III_X	Dino-Group-III_XX	Dino-Group-III_XX_sp.
ASV2206	0	0	0	0	129	0	0	0	0	0	0	0	0	0	0	Eukaryota	Alveolata	Dinoflagellata	Dinophyceae	NA	NA	NA	NA
ASV2207	0	0	0	0	24	0	0	0	0	0	0	0	0	0	62	Eukaryota	Alveolata	Dinoflagellata	Dinophyceae	Dinophyceae_X	Dinophyceae_XX	Dinophyceae_XXX	Dinophyceae_XXX_sp.
ASV2208	0	0	0	0	0	38	79	0	0	0	0	0	0	0	0	Eukaryota	Alveolata	Dinoflagellata	Syndiniales	Dino-Group-II	Dino-Group-II-Clade-14	Dino-Group-II-Clade-14_X	Dino-Group-II-Clade-14_X_sp.
ASV2209	0	0	0	0	0	34	0	0	0	0	0	0	0	47	0	Eukaryota	Alveolata	Dinoflagellata	Dinophyceae	Dinophyceae_X	Dinophyceae_XX	Dinophyceae_XXX	Dinophyceae_XXX_sp.
ASV221	0	371	195	0	0	0	0	0	0	0	501	588	75	0	0	Eukaryota	Alveolata	Dinoflagellata	Syndiniales	Dino-Group-I	Dino-Group-I-Clade-5	Dino-Group-I-Clade-5_X	Dino-Group-I-Clade-5_X_sp.
ASV2210	0	0	0	0	0	0	0	0	66	0	0	0	0	0	0	Eukaryota	Alveolata	Dinoflagellata	Dinophyceae	NA	NA	NA	NA
ASV2211	0	0	0	0	0	0	0	0	0	71	0	0	0	0	0	Eukaryota	Alveolata	Dinoflagellata	Dinophyceae	Peridiniales	Heterocapsaceae	Heterocapsa	Heterocapsa_nei/rotundata
ASV2212	0	0	0	0	0	0	0	0	0	71	0	0	0	0	0	Eukaryota	Alveolata	Dinoflagellata	NA	NA	NA	NA	NA
ASV2213	0	0	0	0	0	0	0	0	0	0	0	0	0	0	76	Eukaryota	Alveolata	Dinoflagellata	Syndiniales	Dino-Group-I	Dino-Group-I-Clade-5	Dino-Group-I-Clade-5_X	Dino-Group-I-Clade-5_X_sp.
ASV2214	0	0	0	0	0	0	0	0	0	0	0	0	0	0	76	Eukaryota	Alveolata	Dinoflagellata	Syndiniales	Dino-Group-III	Dino-Group-III_X	Dino-Group-III_XX	Dino-Group-III_XX_sp.
ASV2215	0	0	0	0	0	0	0	0	0	0	0	0	0	0	76	Eukaryota	Alveolata	Dinoflagellata	Dinophyceae	Prorocentrales	Prorocentraceae	Prorocentrum	Prorocentrum_sp.
ASV2216	52	0	0	0	0	0	0	0	0	0	0	0	0	0	0	Eukaryota	Alveolata	Dinoflagellata	Syndiniales	Dino-Group-II	Dino-Group-II_X	Dino-Group-II-Clade-52_X	Dino-Group-II-Clade-52_X_sp.
ASV2217	52	0	0	0	0	0	0	0	0	0	0	0	0	0	0	Eukaryota	Alveolata	Dinoflagellata	Dinophyceae	NA	NA	NA	NA
ASV2218	0	56	0	0	0	0	0	0	0	0	0	0	0	0	0	Eukaryota	Alveolata	Dinoflagellata	Dinophyceae	Gonyaulacales	Goniodomataceae	Alexandrium	Alexandrium_cohorticula
ASV2219	0	56	0	0	0	0	0	0	0	0	0	0	0	0	0	Eukaryota	Alveolata	Dinoflagellata	Dinophyceae	NA	NA	NA	NA
ASV222	0	33	306	0	0	276	247	0	0	0	603	298	80	0	0	Eukaryota	Alveolata	Dinoflagellata	Dinophyceae	NA	NA	NA	NA
ASV2220	0	15	0	0	0	18	0	0	0	0	5	0	19	0	0	Eukaryota	Alveolata	Dinoflagellata	Dinophyceae	Gymnodiniales	Gymnodiniaceae	Gyrodinium	Gyrodinium_sp.
ASV2221	0	0	63	0	0	0	0	0	0	0	0	0	0	0	0	Eukaryota	Alveolata	Dinoflagellata	Dinophyceae	NA	NA	NA	NA
ASV2222	0	0	63	0	0	0	0	0	0	0	0	0	0	0	0	Eukaryota	Alveolata	Dinoflagellata	Dinophyceae	Peridiniales	NA	NA	NA
ASV2223	0	0	63	0	0	0	0	0	0	0	0	0	0	0	0	Eukaryota	Alveolata	Dinoflagellata	Syndiniales	Dino-Group-II	NA	NA	NA
ASV2224	0	0	0	57	0	0	0	0	0	0	0	0	0	58	0	Eukaryota	Alveolata	Dinoflagellata	Dinophyceae	Gymnodiniales	Gymnodiniaceae	Lepidodinium	Lepidodinium_chlorophorum
ASV2225	0	0	0	0	127	0	0	0	0	0	0	0	0	0	0	Eukaryota	Alveolata	Dinoflagellata	Syndiniales	Dino-Group-II	Dino-Group-II-Clade-15	Dino-Group-II-Clade-15_X	Dino-Group-II-Clade-15_X_sp.
ASV2226	0	0	0	0	127	0	0	0	0	0	0	0	0	0	0	Eukaryota	Alveolata	Dinoflagellata	Syndiniales	Dino-Group-II	Dino-Group-II-Clade-5	Dino-Group-II-Clade-5_X	Dino-Group-II-Clade-5_X_sp.
ASV2227	0	0	0	0	127	0	0	0	0	0	0	0	0	0	0	Eukaryota	Alveolata	Dinoflagellata	Syndiniales	Dino-Group-IV	Dino-Group-IV-Syndinium-Group	Syndinium	Syndinium_sp.
ASV2228	0	0	0	0	0	0	0	0	0	70	0	0	0	0	0	Eukaryota	Alveolata	Dinoflagellata	Syndiniales	Dino-Group-III	Dino-Group-III_X	Dino-Group-III_XX	Dino-Group-III_XX_sp.
ASV2229	0	0	0	0	0	0	0	0	0	0	0	0	48	0	0	Eukaryota	Alveolata	Dinoflagellata	Dinophyceae	NA	NA	NA	NA
ASV223	0	0	0	0	0	0	0	0	0	0	0	0	0	0	1845	Eukaryota	Alveolata	Dinoflagellata	Syndiniales	Dino-Group-I	Dino-Group-I-Clade-5	Dino-Group-I-Clade-5_X	Dino-Group-I-Clade-5_X_sp.
ASV2230	0	0	0	0	0	0	0	0	0	0	0	0	0	94	0	Eukaryota	Alveolata	Dinoflagellata	Dinophyceae	NA	NA	NA	NA
ASV2231	25	0	0	74	0	0	0	0	0	0	0	0	0	0	0	Eukaryota	Alveolata	Dinoflagellata	Dinophyceae	Prorocentrales	Prorocentraceae	Prorocentrum	Prorocentrum_sp.
ASV2232	0	15	0	0	0	0	0	0	0	0	22	0	19	0	0	Eukaryota	Alveolata	Dinoflagellata	Syndiniales	Dino-Group-I	Dino-Group-I-Clade-5	Dino-Group-I-Clade-5_X	Dino-Group-I-Clade-5_X_sp.
ASV2233	0	0	0	53	0	0	0	0	0	0	42	0	0	0	0	Eukaryota	Alveolata	Dinoflagellata	Dinophyceae	NA	NA	NA	NA
ASV2234	0	0	0	0	0	0	0	0	64	0	0	0	0	0	0	Eukaryota	Alveolata	Dinoflagellata	Dinophyceae	Peridiniales	Blastodiniaceae	Blastodinium	Blastodinium_mangini
ASV2235	0	0	0	0	0	0	0	0	64	0	0	0	0	0	0	Eukaryota	Alveolata	Dinoflagellata	Dinophyceae	NA	NA	NA	NA
ASV2236	0	0	0	0	0	0	0	0	64	0	0	0	0	0	0	Eukaryota	Alveolata	Dinoflagellata	Syndiniales	Dino-Group-II	Dino-Group-II-Clade-10-and-11	Dino-Group-II-Clade-10-and-11_X	Dino-Group-II-Clade-10-and-11_X_sp.
ASV2237	0	0	0	0	0	0	0	0	0	69	0	0	0	0	0	Eukaryota	Alveolata	Dinoflagellata	Syndiniales	Dino-Group-I	Dino-Group-I-Clade-3	Dino-Group-I-Clade-3_X	Dino-Group-I-Clade-3_X_sp.
ASV2238	0	0	0	0	0	0	0	0	0	69	0	0	0	0	0	Eukaryota	Alveolata	Dinoflagellata	Syndiniales	Dino-Group-I	Dino-Group-I-Clade-3	Dino-Group-I-Clade-3_X	Dino-Group-I-Clade-3_X_sp.
ASV2239	0	0	0	0	0	0	0	0	0	0	0	0	47	0	0	Eukaryota	Alveolata	Dinoflagellata	Syndiniales	Dino-Group-II	Dino-Group-II-Clade-10-and-11	Dino-Group-II-Clade-10-and-11_X	Dino-Group-II-Clade-10-and-11_X_sp.
ASV224	0	0	0	0	0	0	0	0	0	592	0	0	0	0	1206	Eukaryota	Alveolata	Dinoflagellata	Dinophyceae	Dinophyceae_X	Dinophyceae_XX	Dinophyceae_XXX	Dinophyceae_XXX_sp.
ASV2240	0	0	0	0	0	0	0	0	0	0	0	0	0	92	0	Eukaryota	Alveolata	Dinoflagellata	Dinophyceae	Gymnodiniales	Warnowiaceae	Warnowia	Warnowia_sp.
ASV2241	0	0	0	143	0	0	0	0	0	0	0	0	0	0	0	Eukaryota	Alveolata	Dinoflagellata	Dinophyceae	NA	NA	NA	NA
ASV2242	0	0	0	0	123	0	0	0	0	0	0	0	0	0	0	Eukaryota	Alveolata	Dinoflagellata	Dinophyceae	Dinophyceae_X	Dinophyceae_XX	Abedinium	Abedinium_dasypus
ASV2243	0	0	0	0	0	0	38	0	0	0	0	0	36	0	0	Eukaryota	Alveolata	Dinoflagellata	Dinophyceae	Gymnodiniales	Gymnodiniaceae	Gyrodinium	NA
ASV2244	0	0	0	0	0	0	0	0	63	0	0	0	0	0	0	Eukaryota	Alveolata	Dinoflagellata	Dinophyceae	Dinophyceae_X	Dinophyceae_XX	Dinophyceae_XXX	Dinophyceae_XXX_sp.
ASV2245	0	0	0	0	0	0	0	0	63	0	0	0	0	0	0	Eukaryota	Alveolata	Dinoflagellata	Dinophyceae	NA	NA	NA	NA
ASV2246	0	0	0	0	0	0	0	0	63	0	0	0	0	0	0	Eukaryota	Alveolata	Dinoflagellata	Dinophyceae	NA	NA	NA	NA
ASV2247	0	0	0	0	0	0	0	0	63	0	0	0	0	0	0	Eukaryota	Alveolata	Dinoflagellata	Dinophyceae	NA	NA	NA	NA
ASV2248	0	0	0	0	0	0	0	0	0	68	0	0	0	0	0	Eukaryota	Alveolata	Dinoflagellata	Syndiniales	Dino-Group-I	Dino-Group-I-Clade-7	Dino-Group-I-Clade-7_X	Dino-Group-I-Clade-7_X_sp.
ASV2249	0	0	0	0	0	0	0	0	0	68	0	0	0	0	0	Eukaryota	Alveolata	Dinoflagellata	Syndiniales	Dino-Group-II	Dino-Group-II-Clade-21	Dino-Group-II-Clade-21_X	Dino-Group-II-Clade-21_X_sp.
ASV225	0	0	0	0	232	0	0	0	0	1427	0	0	0	0	148	Eukaryota	Alveolata	Dinoflagellata	Dinophyceae	Peridiniales	NA	NA	NA
ASV2250	0	0	0	0	0	0	0	0	0	68	0	0	0	0	0	Eukaryota	Alveolata	Dinoflagellata	Syndiniales	Dino-Group-I	Dino-Group-I-Clade-3	Dino-Group-I-Clade-3_X	Dino-Group-I-Clade-3_X_sp.
ASV2251	0	0	0	0	0	0	0	0	0	68	0	0	0	0	0	Eukaryota	Alveolata	Dinoflagellata	Syndiniales	Dino-Group-I	Dino-Group-I-Clade-1	Dino-Group-I-Clade-1_X	Dino-Group-I-Clade-1_X_sp.
ASV2252	0	0	0	0	0	0	0	0	0	68	0	0	0	0	0	Eukaryota	Alveolata	Dinoflagellata	Dinophyceae	Dinophyceae_X	Dinophyceae_XX	Dinophyceae_XXX	Dinophyceae_XXX_sp.
ASV2253	0	0	0	0	0	0	0	0	0	62	6	0	0	0	0	Eukaryota	Alveolata	Dinoflagellata	Syndiniales	Dino-Group-II	Dino-Group-II_X	Dino-Group-II_XX	Dino-Group-II_XX_sp.
ASV2254	0	0	0	0	0	0	0	0	0	0	0	0	47	0	0	Eukaryota	Alveolata	Dinoflagellata	Dinophyceae	NA	NA	NA	NA
ASV2255	0	0	0	0	0	0	0	0	0	0	0	0	47	0	0	Eukaryota	Alveolata	Dinoflagellata	Syndiniales	Dino-Group-II	Dino-Group-II-Clade-10-and-11	Dino-Group-II-Clade-10-and-11_X	Dino-Group-II-Clade-10-and-11_X_sp.
ASV2256	0	0	0	0	0	0	0	0	0	0	0	0	0	91	0	Eukaryota	Alveolata	Dinoflagellata	Dinophyceae	Gymnodiniales	Warnowiaceae	Warnowia	Warnowia_sp.
ASV2257	0	0	0	0	0	0	0	0	0	0	0	0	0	0	73	Eukaryota	Alveolata	Dinoflagellata	Syndiniales	Dino-Group-II	Dino-Group-II-Clade-6	Dino-Group-II-Clade-6_X	Dino-Group-II-Clade-6_X_sp.
ASV2258	49	0	0	0	0	0	0	0	0	0	0	0	0	0	0	Eukaryota	Alveolata	Dinoflagellata	Syndiniales	Dino-Group-I	Dino-Group-I-Clade-1	Dino-Group-I-Clade-1_X	Dino-Group-I-Clade-1_X_sp.
ASV2259	0	54	0	0	0	0	0	0	0	0	0	0	0	0	0	Eukaryota	Alveolata	Dinoflagellata	Dinophyceae	NA	NA	NA	NA
ASV226	253	0	46	200	152	249	0	0	0	39	121	116	101	133	83	Eukaryota	Alveolata	Dinoflagellata	Dinophyceae	NA	NA	NA	NA
ASV2260	0	0	60	0	0	0	0	0	0	0	0	0	0	0	0	Eukaryota	Alveolata	Dinoflagellata	Dinophyceae	NA	NA	NA	NA
ASV2261	0	0	0	0	121	0	0	0	0	0	0	0	0	0	0	Eukaryota	Alveolata	Dinoflagellata	Syndiniales	Dino-Group-II	Dino-Group-II-Clade-7	Dino-Group-II-Clade-7_X	Dino-Group-II-Clade-7_X_sp.
ASV2262	0	0	0	0	47	0	0	0	0	0	0	0	0	0	44	Eukaryota	Alveolata	Dinoflagellata	Dinophyceae	Prorocentrales	Prorocentraceae	Prorocentrum	Prorocentrum_sp.
ASV2263	0	0	0	0	0	64	0	0	0	0	0	0	0	0	0	Eukaryota	Alveolata	Dinoflagellata	Syndiniales	Dino-Group-II	Dino-Group-II-Clade-1	Dino-Group-II-Clade-1_X	Dino-Group-II-Clade-1_X_sp.
ASV2264	0	0	0	0	0	48	0	0	0	0	0	0	11	0	0	Eukaryota	Alveolata	Dinoflagellata	Syndiniales	Dino-Group-II	Dino-Group-II-Clade-5	Dino-Group-II-Clade-5_X	Dino-Group-II-Clade-5_X_sp.
ASV2265	0	0	0	0	0	20	0	0	0	0	44	0	0	0	0	Eukaryota	Alveolata	Dinoflagellata	Dinophyceae	NA	NA	NA	NA
ASV2266	0	0	0	0	0	0	0	0	62	0	0	0	0	0	0	Eukaryota	Alveolata	Dinoflagellata	Syndiniales	Dino-Group-I	Dino-Group-I-Clade-4	Dino-Group-I-Clade-4_X	Dino-Group-I-Clade-4_X_sp.
ASV2267	0	0	0	0	0	0	0	0	62	0	0	0	0	0	0	Eukaryota	Alveolata	Dinoflagellata	Syndiniales	Dino-Group-I	Dino-Group-I-Clade-2	Dino-Group-I-Clade-2_X	Dino-Group-I-Clade-2_X_sp.
ASV2268	0	0	0	0	0	0	0	0	62	0	0	0	0	0	0	Eukaryota	Alveolata	Dinoflagellata	Dinophyceae	Gymnodiniales	Gymnodiniaceae	Gymnodinium	Gymnodinium_dorsalisulcum
ASV2269	0	0	0	0	0	0	0	0	0	67	0	0	0	0	0	Eukaryota	Alveolata	Dinoflagellata	Dinophyceae	Gymnodiniales	Chytriodiniaceae	Chytriodinium	Chytriodinium_affine
ASV227	250	160	269	198	0	150	234	0	0	0	61	122	189	90	0	Eukaryota	Alveolata	Dinoflagellata	Syndiniales	Dino-Group-III	Dino-Group-III_X	Dino-Group-III_XX	Dino-Group-III_XX_sp.
ASV2270	0	0	0	0	0	0	0	0	0	67	0	0	0	0	0	Eukaryota	Alveolata	Dinoflagellata	Syndiniales	Dino-Group-I	Dino-Group-I-Clade-2	Dino-Group-I-Clade-2_X	Dino-Group-I-Clade-2_X_sp.
ASV2271	0	0	0	0	0	0	0	0	0	67	0	0	0	0	0	Eukaryota	Alveolata	Dinoflagellata	Syndiniales	Dino-Group-II	Dino-Group-II-Clade-16	Dino-Group-II-Clade-16_X	Dino-Group-II-Clade-16_X_sp.
ASV2272	0	0	0	0	0	0	0	0	0	67	0	0	0	0	0	Eukaryota	Alveolata	Dinoflagellata	Syndiniales	Dino-Group-I	Dino-Group-I-Clade-2	Dino-Group-I-Clade-2_X	Dino-Group-I-Clade-2_X_sp.
ASV2273	0	0	0	0	0	0	0	0	0	67	0	0	0	0	0	Eukaryota	Alveolata	Dinoflagellata	Syndiniales	Dino-Group-I	Dino-Group-I-Clade-3	Dino-Group-I-Clade-3_X	Dino-Group-I-Clade-3_X_sp.
ASV2274	0	0	0	0	0	0	0	0	0	67	0	0	0	0	0	Eukaryota	Alveolata	Dinoflagellata	Dinophyceae	NA	NA	NA	NA
ASV2275	0	0	0	0	0	0	0	0	0	67	0	0	0	0	0	Eukaryota	Alveolata	Dinoflagellata	Syndiniales	Dino-Group-I	Dino-Group-I-Clade-5	Dino-Group-I-Clade-5_X	Dino-Group-I-Clade-5_X_sp.
ASV2276	0	0	0	0	0	0	0	0	0	52	0	0	0	20	0	Eukaryota	Alveolata	Dinoflagellata	Syndiniales	Dino-Group-I	Dino-Group-I-Clade-2	Dino-Group-I-Clade-2_X	Dino-Group-I-Clade-2_X_sp.
ASV2277	0	0	0	0	0	0	0	0	0	0	33	48	0	0	0	Eukaryota	Alveolata	Dinoflagellata	Syndiniales	Dino-Group-II	Dino-Group-II-Clade-7	Dino-Group-II-Clade-7_X	Dino-Group-II-Clade-7_X_sp.
ASV2278	0	0	0	0	0	0	0	0	0	0	0	0	46	0	0	Eukaryota	Alveolata	Dinoflagellata	Syndiniales	Dino-Group-II	Dino-Group-II-Clade-3	Dino-Group-II-Clade-3_X	Dino-Group-II-Clade-3_X_sp.
ASV2279	0	0	0	0	0	0	0	0	0	0	0	0	46	0	0	Eukaryota	Alveolata	Dinoflagellata	Syndiniales	Dino-Group-II	Dino-Group-II-Clade-10-and-11	Dino-Group-II-Clade-10-and-11_X	Dino-Group-II-Clade-10-and-11_X_sp.
ASV228	74	360	94	0	0	160	421	0	23	0	160	89	215	120	0	Eukaryota	Alveolata	Dinoflagellata	Dinophyceae	Peridiniales	Thoracosphaeraceae	NA	NA
ASV2280	0	0	0	0	0	0	0	0	0	0	0	0	46	0	0	Eukaryota	Alveolata	Dinoflagellata	Syndiniales	Dino-Group-II	Dino-Group-II-Clade-12	Dino-Group-II-Clade-12_X	Dino-Group-II-Clade-12_X_sp.
ASV2281	0	0	0	0	0	0	0	0	0	0	0	0	0	90	0	Eukaryota	Alveolata	Dinoflagellata	Dinophyceae	NA	NA	NA	NA
ASV2282	0	0	0	0	0	0	0	0	0	0	0	0	0	0	72	Eukaryota	Alveolata	Dinoflagellata	Dinophyceae	NA	NA	NA	NA
ASV2283	0	0	0	0	0	0	0	0	0	0	0	0	0	0	72	Eukaryota	Alveolata	Dinoflagellata	Syndiniales	Dino-Group-II	Dino-Group-II-Clade-10-and-11	Dino-Group-II-Clade-10-and-11_X	Dino-Group-II-Clade-10-and-11_X_sp.
ASV2284	0	0	0	0	0	0	0	0	0	0	0	0	0	0	72	Eukaryota	Alveolata	Dinoflagellata	Syndiniales	Dino-Group-II	Dino-Group-II-Clade-6	Dino-Group-II-Clade-6_X	Dino-Group-II-Clade-6_X_sp.
ASV2285	0	53	0	0	0	0	0	0	0	0	0	0	0	0	0	Eukaryota	Alveolata	Dinoflagellata	Dinophyceae	Gymnodiniales	Gymnodiniaceae	Gymnodinium	Gymnodinium_sp.
ASV2286	0	53	0	0	0	0	0	0	0	0	0	0	0	0	0	Eukaryota	Alveolata	Dinoflagellata	Dinophyceae	Gonyaulacales	Ceratiaceae	Tripos	Tripos_furca
ASV2287	0	33	0	0	0	0	0	0	9	0	0	22	0	0	0	Eukaryota	Alveolata	Dinoflagellata	Syndiniales	Dino-Group-II	Dino-Group-II-Clade-23	Dino-Group-II-Clade-23_X	Dino-Group-II-Clade-23_X_sp.
ASV2288	0	0	59	0	0	0	0	0	0	0	0	0	0	0	0	Eukaryota	Alveolata	Dinoflagellata	Dinophyceae	NA	NA	NA	NA
ASV2289	0	0	0	17	0	0	0	0	0	0	0	0	0	31	0	Eukaryota	Alveolata	Dinoflagellata	Syndiniales	Dino-Group-I	Dino-Group-I-Clade-5	Dino-Group-I-Clade-5_X	Dino-Group-I-Clade-5_X_sp.
ASV229	0	0	0	91	72	73	1827	0	0	0	0	128	380	167	0	Eukaryota	Alveolata	Dinoflagellata	Dinophyceae	Gymnodiniales	Ceratoperidiniaceae	Ceratoperidinium	Ceratoperidinium_falcatum
ASV2290	0	0	0	11	0	0	0	0	0	50	0	0	0	15	0	Eukaryota	Alveolata	Dinoflagellata	Syndiniales	Dino-Group-II	Dino-Group-II-Clade-20	Dino-Group-II-Clade-20_X	Dino-Group-II-Clade-20_X_sp.
ASV2291	0	0	0	0	120	0	0	0	0	0	0	0	0	0	0	Eukaryota	Alveolata	Dinoflagellata	Syndiniales	Dino-Group-II	Dino-Group-II-Clade-23	Dino-Group-II-Clade-23_X	Dino-Group-II-Clade-23_X_sp.
ASV2292	0	0	0	0	0	63	0	0	0	0	0	0	0	0	0	Eukaryota	Alveolata	Dinoflagellata	Dinophyceae	Peridiniales	Blastodiniaceae	Blastodinium	Blastodinium_crassum
ASV2293	0	0	0	0	0	10	0	0	0	0	19	0	0	0	0	Eukaryota	Alveolata	Dinoflagellata	Dinophyceae	NA	NA	NA	NA
ASV2294	0	0	0	0	0	0	0	188	0	0	0	0	0	0	0	Eukaryota	Alveolata	Dinoflagellata	Syndiniales	Dino-Group-I	Dino-Group-I-Clade-1	Dino-Group-I-Clade-1_X	Dino-Group-I-Clade-1_X_sp.
ASV2295	0	0	0	0	0	0	0	0	0	66	0	0	0	0	0	Eukaryota	Alveolata	Dinoflagellata	Dinophyta_X	Dinophyta_XX	Dinophyta_XXX	Dinophyta_XXXX	Dinophyta_XXXX_sp.
ASV2296	0	0	0	0	0	0	0	0	0	66	0	0	0	0	0	Eukaryota	Alveolata	Dinoflagellata	Dinophyceae	Peridiniales	Heterocapsaceae	Heterocapsa	NA
ASV2297	0	0	0	0	0	0	0	0	0	0	0	0	45	0	0	Eukaryota	Alveolata	Dinoflagellata	Dinophyceae	Gymnodiniales	Warnowiaceae	Warnowia	Warnowia_sp.
ASV2298	0	0	0	0	0	0	0	0	0	0	0	0	0	88	0	Eukaryota	Alveolata	Dinoflagellata	Syndiniales	Dino-Group-I	Dino-Group-I-Clade-5	Dino-Group-I-Clade-5_X	Dino-Group-I-Clade-5_X_sp.
ASV2299	0	0	0	0	0	0	0	0	0	0	0	0	0	0	71	Eukaryota	Alveolata	Dinoflagellata	Syndiniales	Dino-Group-II	Dino-Group-II-Clade-4	Dino-Group-II-Clade-4_X	Dino-Group-II-Clade-4_X_sp.
ASV23	733	943	543	1027	775	2068	1175	0	0	739	2076	2336	1697	608	722	Eukaryota	Alveolata	Dinoflagellata	Dinophyceae	NA	NA	NA	NA
ASV230	291	182	0	1139	0	100	0	0	0	79	0	0	112	173	0	Eukaryota	Alveolata	Dinoflagellata	Syndiniales	Dino-Group-I	Dino-Group-I-Clade-4	Dino-Group-I-Clade-4_X	Dino-Group-I-Clade-4_X_sp.
ASV2300	0	0	0	0	0	0	0	0	0	0	0	0	0	0	71	Eukaryota	Alveolata	Dinoflagellata	Syndiniales	Dino-Group-II	Dino-Group-II-Clade-7	Dino-Group-II-Clade-7_X	Dino-Group-II-Clade-7_X_sp.
ASV2301	0	0	0	0	0	0	0	0	0	0	0	0	0	0	71	Eukaryota	Alveolata	Dinoflagellata	Dinophyceae	NA	NA	NA	NA
ASV2302	0	0	0	0	0	0	0	0	0	0	0	0	0	0	71	Eukaryota	Alveolata	Dinoflagellata	Syndiniales	Dino-Group-II	Dino-Group-II-Clade-10-and-11	Dino-Group-II-Clade-10-and-11_X	Dino-Group-II-Clade-10-and-11_X_sp.
ASV2303	0	52	0	0	0	0	0	0	0	0	0	0	0	0	0	Eukaryota	Alveolata	Dinoflagellata	Dinophyceae	Gymnodiniales	Gymnodiniaceae	Gymnodinium	Gymnodinium_sp.
ASV2304	0	0	58	0	0	0	0	0	0	0	0	0	0	0	0	Eukaryota	Alveolata	Dinoflagellata	Dinophyceae	Gymnodiniales	Gymnodiniaceae	Gyrodinium	Gyrodinium_dominans
ASV2305	0	0	58	0	0	0	0	0	0	0	0	0	0	0	0	Eukaryota	Alveolata	Dinoflagellata	Syndiniales	Dino-Group-II	Dino-Group-II-Clade-15	Dino-Group-II-Clade-15_X	Dino-Group-II-Clade-15_X_sp.
ASV2306	0	0	58	0	0	0	0	0	0	0	0	0	0	0	0	Eukaryota	Alveolata	Dinoflagellata	Dinophyceae	Peridiniales	NA	NA	NA
ASV2307	0	0	0	0	76	0	0	0	0	0	0	0	0	0	25	Eukaryota	Alveolata	Dinoflagellata	Dinophyceae	NA	NA	NA	NA
ASV2308	0	0	0	0	0	62	0	0	0	0	0	0	0	0	0	Eukaryota	Alveolata	Dinoflagellata	Dinophyceae	NA	NA	NA	NA
ASV2309	0	0	0	0	0	0	48	0	0	0	0	0	32	0	0	Eukaryota	Alveolata	Dinoflagellata	Dinophyceae	Peridiniales	Thoracosphaeraceae	Pentapharsodinium	Pentapharsodinium_tyrrhenicum
ASV231	0	112	0	0	0	0	2508	0	0	0	0	0	350	0	0	Eukaryota	Alveolata	Dinoflagellata	Dinophyceae	Gymnodiniales	Warnowiaceae	Warnowia	Warnowia_sp.
ASV2310	0	0	0	0	0	0	33	0	0	0	0	0	36	0	0	Eukaryota	Alveolata	Dinoflagellata	Syndiniales	Dino-Group-II	Dino-Group-II-Clade-10-and-11	Dino-Group-II-Clade-10-and-11_X	Dino-Group-II-Clade-10-and-11_X_sp.
ASV2311	0	0	0	0	0	0	0	185	0	0	0	0	0	0	0	Eukaryota	Alveolata	Dinoflagellata	Syndiniales	Dino-Group-I	Dino-Group-I-Clade-1	Dino-Group-I-Clade-1_X	Dino-Group-I-Clade-1_X_sp.
ASV2312	0	0	0	0	0	0	0	0	0	65	0	0	0	0	0	Eukaryota	Alveolata	Dinoflagellata	Dinophyceae	Dinophyceae_X	Dinophyceae_XX	Dinophyceae_XXX	Dinophyceae_XXX_sp.
ASV2313	0	0	0	0	0	0	0	0	0	65	0	0	0	0	0	Eukaryota	Alveolata	Dinoflagellata	Syndiniales	Dino-Group-II	Dino-Group-II-Clade-21	Dino-Group-II-Clade-21_X	Dino-Group-II-Clade-21_X_sp.
ASV2314	0	0	0	0	0	0	0	0	0	65	0	0	0	0	0	Eukaryota	Alveolata	Dinoflagellata	Syndiniales	Dino-Group-I	Dino-Group-I-Clade-5	Dino-Group-I-Clade-5_X	Dino-Group-I-Clade-5_X_sp.
ASV2315	0	0	0	0	0	0	0	0	0	65	0	0	0	0	0	Eukaryota	Alveolata	Dinoflagellata	Dinophyceae	NA	NA	NA	NA
ASV2316	0	0	0	0	0	0	0	0	0	0	0	0	45	0	0	Eukaryota	Alveolata	Dinoflagellata	Dinophyceae	Prorocentrales	Prorocentraceae	Prorocentrum	Prorocentrum_sp.
ASV2317	0	0	0	0	0	0	0	0	0	0	0	0	45	0	0	Eukaryota	Alveolata	Dinoflagellata	Dinophyceae	Suessiales	Suessiaceae	NA	NA
ASV2318	0	0	0	0	0	0	0	0	0	0	0	0	45	0	0	Eukaryota	Alveolata	Dinoflagellata	Syndiniales	Dino-Group-III	Dino-Group-III_X	Dino-Group-III_XX	Dino-Group-III_XX_sp.
ASV2319	0	0	0	0	0	0	0	0	0	0	0	0	45	0	0	Eukaryota	Alveolata	Dinoflagellata	Syndiniales	Dino-Group-I	Dino-Group-I-Clade-5	Dino-Group-I-Clade-5_X	Dino-Group-I-Clade-5_X_sp.
ASV232	0	1249	0	27	0	0	0	0	0	0	0	0	34	0	0	Eukaryota	Alveolata	Dinoflagellata	Syndiniales	Dino-Group-I	Dino-Group-I-Clade-5	Dino-Group-I-Clade-5_X	Dino-Group-I-Clade-5_X_sp.
ASV2320	0	0	0	0	0	0	0	0	0	0	0	0	17	29	19	Eukaryota	Alveolata	Dinoflagellata	Syndiniales	Dino-Group-II	Dino-Group-II-Clade-1	Dino-Group-II-Clade-1_X	Dino-Group-II-Clade-1_X_sp.
ASV2321	0	0	0	0	0	0	0	0	0	0	0	0	0	87	0	Eukaryota	Alveolata	Dinoflagellata	Dinophyceae	Gymnodiniales	Kareniaceae	Karlodinium	Karlodinium_sp.
ASV2322	0	0	0	0	0	0	0	0	0	0	0	0	0	87	0	Eukaryota	Alveolata	Dinoflagellata	Dinophyceae	NA	NA	NA	NA
ASV2323	0	0	0	0	0	0	0	0	0	0	0	0	0	87	0	Eukaryota	Alveolata	Dinoflagellata	Syndiniales	Dino-Group-II	Dino-Group-II-Clade-1	Dino-Group-II-Clade-1_X	Dino-Group-II-Clade-1_X_sp.
ASV2324	0	0	0	0	0	0	0	0	0	0	0	0	0	0	70	Eukaryota	Alveolata	Dinoflagellata	Syndiniales	Dino-Group-IV	Dino-Group-IV-Hematodinium-Group	Hematodinium	Hematodinium_sp.
ASV2325	0	0	0	0	0	0	0	0	0	0	0	0	0	0	70	Eukaryota	Alveolata	Dinoflagellata	Syndiniales	Dino-Group-III	Dino-Group-III_X	Dino-Group-III_XX	Dino-Group-III_XX_sp.
ASV2326	47	0	0	0	0	0	0	0	0	0	0	0	0	0	0	Eukaryota	Alveolata	Dinoflagellata	Dinophyceae	NA	NA	NA	NA
ASV2327	0	51	0	0	0	0	0	0	0	0	0	0	0	0	0	Eukaryota	Alveolata	Dinoflagellata	Syndiniales	Dino-Group-II	Dino-Group-II-Clade-9	Dino-Group-II-Clade-9_X	Dino-Group-II-Clade-9_X_sp.
ASV2328	0	0	57	0	0	0	0	0	0	0	0	0	0	0	0	Eukaryota	Alveolata	Dinoflagellata	Dinophyceae	Gymnodiniales	Gymnodiniaceae	Gyrodinium	NA
ASV2329	0	0	57	0	0	0	0	0	0	0	0	0	0	0	0	Eukaryota	Alveolata	Dinoflagellata	Syndiniales	Dino-Group-I	Dino-Group-I-Clade-1	Dino-Group-I-Clade-1_X	Dino-Group-I-Clade-1_X_sp.
ASV233	0	0	0	27	779	0	0	0	0	154	0	0	0	0	1069	Eukaryota	Alveolata	Dinoflagellata	NA	NA	NA	NA	NA
ASV2330	0	0	57	0	0	0	0	0	0	0	0	0	0	0	0	Eukaryota	Alveolata	Dinoflagellata	Dinophyceae	NA	NA	NA	NA
ASV2331	0	0	34	0	0	0	0	0	0	0	0	0	0	35	0	Eukaryota	Alveolata	Dinoflagellata	Dinophyceae	Gymnodiniales	Gymnodiniaceae	Gyrodinium	Gyrodinium_helveticum
ASV2332	0	0	0	135	0	0	0	0	0	0	0	0	0	0	0	Eukaryota	Alveolata	Dinoflagellata	Dinophyceae	Gymnodiniales	NA	NA	NA
ASV2333	0	0	0	69	0	0	79	0	0	0	0	0	0	0	0	Eukaryota	Alveolata	Dinoflagellata	Syndiniales	Dino-Group-I	Dino-Group-I-Clade-5	Dino-Group-I-Clade-5_X	Dino-Group-I-Clade-5_X_sp.
ASV2334	0	0	0	0	116	0	0	0	0	0	0	0	0	0	0	Eukaryota	Alveolata	Dinoflagellata	Dinophyceae	NA	NA	NA	NA
ASV2335	0	0	0	0	0	28	0	0	0	0	0	0	24	0	0	Eukaryota	Alveolata	Dinoflagellata	Syndiniales	Dino-Group-II	Dino-Group-II-Clade-10-and-11	Dino-Group-II-Clade-10-and-11_X	Dino-Group-II-Clade-10-and-11_X_sp.
ASV2336	0	0	0	0	0	0	0	0	0	64	0	0	0	0	0	Eukaryota	Alveolata	Dinoflagellata	Syndiniales	Dino-Group-II	Dino-Group-II-Clade-10-and-11	Dino-Group-II-Clade-10-and-11_X	Dino-Group-II-Clade-10-and-11_X_sp.
ASV2337	0	0	0	0	0	0	0	0	0	64	0	0	0	0	0	Eukaryota	Alveolata	Dinoflagellata	Syndiniales	Dino-Group-II	Dino-Group-II-Clade-10-and-11	Dino-Group-II-Clade-10-and-11_X	Dino-Group-II-Clade-10-and-11_X_sp.
ASV2338	0	0	0	0	0	0	0	0	0	0	21	28	0	0	0	Eukaryota	Alveolata	Dinoflagellata	Dinophyceae	Gymnodiniales	Kareniaceae	Karlodinium	NA
ASV2339	0	0	0	0	0	0	0	0	0	0	0	32	25	8	0	Eukaryota	Alveolata	Dinoflagellata	Syndiniales	Dino-Group-III	Dino-Group-III_X	Dino-Group-III_XX	Dino-Group-III_XX_sp.
ASV234	0	0	0	0	0	0	0	0	0	1588	0	0	0	0	0	Eukaryota	Alveolata	Dinoflagellata	Dinophyceae	Peridiniales	NA	NA	NA
ASV2340	0	0	0	0	0	0	0	0	0	0	0	0	44	0	0	Eukaryota	Alveolata	Dinoflagellata	Dinophyceae	NA	NA	NA	NA
ASV2341	0	0	0	0	0	0	0	0	0	0	0	0	0	0	69	Eukaryota	Alveolata	Dinoflagellata	Dinophyceae	NA	NA	NA	NA
ASV2342	0	50	0	0	0	0	0	0	0	0	0	0	0	0	0	Eukaryota	Alveolata	Dinoflagellata	Dinophyceae	NA	NA	NA	NA
ASV2343	0	50	0	0	0	0	0	0	0	0	0	0	0	0	0	Eukaryota	Alveolata	Dinoflagellata	Dinophyceae	Dinophyceae_X	Dinophyceae_XX	Dinophyceae_XXX	Dinophyceae_XXX_sp.
ASV2344	0	50	0	0	0	0	0	0	0	0	0	0	0	0	0	Eukaryota	Alveolata	Dinoflagellata	Dinophyceae	NA	NA	NA	NA
ASV2345	0	0	56	0	0	0	0	0	0	0	0	0	0	0	0	Eukaryota	Alveolata	Dinoflagellata	Dinophyceae	Gymnodiniales	Warnowiaceae	Warnowia	Warnowia_sp.
ASV2346	0	0	56	0	0	0	0	0	0	0	0	0	0	0	0	Eukaryota	Alveolata	Dinoflagellata	Dinophyceae	Gymnodiniales	Gymnodiniaceae	NA	NA
ASV2347	0	0	0	57	0	12	0	0	0	0	15	10	0	0	0	Eukaryota	Alveolata	Dinoflagellata	Dinophyceae	NA	NA	NA	NA
ASV2348	0	0	0	21	0	16	0	0	0	0	0	0	0	48	0	Eukaryota	Alveolata	Dinoflagellata	Syndiniales	Dino-Group-II	Dino-Group-II-Clade-3	Dino-Group-II-Clade-3_X	Dino-Group-II-Clade-3_X_sp.
ASV2349	0	0	0	0	0	28	0	0	0	0	0	0	0	44	0	Eukaryota	Alveolata	Dinoflagellata	Dinophyceae	Peridiniales	Amphidomataceae	Amphidoma	Amphidoma_languida
ASV235	0	0	0	0	0	0	0	0	452	1092	0	0	0	0	0	Eukaryota	Alveolata	Dinoflagellata	Dinophyceae	NA	NA	NA	NA
ASV2350	0	0	0	0	0	18	0	0	0	0	19	0	16	0	0	Eukaryota	Alveolata	Dinoflagellata	Syndiniales	Dino-Group-I	Dino-Group-I-Clade-5	Dino-Group-I-Clade-5_X	Dino-Group-I-Clade-5_X_sp.
ASV2351	0	0	0	0	0	0	0	0	58	0	0	0	0	0	0	Eukaryota	Alveolata	Dinoflagellata	Syndiniales	Dino-Group-II	Dino-Group-II-Clade-10-and-11	Dino-Group-II-Clade-10-and-11_X	Dino-Group-II-Clade-10-and-11_X_sp.
ASV2352	0	0	0	0	0	0	0	0	0	63	0	0	0	0	0	Eukaryota	Alveolata	Dinoflagellata	Syndiniales	Dino-Group-I	Dino-Group-I-Clade-3	Dino-Group-I-Clade-3_X	Dino-Group-I-Clade-3_X_sp.
ASV2353	0	0	0	0	0	0	0	0	0	63	0	0	0	0	0	Eukaryota	Alveolata	Dinoflagellata	Dinophyta_X	Dinophyta_XX	Dinophyta_XXX	Dinophyta_XXXX	Dinophyta_XXXX_sp.
ASV2354	0	0	0	0	0	0	0	0	0	63	0	0	0	0	0	Eukaryota	Alveolata	Dinoflagellata	Dinophyceae	Prorocentrales	Prorocentraceae	Prorocentrum	Prorocentrum_sp.
ASV2355	0	0	0	0	0	0	0	0	0	0	32	44	0	0	0	Eukaryota	Alveolata	Dinoflagellata	Dinophyceae	NA	NA	NA	NA
ASV2356	0	0	0	0	0	0	0	0	0	0	0	0	43	0	0	Eukaryota	Alveolata	Dinoflagellata	Dinophyceae	Dinophyceae_X	Dinophyceae_XX	Dinophyceae_XXX	Dinophyceae_XXX_sp.
ASV2357	0	0	0	0	0	0	0	0	0	0	0	0	0	84	0	Eukaryota	Alveolata	Dinoflagellata	Dinophyceae	NA	NA	NA	NA
ASV2358	0	0	0	0	0	0	0	0	0	0	0	0	0	0	68	Eukaryota	Alveolata	Dinoflagellata	Syndiniales	Dino-Group-IV	Dino-Group-IV-Hematodinium-Group	Hematodinium	Hematodinium_sp.
ASV2359	0	0	0	0	0	0	0	0	0	0	0	0	0	0	68	Eukaryota	Alveolata	Dinoflagellata	Syndiniales	Dino-Group-II	Dino-Group-II-Clade-10-and-11	Dino-Group-II-Clade-10-and-11_X	Dino-Group-II-Clade-10-and-11_X_sp.
ASV236	0	0	0	0	732	14	84	556	577	288	0	0	0	0	0	Eukaryota	Alveolata	Dinoflagellata	Syndiniales	Dino-Group-I	Dino-Group-I-Clade-1	Dino-Group-I-Clade-1_X	Dino-Group-I-Clade-1_X_sp.
ASV2360	0	0	0	0	0	0	0	0	0	0	0	0	0	0	68	Eukaryota	Alveolata	Dinoflagellata	Syndiniales	Dino-Group-I	Dino-Group-I-Clade-3	Ichthyodinium	Ichthyodinium_sp.
ASV2361	0	0	0	0	0	0	0	0	0	0	0	0	0	0	68	Eukaryota	Alveolata	Dinoflagellata	Dinophyceae	Gymnodiniales	Warnowiaceae	Warnowia	Warnowia_sp.
ASV2362	0	0	0	0	0	0	0	0	0	0	0	0	0	0	68	Eukaryota	Alveolata	Dinoflagellata	NA	NA	NA	NA	NA
ASV2363	0	0	0	0	0	0	0	0	0	0	0	0	0	0	68	Eukaryota	Alveolata	Dinoflagellata	NA	NA	NA	NA	NA
ASV2364	0	50	0	0	0	0	0	0	0	0	0	0	0	0	0	Eukaryota	Alveolata	Dinoflagellata	Dinophyceae	Gymnodiniales	Kareniaceae	Karlodinium	NA
ASV2365	0	0	56	0	0	0	0	0	0	0	0	0	0	0	0	Eukaryota	Alveolata	Dinoflagellata	Dinophyceae	NA	NA	NA	NA
ASV2366	0	0	56	0	0	0	0	0	0	0	0	0	0	0	0	Eukaryota	Alveolata	Dinoflagellata	Dinophyceae	Torodiniales	Torodiniaceae	Torodinium	NA
ASV2367	0	0	56	0	0	0	0	0	0	0	0	0	0	0	0	Eukaryota	Alveolata	Dinoflagellata	Dinophyceae	Dinophyceae_X	Dinophyceae_XX	Dinophyceae_XXX	Dinophyceae_XXX_sp.
ASV2368	0	0	30	0	0	0	0	0	0	0	0	0	19	0	0	Eukaryota	Alveolata	Dinoflagellata	Syndiniales	Dino-Group-I	Dino-Group-I-Clade-1	Dino-Group-I-Clade-1_X	Dino-Group-I-Clade-1_X_sp.
ASV2369	0	0	26	0	0	31	0	0	0	0	0	0	0	0	0	Eukaryota	Alveolata	Dinoflagellata	Dinophyceae	NA	NA	NA	NA
ASV237	0	0	0	0	0	115	84	0	0	0	619	603	245	0	0	Eukaryota	Alveolata	Dinoflagellata	Dinophyceae	NA	NA	NA	NA
ASV2370	0	0	0	0	18	0	0	0	0	52	0	0	0	0	0	Eukaryota	Alveolata	Dinoflagellata	Syndiniales	Dino-Group-II	Dino-Group-II-Clade-9	Dino-Group-II-Clade-9_X	Dino-Group-II-Clade-9_X_sp.
ASV2371	0	0	0	0	0	0	61	0	0	0	0	0	0	51	0	Eukaryota	Alveolata	Dinoflagellata	Dinophyceae	NA	NA	NA	NA
ASV2372	0	0	0	0	0	0	0	0	57	0	0	0	0	0	0	Eukaryota	Alveolata	Dinoflagellata	Syndiniales	Dino-Group-II	Dino-Group-II-Clade-23	Dino-Group-II-Clade-23_X	Dino-Group-II-Clade-23_X_sp.
ASV2373	0	0	0	0	0	0	0	0	57	0	0	0	0	0	0	Eukaryota	Alveolata	Dinoflagellata	Dinophyceae	NA	NA	NA	NA
ASV2374	0	0	0	0	0	0	0	0	0	62	0	0	0	0	0	Eukaryota	Alveolata	Dinoflagellata	Syndiniales	Dino-Group-IV	Dino-Group-IV-Hematodinium-Group	Hematodinium	Hematodinium_sp.
ASV2375	0	0	0	0	0	0	0	0	0	0	51	13	0	0	0	Eukaryota	Alveolata	Dinoflagellata	Ellobiophyceae	Thalassomycetales	Thalassomycetaceae	Ellobiopsis	Ellobiopsis_chattonii
ASV2376	0	0	0	0	0	0	0	0	0	0	12	0	22	23	0	Eukaryota	Alveolata	Dinoflagellata	Dinophyceae	Gymnodiniales	Kareniaceae	Karlodinium	Karlodinium_veneficum
ASV2377	0	0	0	0	0	0	0	0	0	0	0	0	43	0	0	Eukaryota	Alveolata	Dinoflagellata	Syndiniales	Dino-Group-II	Dino-Group-II-Clade-1	Dino-Group-II-Clade-1_X	Dino-Group-II-Clade-1_X_sp.
ASV2378	0	0	0	0	0	0	0	0	0	0	0	0	43	0	0	Eukaryota	Alveolata	Dinoflagellata	Syndiniales	Dino-Group-I	Dino-Group-I-Clade-4	Dino-Group-I-Clade-4_X	Dino-Group-I-Clade-4_X_sp.
ASV2379	0	0	0	0	0	0	0	0	0	0	0	0	43	0	0	Eukaryota	Alveolata	Dinoflagellata	Syndiniales	Dino-Group-II	Dino-Group-II-Clade-21	Dino-Group-II-Clade-21_X	Dino-Group-II-Clade-21_X_sp.
ASV238	0	0	0	0	0	0	0	0	0	1567	0	0	0	0	0	Eukaryota	Alveolata	Dinoflagellata	Dinophyceae	NA	NA	NA	NA
ASV2380	0	0	0	0	0	0	0	0	0	0	0	0	0	83	0	Eukaryota	Alveolata	Dinoflagellata	Dinophyceae	Gymnodiniales	Gymnodiniaceae	Gymnodinium	Gymnodinium_dorsalisulcum
ASV2381	0	0	0	0	0	0	0	0	0	0	0	0	0	0	67	Eukaryota	Alveolata	Dinoflagellata	Syndiniales	Dino-Group-II	Dino-Group-II-Clade-38	Dino-Group-II-Clade-38_X	Dino-Group-II-Clade-38_X_sp.
ASV2382	0	0	0	0	0	0	0	0	0	0	0	0	0	0	67	Eukaryota	Alveolata	Dinoflagellata	Syndiniales	Dino-Group-II	Dino-Group-II-Clade-9	Dino-Group-II-Clade-9_X	Dino-Group-II-Clade-9_X_sp.
ASV2383	0	0	0	0	0	0	0	0	0	0	0	0	0	0	67	Eukaryota	Alveolata	Dinoflagellata	Syndiniales	Dino-Group-I	Dino-Group-I-Clade-2	Dino-Group-I-Clade-2_X	Dino-Group-I-Clade-2_X_sp.
ASV2384	45	0	0	0	0	0	0	0	0	0	0	0	0	0	0	Eukaryota	Alveolata	Dinoflagellata	Dinophyceae	Dinophyceae_X	Dinophyceae_XX	Dinophyceae_XXX	Dinophyceae_XXX_sp.
ASV2385	45	0	0	0	0	0	0	0	0	0	0	0	0	0	0	Eukaryota	Alveolata	Dinoflagellata	Dinophyceae	Peridiniales	NA	NA	NA
ASV2386	6	0	0	0	0	0	0	0	0	0	0	0	30	0	11	Eukaryota	Alveolata	Dinoflagellata	Dinophyceae	Prorocentrales	Prorocentraceae	Prorocentrum	Prorocentrum_sp.
ASV2387	0	49	0	0	0	0	0	0	0	0	0	0	0	0	0	Eukaryota	Alveolata	Dinoflagellata	Dinophyceae	NA	NA	NA	NA
ASV2388	0	49	0	0	0	0	0	0	0	0	0	0	0	0	0	Eukaryota	Alveolata	Dinoflagellata	Dinophyceae	NA	NA	NA	NA
ASV2389	0	49	0	0	0	0	0	0	0	0	0	0	0	0	0	Eukaryota	Alveolata	Dinoflagellata	Syndiniales	Dino-Group-IV	Dino-Group-IV-Syndinium-Group	Syndinium	Syndinium_sp.
ASV239	0	0	74	0	0	388	94	0	0	0	403	568	64	50	0	Eukaryota	Alveolata	Dinoflagellata	Dinophyceae	Dinophyceae_X	Dinophyceae_XX	Dinophyceae_XXX	Dinophyceae_XXX_sp.
ASV2390	0	35	0	0	31	0	0	0	0	0	0	0	0	0	0	Eukaryota	Alveolata	Dinoflagellata	Syndiniales	Dino-Group-I	Dino-Group-I-Clade-3	Dino-Group-I-Clade-3_X	Dino-Group-I-Clade-3_X_sp.
ASV2391	0	0	0	25	0	0	0	0	0	0	0	0	0	66	0	Eukaryota	Alveolata	Dinoflagellata	Syndiniales	Dino-Group-I	Dino-Group-I-Clade-2	Dino-Group-I-Clade-2_X	Dino-Group-I-Clade-2_X_sp.
ASV2392	0	0	0	0	110	0	0	0	0	0	0	0	0	0	0	Eukaryota	Alveolata	Dinoflagellata	Syndiniales	Dino-Group-II	Dino-Group-II-Clade-3	Dino-Group-II-Clade-3_X	Dino-Group-II-Clade-3_X_sp.
ASV2393	0	0	0	0	110	0	0	0	0	0	0	0	0	0	0	Eukaryota	Alveolata	Dinoflagellata	Dinophyceae	Gymnodiniales	Gymnodiniaceae	NA	NA
ASV2394	0	0	0	0	110	0	0	0	0	0	0	0	0	0	0	Eukaryota	Alveolata	Dinoflagellata	Dinophyceae	NA	NA	NA	NA
ASV2395	0	0	0	0	76	0	0	0	0	0	0	0	0	0	20	Eukaryota	Alveolata	Dinoflagellata	Syndiniales	Dino-Group-II	Dino-Group-II-Clade-16	Dino-Group-II-Clade-16_X	Dino-Group-II-Clade-16_X_sp.
ASV2396	0	0	0	0	0	58	0	0	0	0	0	0	0	0	0	Eukaryota	Alveolata	Dinoflagellata	Syndiniales	Dino-Group-II	Dino-Group-II-Clade-22	Dino-Group-II-Clade-22_X	Dino-Group-II-Clade-22_X_sp.
ASV2397	0	0	0	0	0	19	64	0	0	0	15	0	0	0	0	Eukaryota	Alveolata	Dinoflagellata	Syndiniales	Dino-Group-II	Dino-Group-II-Clade-1	Dino-Group-II-Clade-1_X	Dino-Group-II-Clade-1_X_sp.
ASV2398	0	0	0	0	0	0	155	0	0	0	0	0	0	0	0	Eukaryota	Alveolata	Dinoflagellata	Dinophyceae	Peridiniales	Blastodiniaceae	Blastodinium	Blastodinium_mangini
ASV2399	0	0	0	0	0	0	130	0	0	10	0	0	0	0	0	Eukaryota	Alveolata	Dinoflagellata	Dinophyceae	NA	NA	NA	NA
ASV24	620	1257	746	842	96	2312	629	379	266	0	3111	2273	1507	493	33	Eukaryota	Alveolata	Dinoflagellata	Dinophyceae	Gymnodiniales	Gymnodiniaceae	Lepidodinium	Lepidodinium_chlorophorum
ASV240	0	0	0	0	552	0	0	0	0	994	0	0	0	106	162	Eukaryota	Alveolata	Dinoflagellata	Syndiniales	Dino-Group-I	Dino-Group-I-Clade-5	Dino-Group-I-Clade-5_X	Dino-Group-I-Clade-5_X_sp.
ASV2400	0	0	0	0	0	0	0	174	0	0	0	0	0	0	0	Eukaryota	Alveolata	Dinoflagellata	Dinophyceae	NA	NA	NA	NA
ASV2401	0	0	0	0	0	0	0	0	0	61	0	0	0	0	0	Eukaryota	Alveolata	Dinoflagellata	Syndiniales	Dino-Group-II	Dino-Group-II-Clade-38	Dino-Group-II-Clade-38_X	Dino-Group-II-Clade-38_X_sp.
ASV2402	0	0	0	0	0	0	0	0	0	61	0	0	0	0	0	Eukaryota	Alveolata	Dinoflagellata	Dinophyceae	Dinophyceae_X	Dinophyceae_XX	Dinophyceae_XXX	Dinophyceae_XXX_sp.
ASV2403	0	0	0	0	0	0	0	0	0	61	0	0	0	0	0	Eukaryota	Alveolata	Dinoflagellata	Dinophyceae	Dinophyceae_X	Dinophyceae_XX	Dinophyceae_XXX	Dinophyceae_XXX_sp.
ASV2404	0	0	0	0	0	0	0	0	0	0	59	0	0	0	0	Eukaryota	Alveolata	Dinoflagellata	Dinophyceae	Peridiniales	NA	NA	NA
ASV2405	0	0	0	0	0	0	0	0	0	0	0	0	0	0	66	Eukaryota	Alveolata	Dinoflagellata	Dinophyceae	NA	NA	NA	NA
ASV2406	0	0	0	0	0	0	0	0	0	0	0	0	0	0	66	Eukaryota	Alveolata	Dinoflagellata	Dinophyceae	Gymnodiniales	Gymnodiniaceae	Lepidodinium	NA
ASV2407	0	0	0	0	0	0	0	0	0	0	0	0	0	0	66	Eukaryota	Alveolata	Dinoflagellata	Dinophyceae	NA	NA	NA	NA
ASV2408	0	0	0	0	0	0	0	0	0	0	0	0	0	0	66	Eukaryota	Alveolata	Dinoflagellata	Dinophyceae	Gymnodiniales	Warnowiaceae	NA	NA
ASV2409	0	0	0	0	0	0	0	0	0	0	0	0	0	0	66	Eukaryota	Alveolata	Dinoflagellata	Syndiniales	Dino-Group-II	NA	NA	NA
ASV241	1108	0	0	0	0	0	0	0	0	0	0	26	0	0	0	Eukaryota	Alveolata	Dinoflagellata	Syndiniales	Dino-Group-IV	Dino-Group-IV-Syndinium-Group	Syndinium	Syndinium_sp.
ASV2410	44	0	0	0	0	0	0	0	0	0	0	0	0	0	0	Eukaryota	Alveolata	Dinoflagellata	Syndiniales	Dino-Group-II	Dino-Group-II-Clade-20	Dino-Group-II-Clade-20_X	Dino-Group-II-Clade-20_X_sp.
ASV2411	0	48	0	0	0	0	0	0	0	0	0	0	0	0	0	Eukaryota	Alveolata	Dinoflagellata	Dinophyceae	Prorocentrales	Prorocentraceae	Prorocentrum	Prorocentrum_sp.
ASV2412	0	48	0	0	0	0	0	0	0	0	0	0	0	0	0	Eukaryota	Alveolata	Dinoflagellata	Dinophyceae	Prorocentrales	Prorocentraceae	Prorocentrum	Prorocentrum_sp.
ASV2413	0	48	0	0	0	0	0	0	0	0	0	0	0	0	0	Eukaryota	Alveolata	Dinoflagellata	Dinophyceae	Gymnodiniales	Gymnodiniaceae	Gyrodinium	Gyrodinium_fusiforme
ASV2414	0	0	54	0	0	0	0	0	0	0	0	0	0	0	0	Eukaryota	Alveolata	Dinoflagellata	Dinophyceae	Dinophyceae_X	Dinophyceae_XX	Dinophyceae_XXX	Dinophyceae_XXX_sp.
ASV2415	0	0	54	0	0	0	0	0	0	0	0	0	0	0	0	Eukaryota	Alveolata	Dinoflagellata	Dinophyceae	Prorocentrales	Prorocentraceae	Prorocentrum	Prorocentrum_sp.
ASV2416	0	0	0	40	0	0	0	0	0	0	0	0	0	55	0	Eukaryota	Alveolata	Dinoflagellata	Syndiniales	Dino-Group-II	Dino-Group-II-Clade-10-and-11	Dino-Group-II-Clade-10-and-11_X	Dino-Group-II-Clade-10-and-11_X_sp.
ASV2417	0	0	0	0	109	0	0	0	0	0	0	0	0	0	0	Eukaryota	Alveolata	Dinoflagellata	Syndiniales	Dino-Group-I	Dino-Group-I-Clade-1	Dino-Group-I-Clade-1_X	Dino-Group-I-Clade-1_X_sp.
ASV2418	0	0	0	0	109	0	0	0	0	0	0	0	0	0	0	Eukaryota	Alveolata	Dinoflagellata	Syndiniales	Dino-Group-II	Dino-Group-II-Clade-10-and-11	Dino-Group-II-Clade-10-and-11_X	Dino-Group-II-Clade-10-and-11_X_sp.
ASV2419	0	0	0	0	109	0	0	0	0	0	0	0	0	0	0	Eukaryota	Alveolata	Dinoflagellata	Dinophyceae	Peridiniales	Thoracosphaeraceae	NA	NA
ASV242	0	0	0	0	295	0	0	0	0	1332	0	0	0	0	0	Eukaryota	Alveolata	Dinoflagellata	Syndiniales	Dino-Group-I	Dino-Group-I-Clade-2	Dino-Group-I-Clade-2_X	Dino-Group-I-Clade-2_X_sp.
ASV2420	0	0	0	0	109	0	0	0	0	0	0	0	0	0	0	Eukaryota	Alveolata	Dinoflagellata	Syndiniales	Dino-Group-II	Dino-Group-II-Clade-19	Dino-Group-II-Clade-19_X	Dino-Group-II-Clade-19_X_sp.
ASV2421	0	0	0	0	109	0	0	0	0	0	0	0	0	0	0	Eukaryota	Alveolata	Dinoflagellata	Syndiniales	Dino-Group-III	Dino-Group-III_X	Dino-Group-III_XX	Dino-Group-III_XX_sp.
ASV2422	0	0	0	0	109	0	0	0	0	0	0	0	0	0	0	Eukaryota	Alveolata	Dinoflagellata	Noctilucophyceae	Noctilucales	Noctilucaceae	NA	NA
ASV2423	0	0	0	0	0	28	0	0	0	0	0	0	21	0	0	Eukaryota	Alveolata	Dinoflagellata	Syndiniales	Dino-Group-III	Dino-Group-III_X	Dino-Group-III_XX	Dino-Group-III_XX_sp.
ASV2424	0	0	0	0	0	24	0	0	0	0	19	0	0	20	0	Eukaryota	Alveolata	Dinoflagellata	Dinophyceae	NA	NA	NA	NA
ASV2425	0	0	0	0	0	22	94	0	0	0	0	0	0	0	0	Eukaryota	Alveolata	Dinoflagellata	Dinophyceae	Dinophyceae_X	Dinophyceae_XX	Dinophyceae_XXX	Dinophyceae_XXX_sp.
ASV2426	0	0	0	0	0	16	0	0	0	0	0	0	30	0	0	Eukaryota	Alveolata	Dinoflagellata	Syndiniales	Dino-Group-I	Dino-Group-I-Clade-2	Dino-Group-I-Clade-2_X	Dino-Group-I-Clade-2_X_sp.
ASV2427	0	0	0	0	0	0	153	0	0	0	0	0	0	0	0	Eukaryota	Alveolata	Dinoflagellata	Dinophyceae	Peridiniales	Thoracosphaeraceae	Pentapharsodinium	Pentapharsodinium_tyrrhenicum
ASV2428	0	0	0	0	0	0	41	0	0	0	0	0	30	0	0	Eukaryota	Alveolata	Dinoflagellata	Syndiniales	Dino-Group-II	Dino-Group-II-Clade-10-and-11	Dino-Group-II-Clade-10-and-11_X	Dino-Group-II-Clade-10-and-11_X_sp.
ASV2429	0	0	0	0	0	0	0	0	56	0	0	0	0	0	0	Eukaryota	Alveolata	Dinoflagellata	Dinophyceae	Peridiniales	Blastodiniaceae	Blastodinium	Blastodinium_mangini
ASV243	0	0	0	0	0	0	0	1984	729	0	0	0	0	0	0	Eukaryota	Alveolata	Dinoflagellata	Dinophyceae	NA	NA	NA	NA
ASV2430	0	0	0	0	0	0	0	0	0	60	0	0	0	0	0	Eukaryota	Alveolata	Dinoflagellata	Syndiniales	Dino-Group-I	Dino-Group-I-Clade-8	Dino-Group-I-Clade-8_X	Dino-Group-I-Clade-8_X_sp.
ASV2431	0	0	0	0	0	0	0	0	0	60	0	0	0	0	0	Eukaryota	Alveolata	Dinoflagellata	Dinophyceae	NA	NA	NA	NA
ASV2432	0	0	0	0	0	0	0	0	0	0	0	22	0	60	0	Eukaryota	Alveolata	Dinoflagellata	Dinophyceae	Peridiniales	Thoracosphaeraceae	NA	NA
ASV2433	0	0	0	0	0	0	0	0	0	0	0	0	41	0	0	Eukaryota	Alveolata	Dinoflagellata	Dinophyceae	NA	NA	NA	NA
ASV2434	0	0	0	0	0	0	0	0	0	0	0	0	0	0	64	Eukaryota	Alveolata	Dinoflagellata	Dinophyceae	NA	NA	NA	NA
ASV2435	0	0	0	0	0	0	0	0	0	0	0	0	0	0	64	Eukaryota	Alveolata	Dinoflagellata	Dinophyceae	Gymnodiniales	Gymnodiniaceae	Gyrodinium	Gyrodinium_helveticum
ASV2436	44	0	0	0	0	0	0	0	0	0	0	0	0	0	0	Eukaryota	Alveolata	Dinoflagellata	Dinophyceae	NA	NA	NA	NA
ASV2437	0	47	0	0	0	0	0	0	0	0	0	0	0	0	0	Eukaryota	Alveolata	Dinoflagellata	Dinophyceae	NA	NA	NA	NA
ASV2438	0	47	0	0	0	0	0	0	0	0	0	0	0	0	0	Eukaryota	Alveolata	Dinoflagellata	Dinophyceae	Prorocentrales	Prorocentraceae	Prorocentrum	Prorocentrum_sp.
ASV2439	0	15	0	0	0	0	0	0	0	0	0	0	27	0	0	Eukaryota	Alveolata	Dinoflagellata	Syndiniales	Dino-Group-I	Dino-Group-I-Clade-5	Dino-Group-I-Clade-5_X	Dino-Group-I-Clade-5_X_sp.
ASV244	95	15	0	196	348	116	135	0	0	122	0	0	69	138	229	Eukaryota	Alveolata	Dinoflagellata	Dinophyceae	Prorocentrales	Prorocentraceae	Prorocentrum	Prorocentrum_sp.
ASV2440	0	0	53	0	0	0	0	0	0	0	0	0	0	0	0	Eukaryota	Alveolata	Dinoflagellata	Dinophyceae	NA	NA	NA	NA
ASV2441	0	0	53	0	0	0	0	0	0	0	0	0	0	0	0	Eukaryota	Alveolata	Dinoflagellata	Syndiniales	Dino-Group-II	Dino-Group-II-Clade-1	Dino-Group-II-Clade-1_X	Dino-Group-II-Clade-1_X_sp.
ASV2442	0	0	0	65	0	0	0	0	0	0	0	0	0	37	0	Eukaryota	Alveolata	Dinoflagellata	Syndiniales	Dino-Group-II	Dino-Group-II-Clade-25	Dino-Group-II-Clade-25_X	Dino-Group-II-Clade-25_X_sp.
ASV2443	0	0	0	0	107	0	0	0	0	0	0	0	0	0	0	Eukaryota	Alveolata	Dinoflagellata	Syndiniales	Dino-Group-IV	Dino-Group-IV-Hematodinium-Group	Hematodinium	Hematodinium_sp.
ASV2444	0	0	0	0	107	0	0	0	0	0	0	0	0	0	0	Eukaryota	Alveolata	Dinoflagellata	Dinophyceae	Gymnodiniales	Kareniaceae	Karlodinium	Karlodinium_veneficum
ASV2445	0	0	0	0	0	0	0	0	19	0	0	0	0	52	0	Eukaryota	Alveolata	Dinoflagellata	Syndiniales	Dino-Group-II	Dino-Group-II-Clade-7	Dino-Group-II-Clade-7_X	Dino-Group-II-Clade-7_X_sp.
ASV2446	0	0	0	0	0	0	0	0	0	59	0	0	0	0	0	Eukaryota	Alveolata	Dinoflagellata	Syndiniales	Dino-Group-III	Dino-Group-III_X	Dino-Group-III_XX	Dino-Group-III_XX_sp.
ASV2447	0	0	0	0	0	0	0	0	0	59	0	0	0	0	0	Eukaryota	Alveolata	Dinoflagellata	Syndiniales	Dino-Group-II	Dino-Group-II-Clade-1	Dino-Group-II-Clade-1_X	Dino-Group-II-Clade-1_X_sp.
ASV2448	0	0	0	0	0	0	0	0	0	59	0	0	0	0	0	Eukaryota	Alveolata	Dinoflagellata	Dinophyceae	Prorocentrales	Prorocentraceae	Prorocentrum	Prorocentrum_sp.
ASV2449	0	0	0	0	0	0	0	0	0	59	0	0	0	0	0	Eukaryota	Alveolata	Dinoflagellata	Syndiniales	Dino-Group-II	Dino-Group-II-Clade-10-and-11	Dino-Group-II-Clade-10-and-11_X	Dino-Group-II-Clade-10-and-11_X_sp.
ASV245	0	0	0	0	0	0	0	302	1271	0	0	0	0	0	0	Eukaryota	Alveolata	Dinoflagellata	Dinophyceae	NA	NA	NA	NA
ASV2450	0	0	0	0	0	0	0	0	0	59	0	0	0	0	0	Eukaryota	Alveolata	Dinoflagellata	Syndiniales	Dino-Group-II	Dino-Group-II-Clade-15	Dino-Group-II-Clade-15_X	Dino-Group-II-Clade-15_X_sp.
ASV2451	0	0	0	0	0	0	0	0	0	20	0	0	0	0	42	Eukaryota	Alveolata	Dinoflagellata	Syndiniales	Dino-Group-III	Dino-Group-III_X	Dino-Group-III_XX	Dino-Group-III_XX_sp.
ASV2452	0	0	0	0	0	0	0	0	0	0	0	0	40	0	0	Eukaryota	Alveolata	Dinoflagellata	Dinophyceae	Gymnodiniales	Gymnodiniaceae	Gyrodinium	Gyrodinium_fusiforme
ASV2453	0	0	0	0	0	0	0	0	0	0	0	0	40	0	0	Eukaryota	Alveolata	Dinoflagellata	Syndiniales	Dino-Group-I	Dino-Group-I-Clade-5	Dino-Group-I-Clade-5_X	Dino-Group-I-Clade-5_X_sp.
ASV2454	0	0	0	0	0	0	0	0	0	0	0	0	40	0	0	Eukaryota	Alveolata	Dinoflagellata	Syndiniales	Dino-Group-II	Dino-Group-II-Clade-1	Dino-Group-II-Clade-1_X	Dino-Group-II-Clade-1_X_sp.
ASV2455	0	0	0	0	0	0	0	0	0	0	0	0	0	0	63	Eukaryota	Alveolata	Dinoflagellata	Syndiniales	Dino-Group-III	Dino-Group-III_X	Dino-Group-III_XX	Dino-Group-III_XX_sp.
ASV2456	43	0	0	0	0	0	0	0	0	0	0	0	0	0	0	Eukaryota	Alveolata	Dinoflagellata	Dinophyceae	Gymnodiniales	NA	NA	NA
ASV2457	43	0	0	0	0	0	0	0	0	0	0	0	0	0	0	Eukaryota	Alveolata	Dinoflagellata	Dinophyceae	Gymnodiniales	Gymnodiniaceae	Gymnoxanthella	Gymnoxanthella_radiolariae
ASV2458	0	46	0	0	0	0	0	0	0	0	0	0	0	0	0	Eukaryota	Alveolata	Dinoflagellata	Syndiniales	Dino-Group-II	Dino-Group-II-Clade-12	Dino-Group-II-Clade-12_X	Dino-Group-II-Clade-12_X_sp.
ASV2459	0	46	0	0	0	0	0	0	0	0	0	0	0	0	0	Eukaryota	Alveolata	Dinoflagellata	Dinophyceae	Prorocentrales	Prorocentraceae	Prorocentrum	Prorocentrum_sp.
ASV246	0	110	74	141	0	160	178	0	0	0	477	263	159	40	0	Eukaryota	Alveolata	Dinoflagellata	Dinophyceae	Dinophyceae_X	Dinophyceae_XX	Dinophyceae_XXX	Dinophyceae_XXX_sp.
ASV2460	0	46	0	0	0	0	0	0	0	0	0	0	0	0	0	Eukaryota	Alveolata	Dinoflagellata	Dinophyceae	Gymnodiniales	Gymnodiniaceae	Gymnodinium	Gymnodinium_sp.
ASV2461	0	0	0	0	0	55	0	0	0	0	0	0	0	0	0	Eukaryota	Alveolata	Dinoflagellata	Syndiniales	Dino-Group-I	Dino-Group-I-Clade-5	Dino-Group-I-Clade-5_X	Dino-Group-I-Clade-5_X_sp.
ASV2462	0	0	0	0	0	0	0	54	0	39	0	0	0	0	0	Eukaryota	Alveolata	Dinoflagellata	Dinophyceae	Gymnodiniales	Gymnodiniaceae	Gymnodinium	Gymnodinium_sp.
ASV2463	0	0	0	0	0	0	0	0	54	0	0	0	0	0	0	Eukaryota	Alveolata	Dinoflagellata	Dinophyceae	NA	NA	NA	NA
ASV2464	0	0	0	0	0	0	0	0	0	58	0	0	0	0	0	Eukaryota	Alveolata	Dinoflagellata	Syndiniales	Dino-Group-I	Dino-Group-I-Clade-5	Dino-Group-I-Clade-5_X	Dino-Group-I-Clade-5_X_sp.
ASV2465	0	0	0	0	0	0	0	0	0	58	0	0	0	0	0	Eukaryota	Alveolata	Dinoflagellata	Syndiniales	Dino-Group-I	Dino-Group-I-Clade-5	Dino-Group-I-Clade-5_X	Dino-Group-I-Clade-5_X_sp.
ASV2466	0	0	0	0	0	0	0	0	0	58	0	0	0	0	0	Eukaryota	Alveolata	Dinoflagellata	Syndiniales	Dino-Group-I	Dino-Group-I-Clade-5	Dino-Group-I-Clade-5_X	Dino-Group-I-Clade-5_X_sp.
ASV2467	0	0	0	0	0	0	0	0	0	0	0	0	40	0	0	Eukaryota	Alveolata	Dinoflagellata	Dinophyceae	Peridiniales	Blastodiniaceae	Blastodinium	Blastodinium_contortum
ASV2468	0	0	0	0	0	0	0	0	0	0	0	0	0	78	0	Eukaryota	Alveolata	Dinoflagellata	Syndiniales	Dino-Group-II	Dino-Group-II-Clade-19	Dino-Group-II-Clade-19_X	Dino-Group-II-Clade-19_X_sp.
ASV2469	0	0	0	0	0	0	0	0	0	0	0	0	0	78	0	Eukaryota	Alveolata	Dinoflagellata	Dinophyceae	Gymnodiniales	Gymnodiniaceae	Gyrodinium	NA
ASV247	0	0	0	0	0	631	219	0	0	0	170	307	218	0	0	Eukaryota	Alveolata	Dinoflagellata	Syndiniales	Dino-Group-I	Dino-Group-I-Clade-5	Dino-Group-I-Clade-5_X	Dino-Group-I-Clade-5_X_sp.
ASV2470	0	0	0	0	0	0	0	0	0	0	0	0	0	67	0	Eukaryota	Alveolata	Dinoflagellata	Syndiniales	Dino-Group-III	Dino-Group-III_X	Dino-Group-III_XX	Dino-Group-III_XX_sp.
ASV2471	0	0	0	0	0	0	0	0	0	0	0	0	0	0	62	Eukaryota	Alveolata	Dinoflagellata	Dinophyceae	NA	NA	NA	NA
ASV2472	0	0	0	0	0	0	0	0	0	0	0	0	0	0	62	Eukaryota	Alveolata	Dinoflagellata	Dinophyceae	NA	NA	NA	NA
ASV2473	0	0	0	0	0	0	0	0	0	0	0	0	0	0	62	Eukaryota	Alveolata	Dinoflagellata	Syndiniales	Dino-Group-II	Dino-Group-II-Clade-10-and-11	Dino-Group-II-Clade-10-and-11_X	Dino-Group-II-Clade-10-and-11_X_sp.
ASV2474	24	0	0	0	0	24	0	0	0	0	0	0	0	0	0	Eukaryota	Alveolata	Dinoflagellata	Syndiniales	Dino-Group-II	Dino-Group-II-Clade-1	Dino-Group-II-Clade-1_X	Dino-Group-II-Clade-1_X_sp.
ASV2475	0	0	51	0	0	0	0	0	0	0	0	0	0	0	0	Eukaryota	Alveolata	Dinoflagellata	Dinophyceae	Prorocentrales	Prorocentraceae	Prorocentrum	Prorocentrum_sp.
ASV2476	0	0	51	0	0	0	0	0	0	0	0	0	0	0	0	Eukaryota	Alveolata	Dinoflagellata	Dinophyceae	Peridiniales	NA	NA	NA
ASV2477	0	0	51	0	0	0	0	0	0	0	0	0	0	0	0	Eukaryota	Alveolata	Dinoflagellata	Dinophyceae	NA	NA	NA	NA
ASV2478	0	0	0	0	103	0	0	0	0	0	0	0	0	0	0	Eukaryota	Alveolata	Dinoflagellata	Syndiniales	Dino-Group-II	Dino-Group-II-Clade-20	Dino-Group-II-Clade-20_X	Dino-Group-II-Clade-20_X_sp.
ASV2479	0	0	0	0	103	0	0	0	0	0	0	0	0	0	0	Eukaryota	Alveolata	Dinoflagellata	Syndiniales	Dino-Group-I	Dino-Group-I-Clade-5	Dino-Group-I-Clade-5_X	Dino-Group-I-Clade-5_X_sp.
ASV248	0	0	30	44	112	131	0	0	0	80	677	466	0	62	15	Eukaryota	Alveolata	Dinoflagellata	Dinophyceae	Gymnodiniales	Gymnodiniaceae	Gyrodinium	NA
ASV2480	0	0	0	0	103	0	0	0	0	0	0	0	0	0	0	Eukaryota	Alveolata	Dinoflagellata	Dinophyceae	Peridiniales	NA	NA	NA
ASV2481	0	0	0	0	103	0	0	0	0	0	0	0	0	0	0	Eukaryota	Alveolata	Dinoflagellata	Dinophyceae	Dinophyceae_X	Dinophyceae_XX	Dinophyceae_XXX	Dinophyceae_XXX_sp.
ASV2482	0	0	0	0	0	21	25	0	0	0	0	13	0	21	0	Eukaryota	Alveolata	Dinoflagellata	Dinophyceae	NA	NA	NA	NA
ASV2483	0	0	0	0	0	0	36	0	0	0	0	0	30	0	0	Eukaryota	Alveolata	Dinoflagellata	Syndiniales	Dino-Group-II	Dino-Group-II-Clade-23	Dino-Group-II-Clade-23_X	Dino-Group-II-Clade-23_X_sp.
ASV2484	0	0	0	0	0	0	0	162	0	0	0	0	0	0	0	Eukaryota	Alveolata	Dinoflagellata	Dinophyceae	Gymnodiniales	Gymnodiniaceae	Gymnodinium	Gymnodinium_dorsalisulcum
ASV2485	0	0	0	0	0	0	0	162	0	0	0	0	0	0	0	Eukaryota	Alveolata	Dinoflagellata	Dinophyceae	NA	NA	NA	NA
ASV2486	0	0	0	0	0	0	0	0	53	0	0	0	0	0	0	Eukaryota	Alveolata	Dinoflagellata	Dinophyceae	NA	NA	NA	NA
ASV2487	0	0	0	0	0	0	0	0	53	0	0	0	0	0	0	Eukaryota	Alveolata	Dinoflagellata	Dinophyceae	NA	NA	NA	NA
ASV2488	0	0	0	0	0	0	0	0	53	0	0	0	0	0	0	Eukaryota	Alveolata	Dinoflagellata	Syndiniales	Dino-Group-I	Dino-Group-I-Clade-1	Dino-Group-I-Clade-1_X	Dino-Group-I-Clade-1_X_sp.
ASV2489	0	0	0	0	0	0	0	0	0	57	0	0	0	0	0	Eukaryota	Alveolata	Dinoflagellata	Dinophyceae	Peridiniales	NA	NA	NA
ASV249	0	0	0	0	0	0	0	0	1194	129	0	0	0	0	0	Eukaryota	Alveolata	Dinoflagellata	Syndiniales	Dino-Group-II	Dino-Group-II-Clade-10-and-11	Dino-Group-II-Clade-10-and-11_X	Dino-Group-II-Clade-10-and-11_X_sp.
ASV2490	0	0	0	0	0	0	0	0	0	57	0	0	0	0	0	Eukaryota	Alveolata	Dinoflagellata	Dinophyceae	Dinophyceae_X	Dinophyceae_XX	Dinophyceae_XXX	Dinophyceae_XXX_sp.
ASV2491	0	0	0	0	0	0	0	0	0	57	0	0	0	0	0	Eukaryota	Alveolata	Dinoflagellata	Syndiniales	Dino-Group-II	Dino-Group-II-Clade-10-and-11	Dino-Group-II-Clade-10-and-11_X	Dino-Group-II-Clade-10-and-11_X_sp.
ASV2492	0	0	0	0	0	0	0	0	0	0	0	0	39	0	0	Eukaryota	Alveolata	Dinoflagellata	Dinophyceae	Gymnodiniales	Gymnodiniaceae	NA	NA
ASV2493	0	0	0	0	0	0	0	0	0	0	0	0	39	0	0	Eukaryota	Alveolata	Dinoflagellata	Syndiniales	Dino-Group-III	Dino-Group-III_X	Dino-Group-III_XX	Dino-Group-III_XX_sp.
ASV2494	0	0	0	0	0	0	0	0	0	0	0	0	39	0	0	Eukaryota	Alveolata	Dinoflagellata	Syndiniales	Dino-Group-II	Dino-Group-II-Clade-10-and-11	Dino-Group-II-Clade-10-and-11_X	Dino-Group-II-Clade-10-and-11_X_sp.
ASV2495	0	0	0	0	0	0	0	0	0	0	0	0	0	76	0	Eukaryota	Alveolata	Dinoflagellata	Syndiniales	Dino-Group-I	Dino-Group-I-Clade-5	Dino-Group-I-Clade-5_X	Dino-Group-I-Clade-5_X_sp.
ASV2496	41	0	0	0	0	0	0	0	0	0	0	0	0	0	0	Eukaryota	Alveolata	Dinoflagellata	Dinophyceae	NA	NA	NA	NA
ASV2497	41	0	0	0	0	0	0	0	0	0	0	0	0	0	0	Eukaryota	Alveolata	Dinoflagellata	Dinophyceae	Gymnodiniales	Gymnodiniaceae	Gyrodinium	Gyrodinium_fusiforme
ASV2498	0	45	0	0	0	0	0	0	0	0	0	0	0	0	0	Eukaryota	Alveolata	Dinoflagellata	Dinophyceae	NA	NA	NA	NA
ASV2499	0	24	0	0	0	0	0	0	0	0	0	0	0	0	0	Eukaryota	Alveolata	Dinoflagellata	Dinophyceae	Gymnodiniales	Ceratoperidiniaceae	Ceratoperidinium	Ceratoperidinium_falcatum
ASV25	1492	349	975	3307	543	1479	1063	88	67	682	1363	1185	927	2082	320	Eukaryota	Alveolata	Dinoflagellata	Dinophyceae	Prorocentrales	Prorocentraceae	Prorocentrum	Prorocentrum_sp.
ASV250	0	0	0	366	60	445	209	0	0	0	158	179	148	151	41	Eukaryota	Alveolata	Dinoflagellata	Dinophyceae	Prorocentrales	Prorocentraceae	Prorocentrum	Prorocentrum_sp.
ASV2500	0	0	50	0	0	0	0	0	0	0	0	0	0	0	0	Eukaryota	Alveolata	Dinoflagellata	Dinophyceae	NA	NA	NA	NA
ASV2501	0	0	50	0	0	0	0	0	0	0	0	0	0	0	0	Eukaryota	Alveolata	Dinoflagellata	Syndiniales	Dino-Group-II	Dino-Group-II-Clade-1	Dino-Group-II-Clade-1_X	Dino-Group-II-Clade-1_X_sp.
ASV2502	0	0	0	0	101	0	0	0	0	0	0	0	0	0	0	Eukaryota	Alveolata	Dinoflagellata	Dinophyceae	Peridiniales	NA	NA	NA
ASV2503	0	0	0	0	101	0	0	0	0	0	0	0	0	0	0	Eukaryota	Alveolata	Dinoflagellata	Dinophyceae	Gymnodiniales	Chytriodiniaceae	Chytriodinium	Chytriodinium_roseum
ASV2504	0	0	0	0	101	0	0	0	0	0	0	0	0	0	0	Eukaryota	Alveolata	Dinoflagellata	Syndiniales	Dino-Group-II	Dino-Group-II-Clade-7	Dino-Group-II-Clade-7_X	Dino-Group-II-Clade-7_X_sp.
ASV2505	0	0	0	0	49	0	0	0	0	29	0	0	0	0	0	Eukaryota	Alveolata	Dinoflagellata	Dinophyceae	NA	NA	NA	NA
ASV2506	0	0	0	0	0	0	0	0	0	56	0	0	0	0	0	Eukaryota	Alveolata	Dinoflagellata	Dinophyceae	NA	NA	NA	NA
ASV2507	0	0	0	0	0	0	0	0	0	0	0	0	38	0	0	Eukaryota	Alveolata	Dinoflagellata	Syndiniales	Dino-Group-II	Dino-Group-II-Clade-10-and-11	Dino-Group-II-Clade-10-and-11_X	Dino-Group-II-Clade-10-and-11_X_sp.
ASV2508	0	0	0	0	0	0	0	0	0	0	0	0	38	0	0	Eukaryota	Alveolata	Dinoflagellata	Syndiniales	Dino-Group-II	Dino-Group-II-Clade-4	Dino-Group-II-Clade-4_X	Dino-Group-II-Clade-4_X_sp.
ASV2509	0	0	0	0	0	0	0	0	0	0	0	0	0	75	0	Eukaryota	Alveolata	Dinoflagellata	Dinophyceae	Gymnodiniales	Kareniaceae	Karenia	NA
ASV251	0	0	0	0	987	0	0	0	0	763	0	0	0	0	97	Eukaryota	Alveolata	Dinoflagellata	Syndiniales	Dino-Group-I	Dino-Group-I-Clade-1	Dino-Group-I-Clade-1_X	Dino-Group-I-Clade-1_X_sp.
ASV2510	0	0	0	0	0	0	0	0	0	0	0	0	0	75	0	Eukaryota	Alveolata	Dinoflagellata	Syndiniales	Dino-Group-I	Dino-Group-I-Clade-5	Dino-Group-I-Clade-5_X	Dino-Group-I-Clade-5_X_sp.
ASV2511	0	0	0	0	0	0	0	0	0	0	0	0	0	75	0	Eukaryota	Alveolata	Dinoflagellata	Syndiniales	Dino-Group-II	Dino-Group-II-Clade-15	Dino-Group-II-Clade-15_X	Dino-Group-II-Clade-15_X_sp.
ASV2512	0	0	0	0	0	0	0	0	0	0	0	0	0	0	60	Eukaryota	Alveolata	Dinoflagellata	Dinophyceae	Prorocentrales	Prorocentraceae	Prorocentrum	Prorocentrum_sp.
ASV2513	0	0	0	0	0	0	0	0	0	0	0	0	0	0	60	Eukaryota	Alveolata	Dinoflagellata	Syndiniales	Dino-Group-II	Dino-Group-II-Clade-25	Dino-Group-II-Clade-25_X	Dino-Group-II-Clade-25_X_sp.
ASV2514	41	0	0	0	0	0	0	0	0	0	0	0	0	0	0	Eukaryota	Alveolata	Dinoflagellata	Dinophyceae	NA	NA	NA	NA
ASV2515	41	0	0	0	0	0	0	0	0	0	0	0	0	0	0	Eukaryota	Alveolata	Dinoflagellata	Dinophyceae	NA	NA	NA	NA
ASV2516	34	0	0	19	0	0	0	0	0	0	0	0	0	0	0	Eukaryota	Alveolata	Dinoflagellata	Syndiniales	Dino-Group-II	Dino-Group-II-Clade-5	Dino-Group-II-Clade-5_X	Dino-Group-II-Clade-5_X_sp.
ASV2517	0	44	0	0	0	0	0	0	0	0	0	0	0	0	0	Eukaryota	Alveolata	Dinoflagellata	Syndiniales	Dino-Group-II	Dino-Group-II-Clade-14	Dino-Group-II-Clade-14_X	Dino-Group-II-Clade-14_X_sp.
ASV2518	0	0	49	0	0	0	0	0	0	0	0	0	0	0	0	Eukaryota	Alveolata	Dinoflagellata	Syndiniales	Dino-Group-II	Dino-Group-II-Clade-38	Dino-Group-II-Clade-38_X	Dino-Group-II-Clade-38_X_sp.
ASV2519	0	0	0	0	100	0	0	0	0	0	0	0	0	0	0	Eukaryota	Alveolata	Dinoflagellata	Syndiniales	Dino-Group-II	Dino-Group-II-Clade-15	Dino-Group-II-Clade-15_X	Dino-Group-II-Clade-15_X_sp.
ASV252	0	0	0	0	0	0	163	0	0	208	0	0	0	1447	0	Eukaryota	Alveolata	Dinoflagellata	Dinophyceae	NA	NA	NA	NA
ASV2520	0	0	0	0	100	0	0	0	0	0	0	0	0	0	0	Eukaryota	Alveolata	Dinoflagellata	Dinophyceae	NA	NA	NA	NA
ASV2521	0	0	0	0	0	52	0	0	0	0	0	0	0	0	0	Eukaryota	Alveolata	Dinoflagellata	Dinophyceae	Gymnodiniales	Gymnodiniaceae	NA	NA
ASV2522	0	0	0	0	0	52	0	0	0	0	0	0	0	0	0	Eukaryota	Alveolata	Dinoflagellata	Syndiniales	Dino-Group-II	Dino-Group-II-Clade-12	Dino-Group-II-Clade-12_X	Dino-Group-II-Clade-12_X_sp.
ASV2523	0	0	0	0	0	9	0	0	0	0	0	0	31	0	0	Eukaryota	Alveolata	Dinoflagellata	Syndiniales	Dino-Group-II	Dino-Group-II-Clade-22	Dino-Group-II-Clade-22_X	Dino-Group-II-Clade-22_X_sp.
ASV2524	0	0	0	0	0	0	140	0	0	0	0	0	0	0	0	Eukaryota	Alveolata	Dinoflagellata	Syndiniales	Dino-Group-II	Dino-Group-II-Clade-50	Dino-Group-II-Clade-50_X	Dino-Group-II-Clade-50_X_sp.
ASV2525	0	0	0	0	0	0	0	0	0	55	0	0	0	0	0	Eukaryota	Alveolata	Dinoflagellata	Dinophyceae	Peridiniales	NA	NA	NA
ASV2526	0	0	0	0	0	0	0	0	0	55	0	0	0	0	0	Eukaryota	Alveolata	Dinoflagellata	Dinophyceae	NA	NA	NA	NA
ASV2527	0	0	0	0	0	0	0	0	0	55	0	0	0	0	0	Eukaryota	Alveolata	Dinoflagellata	Dinophyceae	NA	NA	NA	NA
ASV2528	0	0	0	0	0	0	0	0	0	21	0	0	0	27	15	Eukaryota	Alveolata	Dinoflagellata	Syndiniales	Dino-Group-II	Dino-Group-II-Clade-44	Dino-Group-II-Clade-44_X	Dino-Group-II-Clade-44_X_sp.
ASV2529	0	0	0	0	0	0	0	0	0	0	53	0	0	0	0	Eukaryota	Alveolata	Dinoflagellata	Dinophyceae	Gymnodiniales	NA	NA	NA
ASV253	0	0	0	0	0	189	0	0	0	0	445	1054	0	0	0	Eukaryota	Alveolata	Dinoflagellata	Dinophyceae	NA	NA	NA	NA
ASV2530	0	0	0	0	0	0	0	0	0	0	12	0	3	52	0	Eukaryota	Alveolata	Dinoflagellata	Syndiniales	Dino-Group-II	Dino-Group-II-Clade-44	Dino-Group-II-Clade-44_X	Dino-Group-II-Clade-44_X_sp.
ASV2531	0	0	0	0	0	0	0	0	0	0	0	0	38	0	0	Eukaryota	Alveolata	Dinoflagellata	Syndiniales	Dino-Group-II	Dino-Group-II_X	Dino-Group-II_XX	Dino-Group-II_XX_sp.
ASV2532	0	0	0	0	0	0	0	0	0	0	0	0	38	0	0	Eukaryota	Alveolata	Dinoflagellata	Syndiniales	Dino-Group-I	Dino-Group-I-Clade-5	Dino-Group-I-Clade-5_X	Dino-Group-I-Clade-5_X_sp.
ASV2533	0	0	0	0	0	0	0	0	0	0	0	0	38	0	0	Eukaryota	Alveolata	Dinoflagellata	Syndiniales	Dino-Group-II	Dino-Group-II-Clade-16	Dino-Group-II-Clade-16_X	Dino-Group-II-Clade-16_X_sp.
ASV2534	0	0	0	0	0	0	0	0	0	0	0	0	0	74	0	Eukaryota	Alveolata	Dinoflagellata	Dinophyceae	Suessiales	Suessiaceae	Pelagodinium	Pelagodinium_beii
ASV2535	0	0	0	0	0	0	0	0	0	0	0	0	0	74	0	Eukaryota	Alveolata	Dinoflagellata	Dinophyceae	Peridiniales	Blastodiniaceae	Blastodinium	Blastodinium_mangini
ASV2536	0	0	0	0	0	0	0	0	0	0	0	0	0	74	0	Eukaryota	Alveolata	Dinoflagellata	Dinophyceae	Peridiniales	NA	NA	NA
ASV2537	0	0	0	0	0	0	0	0	0	0	0	0	0	74	0	Eukaryota	Alveolata	Dinoflagellata	Dinophyceae	Dinophyceae_X	Dinophyceae_XX	Dinophyceae_XXX	Dinophyceae_XXX_sp.
ASV2538	0	0	0	0	0	0	0	0	0	0	0	0	0	0	59	Eukaryota	Alveolata	Dinoflagellata	Syndiniales	Dino-Group-I	Dino-Group-I-Clade-2	Dino-Group-I-Clade-2_X	Dino-Group-I-Clade-2_X_sp.
ASV2539	0	0	0	0	0	0	0	0	0	0	0	0	0	0	59	Eukaryota	Alveolata	Dinoflagellata	Syndiniales	Dino-Group-II	Dino-Group-II_X	Dino-Group-II_XX	Dino-Group-II_XX_sp.
ASV254	21	679	48	29	0	55	0	0	0	10	71	82	165	0	0	Eukaryota	Alveolata	Dinoflagellata	Syndiniales	Dino-Group-I	Dino-Group-I-Clade-1	Dino-Group-I-Clade-1_X	Dino-Group-I-Clade-1_X_sp.
ASV2540	0	43	0	0	0	0	0	0	0	0	0	0	0	0	0	Eukaryota	Alveolata	Dinoflagellata	Dinophyceae	NA	NA	NA	NA
ASV2541	0	43	0	0	0	0	0	0	0	0	0	0	0	0	0	Eukaryota	Alveolata	Dinoflagellata	Syndiniales	Dino-Group-II	Dino-Group-II_X	Dino-Group-II_XX	Dino-Group-II_XX_sp.
ASV2542	0	0	48	0	0	0	0	0	0	0	0	0	0	0	0	Eukaryota	Alveolata	Dinoflagellata	Dinophyceae	Peridiniales	Blastodiniaceae	Blastodinium	Blastodinium_mangini
ASV2543	0	0	48	0	0	0	0	0	0	0	0	0	0	0	0	Eukaryota	Alveolata	Dinoflagellata	Syndiniales	Dino-Group-I	Dino-Group-I-Clade-4	Dino-Group-I-Clade-4_X	Dino-Group-I-Clade-4_X_sp.
ASV2544	0	0	11	0	0	0	0	0	0	0	0	0	25	0	6	Eukaryota	Alveolata	Dinoflagellata	Syndiniales	Dino-Group-II	Dino-Group-II_X	Dino-Group-II_XX	Dino-Group-II_XX_sp.
ASV2545	0	0	9	0	0	1	0	0	0	0	0	28	0	32	0	Eukaryota	Alveolata	Dinoflagellata	Syndiniales	Dino-Group-I	Dino-Group-I-Clade-5	Dino-Group-I-Clade-5_X	Dino-Group-I-Clade-5_X_sp.
ASV2546	0	0	0	0	98	0	0	0	0	0	0	0	0	0	0	Eukaryota	Alveolata	Dinoflagellata	Dinophyceae	Peridiniales	NA	NA	NA
ASV2547	0	0	0	0	98	0	0	0	0	0	0	0	0	0	0	Eukaryota	Alveolata	Dinoflagellata	Syndiniales	Dino-Group-I	Dino-Group-I-Clade-5	Dino-Group-I-Clade-5_X	Dino-Group-I-Clade-5_X_sp.
ASV2548	0	0	0	0	0	13	0	0	0	0	0	0	27	0	0	Eukaryota	Alveolata	Dinoflagellata	Dinophyceae	NA	NA	NA	NA
ASV2549	0	0	0	0	0	7	0	0	0	47	0	0	0	0	0	Eukaryota	Alveolata	Dinoflagellata	Syndiniales	Dino-Group-II	Dino-Group-II-Clade-29	Dino-Group-II-Clade-29_X	Dino-Group-II-Clade-29_X_sp.
ASV255	0	561	0	326	62	104	0	0	0	0	72	74	29	182	77	Eukaryota	Alveolata	Dinoflagellata	Dinophyceae	Prorocentrales	Prorocentraceae	Prorocentrum	Prorocentrum_sp.
ASV2550	0	0	0	0	0	0	138	0	0	0	0	0	0	0	0	Eukaryota	Alveolata	Dinoflagellata	Syndiniales	Dino-Group-I	Dino-Group-I-Clade-5	Dino-Group-I-Clade-5_X	Dino-Group-I-Clade-5_X_sp.
ASV2551	0	0	0	0	0	0	138	0	0	0	0	0	0	0	0	Eukaryota	Alveolata	Dinoflagellata	Dinophyceae	NA	NA	NA	NA
ASV2552	0	0	0	0	0	0	0	0	0	54	0	0	0	0	0	Eukaryota	Alveolata	Dinoflagellata	Dinophyceae	Dinophyceae_X	Dinophyceae_XX	Dinophyceae_XXX	Dinophyceae_XXX_sp.
ASV2553	0	0	0	0	0	0	0	0	0	0	0	79	0	0	0	Eukaryota	Alveolata	Dinoflagellata	Dinophyceae	Gymnodiniales	Gymnodiniaceae	NA	NA
ASV2554	0	0	0	0	0	0	0	0	0	0	0	0	37	0	0	Eukaryota	Alveolata	Dinoflagellata	Dinophyceae	Dinophyceae_X	Dinophyceae_XX	Dinophyceae_XXX	Dinophyceae_XXX_sp.
ASV2555	0	0	0	0	0	0	0	0	0	0	0	0	0	72	0	Eukaryota	Alveolata	Dinoflagellata	Syndiniales	Dino-Group-I	Dino-Group-I-Clade-5	Dino-Group-I-Clade-5_X	Dino-Group-I-Clade-5_X_sp.
ASV2556	0	0	0	0	0	0	0	0	0	0	0	0	0	72	0	Eukaryota	Alveolata	Dinoflagellata	Syndiniales	Dino-Group-I	Dino-Group-I-Clade-4	Dino-Group-I-Clade-4_X	Dino-Group-I-Clade-4_X_sp.
ASV2557	39	0	0	0	0	0	0	0	0	0	0	0	0	0	0	Eukaryota	Alveolata	Dinoflagellata	Syndiniales	Dino-Group-II	Dino-Group-II-Clade-23	Dino-Group-II-Clade-23_X	Dino-Group-II-Clade-23_X_sp.
ASV2558	0	0	48	0	0	0	0	0	0	0	0	0	0	0	0	Eukaryota	Alveolata	Dinoflagellata	Dinophyceae	NA	NA	NA	NA
ASV2559	0	0	48	0	0	0	0	0	0	0	0	0	0	0	0	Eukaryota	Alveolata	Dinoflagellata	Dinophyceae	Gymnodiniales	Warnowiaceae	Warnowia	Warnowia_sp.
ASV256	0	74	0	0	0	161	0	0	0	0	389	240	85	0	31	Eukaryota	Alveolata	Dinoflagellata	Dinophyceae	Peridiniales	Heterocapsaceae	Heterocapsa	Heterocapsa_nei/rotundata
ASV2560	0	0	30	0	0	9	0	0	0	0	10	0	0	0	0	Eukaryota	Alveolata	Dinoflagellata	Syndiniales	Dino-Group-II	Dino-Group-II-Clade-5	Dino-Group-II-Clade-5_X	Dino-Group-II-Clade-5_X_sp.
ASV2561	0	0	0	0	96	0	0	0	0	0	0	0	0	0	0	Eukaryota	Alveolata	Dinoflagellata	Dinophyceae	NA	NA	NA	NA
ASV2562	0	0	0	0	96	0	0	0	0	0	0	0	0	0	0	Eukaryota	Alveolata	Dinoflagellata	Syndiniales	Dino-Group-II	Dino-Group-II-Clade-7	Dino-Group-II-Clade-7_X	Dino-Group-II-Clade-7_X_sp.
ASV2563	0	0	0	0	96	0	0	0	0	0	0	0	0	0	0	Eukaryota	Alveolata	Dinoflagellata	Dinophyceae	NA	NA	NA	NA
ASV2564	0	0	0	0	96	0	0	0	0	0	0	0	0	0	0	Eukaryota	Alveolata	Dinoflagellata	Dinophyceae	NA	NA	NA	NA
ASV2565	0	0	0	0	27	0	0	0	0	0	0	0	0	0	41	Eukaryota	Alveolata	Dinoflagellata	Syndiniales	Dino-Group-II	Dino-Group-II-Clade-1	Dino-Group-II-Clade-1_X	Dino-Group-II-Clade-1_X_sp.
ASV2566	0	0	0	0	0	19	0	0	0	0	26	0	0	8	0	Eukaryota	Alveolata	Dinoflagellata	Syndiniales	Dino-Group-II	Dino-Group-II-Clade-1	Dino-Group-II-Clade-1_X	Dino-Group-II-Clade-1_X_sp.
ASV2567	0	0	0	0	0	0	135	0	0	0	0	0	0	0	0	Eukaryota	Alveolata	Dinoflagellata	Dinophyceae	Gymnodiniales	Warnowiaceae	Warnowia	Warnowia_sp.
ASV2568	0	0	0	0	0	0	135	0	0	0	0	0	0	0	0	Eukaryota	Alveolata	Dinoflagellata	Dinophyceae	NA	NA	NA	NA
ASV2569	0	0	0	0	0	0	0	151	0	0	0	0	0	0	0	Eukaryota	Alveolata	Dinoflagellata	Dinophyceae	NA	NA	NA	NA
ASV257	0	0	0	0	773	0	0	0	0	419	0	0	0	0	568	Eukaryota	Alveolata	Dinoflagellata	Syndiniales	Dino-Group-II	Dino-Group-II-Clade-21	Dino-Group-II-Clade-21_X	Dino-Group-II-Clade-21_X_sp.
ASV2570	0	0	0	0	0	0	0	0	0	53	0	0	0	0	0	Eukaryota	Alveolata	Dinoflagellata	Syndiniales	Dino-Group-II	Dino-Group-II-Clade-1	Dino-Group-II-Clade-1_X	Dino-Group-II-Clade-1_X_sp.
ASV2571	0	0	0	0	0	0	0	0	0	53	0	0	0	0	0	Eukaryota	Alveolata	Dinoflagellata	Dinophyceae	NA	NA	NA	NA
ASV2572	0	0	0	0	0	0	0	0	0	53	0	0	0	0	0	Eukaryota	Alveolata	Dinoflagellata	Dinophyceae	Dinophyceae_X	Dinophyceae_XX	Dinophyceae_XXX	Dinophyceae_XXX_sp.
ASV2573	0	0	0	0	0	0	0	0	0	53	0	0	0	0	0	Eukaryota	Alveolata	Dinoflagellata	Dinophyceae	NA	NA	NA	NA
ASV2574	0	0	0	0	0	0	0	0	0	53	0	0	0	0	0	Eukaryota	Alveolata	Dinoflagellata	Dinophyceae	NA	NA	NA	NA
ASV2575	0	0	0	0	0	0	0	0	0	53	0	0	0	0	0	Eukaryota	Alveolata	Dinoflagellata	Syndiniales	Dino-Group-I	Dino-Group-I-Clade-3	Dino-Group-I-Clade-3_X	Dino-Group-I-Clade-3_X_sp.
ASV2576	0	0	0	0	0	0	0	0	0	53	0	0	0	0	0	Eukaryota	Alveolata	Dinoflagellata	Dinophyceae	NA	NA	NA	NA
ASV2577	0	0	0	0	0	0	0	0	0	0	51	0	0	0	0	Eukaryota	Alveolata	Dinoflagellata	Dinophyceae	Gymnodiniales	Gymnodiniaceae	NA	NA
ASV2578	0	0	0	0	0	0	0	0	0	0	51	0	0	0	0	Eukaryota	Alveolata	Dinoflagellata	Dinophyceae	Peridiniales	Thoracosphaeraceae	Scrippsiella	Scrippsiella_acuminata
ASV2579	0	0	0	0	0	0	0	0	0	0	0	0	0	71	0	Eukaryota	Alveolata	Dinoflagellata	Dinophyceae	Dinophyceae_X	Dinophyceae_XX	Dinophyceae_XXX	Dinophyceae_XXX_sp.
ASV258	0	0	0	0	273	0	0	0	0	66	0	0	0	0	1226	Eukaryota	Alveolata	Dinoflagellata	Syndiniales	Dino-Group-II	Dino-Group-II-Clade-7	Dino-Group-II-Clade-7_X	Dino-Group-II-Clade-7_X_sp.
ASV2580	0	0	0	0	0	0	0	0	0	0	0	0	0	71	0	Eukaryota	Alveolata	Dinoflagellata	Syndiniales	Dino-Group-II	Dino-Group-II-Clade-5	Dino-Group-II-Clade-5_X	Dino-Group-II-Clade-5_X_sp.
ASV2581	0	0	0	0	0	0	0	0	0	0	0	0	0	71	0	Eukaryota	Alveolata	Dinoflagellata	Dinophyceae	Dinophyceae_X	Dinophyceae_XX	Dinophyceae_XXX	Dinophyceae_XXX_sp.
ASV2582	0	0	0	0	0	0	0	0	0	0	0	0	0	0	57	Eukaryota	Alveolata	Dinoflagellata	Dinophyceae	NA	NA	NA	NA
ASV2583	0	0	0	0	0	0	0	0	0	0	0	0	0	0	57	Eukaryota	Alveolata	Dinoflagellata	Dinophyceae	NA	NA	NA	NA
ASV2584	0	0	0	0	0	0	0	0	0	0	0	0	0	0	57	Eukaryota	Alveolata	Dinoflagellata	Syndiniales	Dino-Group-II	Dino-Group-II-Clade-15	Dino-Group-II-Clade-15_X	Dino-Group-II-Clade-15_X_sp.
ASV2585	0	0	0	0	0	0	0	0	0	0	0	0	0	0	57	Eukaryota	Alveolata	Dinoflagellata	Syndiniales	Dino-Group-I	Dino-Group-I-Clade-3	Ichthyodinium	Ichthyodinium_sp.
ASV2586	38	0	0	0	0	0	0	0	0	0	0	0	0	0	0	Eukaryota	Alveolata	Dinoflagellata	Dinophyceae	NA	NA	NA	NA
ASV2587	38	0	0	0	0	0	0	0	0	0	0	0	0	0	0	Eukaryota	Alveolata	Dinoflagellata	Dinophyceae	Torodiniales	Torodiniaceae	Torodinium	NA
ASV2588	0	42	0	0	0	0	0	0	0	0	0	0	0	0	0	Eukaryota	Alveolata	Dinoflagellata	Dinophyceae	NA	NA	NA	NA
ASV2589	0	42	0	0	0	0	0	0	0	0	0	0	0	0	0	Eukaryota	Alveolata	Dinoflagellata	Dinophyceae	Dinophyceae_X	Dinophyceae_XX	Cucumeridinium	Cucumeridinium_lira
ASV259	0	0	0	0	0	0	0	0	0	770	0	0	0	0	632	Eukaryota	Alveolata	Dinoflagellata	Syndiniales	Dino-Group-I	Dino-Group-I-Clade-5	Dino-Group-I-Clade-5_X	Dino-Group-I-Clade-5_X_sp.
ASV2590	0	42	0	0	0	0	0	0	0	0	0	0	0	0	0	Eukaryota	Alveolata	Dinoflagellata	Dinophyceae	Dinophyceae_X	Dinophyceae_XX	Dinophyceae_XXX	Dinophyceae_XXX_sp.
ASV2591	0	0	47	0	0	0	0	0	0	0	0	0	0	0	0	Eukaryota	Alveolata	Dinoflagellata	Dinophyceae	Peridiniales	Blastodiniaceae	Blastodinium	Blastodinium_contortum
ASV2592	0	0	47	0	0	0	0	0	0	0	0	0	0	0	0	Eukaryota	Alveolata	Dinoflagellata	Dinophyceae	NA	NA	NA	NA
ASV2593	0	0	0	27	0	24	0	0	0	0	0	0	0	19	0	Eukaryota	Alveolata	Dinoflagellata	Dinophyceae	NA	NA	NA	NA
ASV2594	0	0	0	0	94	0	0	0	0	0	0	0	0	0	0	Eukaryota	Alveolata	Dinoflagellata	Dinophyceae	Peridiniales	NA	NA	NA
ASV2595	0	0	0	0	94	0	0	0	0	0	0	0	0	0	0	Eukaryota	Alveolata	Dinoflagellata	Dinophyceae	Dinophyceae_X	Dinophyceae_XX	Dinophyceae_XXX	Dinophyceae_XXX_sp.
ASV2596	0	0	0	0	94	0	0	0	0	0	0	0	0	0	0	Eukaryota	Alveolata	Dinoflagellata	Syndiniales	Dino-Group-I	Dino-Group-I-Clade-5	Dino-Group-I-Clade-5_X	Dino-Group-I-Clade-5_X_sp.
ASV2597	0	0	0	0	0	49	0	0	0	0	0	0	0	0	0	Eukaryota	Alveolata	Dinoflagellata	Syndiniales	Dino-Group-II	Dino-Group-II-Clade-1	Dino-Group-II-Clade-1_X	Dino-Group-II-Clade-1_X_sp.
ASV2598	0	0	0	0	0	0	133	0	0	0	0	0	0	0	0	Eukaryota	Alveolata	Dinoflagellata	Dinophyceae	Prorocentrales	Prorocentraceae	Prorocentrum	Prorocentrum_sp.
ASV2599	0	0	0	0	0	0	18	0	0	0	33	0	8	0	0	Eukaryota	Alveolata	Dinoflagellata	Syndiniales	Dino-Group-III	Dino-Group-III_X	Dino-Group-III_XX	Dino-Group-III_XX_sp.
ASV26	96	490	835	945	723	2373	1809	778	0	310	2612	1877	851	1104	418	Eukaryota	Alveolata	Dinoflagellata	Dinophyceae	Gymnodiniales	Gymnodiniaceae	Gyrodinium	NA
ASV260	66	144	242	0	0	204	0	0	0	0	146	208	135	145	0	Eukaryota	Alveolata	Dinoflagellata	Dinophyceae	Peridiniales	NA	NA	NA
ASV2600	0	0	0	0	0	0	0	0	48	0	0	0	0	0	0	Eukaryota	Alveolata	Dinoflagellata	Dinophyceae	NA	NA	NA	NA
ASV2601	0	0	0	0	0	0	0	0	48	0	0	0	0	0	0	Eukaryota	Alveolata	Dinoflagellata	Dinophyceae	Gymnodiniales	Warnowiaceae	Warnowia	Warnowia_sp.
ASV2602	0	0	0	0	0	0	0	0	0	52	0	0	0	0	0	Eukaryota	Alveolata	Dinoflagellata	Syndiniales	Dino-Group-II	Dino-Group-II-Clade-10-and-11	Dino-Group-II-Clade-10-and-11_X	Dino-Group-II-Clade-10-and-11_X_sp.
ASV2603	0	0	0	0	0	0	0	0	0	52	0	0	0	0	0	Eukaryota	Alveolata	Dinoflagellata	Syndiniales	Dino-Group-II	Dino-Group-II_X	Dino-Group-II_XX	Dino-Group-II_XX_sp.
ASV2604	0	0	0	0	0	0	0	0	0	0	19	47	0	0	0	Eukaryota	Alveolata	Dinoflagellata	Syndiniales	Dino-Group-II	NA	NA	NA
ASV2605	0	0	0	0	0	0	0	0	0	0	0	0	36	0	0	Eukaryota	Alveolata	Dinoflagellata	Dinophyceae	NA	NA	NA	NA
ASV2606	0	0	0	0	0	0	0	0	0	0	0	0	36	0	0	Eukaryota	Alveolata	Dinoflagellata	Syndiniales	Dino-Group-II	Dino-Group-II-Clade-26	Dino-Group-II-Clade-26_X	Dino-Group-II-Clade-26_X_sp.
ASV2607	0	0	0	0	0	0	0	0	0	0	0	0	36	0	0	Eukaryota	Alveolata	Dinoflagellata	Syndiniales	Dino-Group-II	Dino-Group-II-Clade-3	Dino-Group-II-Clade-3_X	Dino-Group-II-Clade-3_X_sp.
ASV2608	0	0	0	0	0	0	0	0	0	0	0	0	0	0	56	Eukaryota	Alveolata	Dinoflagellata	Dinophyceae	NA	NA	NA	NA
ASV2609	0	0	0	0	0	0	0	0	0	0	0	0	0	0	56	Eukaryota	Alveolata	Dinoflagellata	Dinophyceae	NA	NA	NA	NA
ASV261	0	0	0	0	0	0	1047	0	0	0	484	261	172	0	0	Eukaryota	Alveolata	Dinoflagellata	Dinophyceae	Gymnodiniales	Warnowiaceae	Warnowia	Warnowia_sp.
ASV2610	0	0	0	0	0	0	0	0	0	0	0	0	0	0	56	Eukaryota	Alveolata	Dinoflagellata	Dinophyceae	NA	NA	NA	NA
ASV2611	0	0	0	0	0	0	0	0	0	0	0	0	0	0	56	Eukaryota	Alveolata	Dinoflagellata	Dinophyceae	Peridiniales	NA	NA	NA
ASV2612	38	0	0	0	0	0	0	0	0	0	0	0	0	0	0	Eukaryota	Alveolata	Dinoflagellata	Syndiniales	Dino-Group-III	Dino-Group-III_X	Dino-Group-III_XX	Dino-Group-III_XX_sp.
ASV2613	0	41	0	0	0	0	0	0	0	0	0	0	0	0	0	Eukaryota	Alveolata	Dinoflagellata	Dinophyceae	Peridiniales	Blastodiniaceae	Blastodinium	Blastodinium_mangini
ASV2614	0	41	0	0	0	0	0	0	0	0	0	0	0	0	0	Eukaryota	Alveolata	Dinoflagellata	Dinophyceae	NA	NA	NA	NA
ASV2615	0	41	0	0	0	0	0	0	0	0	0	0	0	0	0	Eukaryota	Alveolata	Dinoflagellata	Dinophyceae	Peridiniales	Blastodiniaceae	Blastodinium	Blastodinium_mangini
ASV2616	0	11	0	0	0	0	0	0	0	0	0	0	0	50	0	Eukaryota	Alveolata	Dinoflagellata	Dinophyceae	NA	NA	NA	NA
ASV2617	0	0	46	0	0	0	0	0	0	0	0	0	0	0	0	Eukaryota	Alveolata	Dinoflagellata	Syndiniales	Dino-Group-III	Dino-Group-III_X	Dino-Group-III_XX	Dino-Group-III_XX_sp.
ASV2618	0	0	46	0	0	0	0	0	0	0	0	0	0	0	0	Eukaryota	Alveolata	Dinoflagellata	Syndiniales	Dino-Group-I	Dino-Group-I-Clade-5	Dino-Group-I-Clade-5_X	Dino-Group-I-Clade-5_X_sp.
ASV2619	0	0	46	0	0	0	0	0	0	0	0	0	0	0	0	Eukaryota	Alveolata	Dinoflagellata	Dinophyceae	Dinophyceae_X	Dinophyceae_XX	Dinophyceae_XXX	Dinophyceae_XXX_sp.
ASV262	452	0	0	0	0	0	0	0	0	0	296	616	0	0	0	Eukaryota	Alveolata	Dinoflagellata	Dinophyceae	NA	NA	NA	NA
ASV2620	0	0	46	0	0	0	0	0	0	0	0	0	0	0	0	Eukaryota	Alveolata	Dinoflagellata	Dinophyceae	Dinophyceae_X	Dinophyceae_XX	Dinophyceae_XXX	Dinophyceae_XXX_sp.
ASV2621	0	0	0	23	0	0	0	0	0	0	0	0	0	33	16	Eukaryota	Alveolata	Dinoflagellata	Syndiniales	Dino-Group-II	Dino-Group-II-Clade-46	Dino-Group-II-Clade-46_X	Dino-Group-II-Clade-46_X_sp.
ASV2622	0	0	0	0	92	0	0	0	0	0	0	0	0	0	0	Eukaryota	Alveolata	Dinoflagellata	Syndiniales	Dino-Group-II	Dino-Group-II-Clade-10-and-11	Dino-Group-II-Clade-10-and-11_X	Dino-Group-II-Clade-10-and-11_X_sp.
ASV2623	0	0	0	0	92	0	0	0	0	0	0	0	0	0	0	Eukaryota	Alveolata	Dinoflagellata	Dinophyceae	Peridiniales	NA	NA	NA
ASV2624	0	0	0	0	92	0	0	0	0	0	0	0	0	0	0	Eukaryota	Alveolata	Dinoflagellata	Dinophyceae	Dinophyceae_X	Dinophyceae_XX	Dinophyceae_XXX	Dinophyceae_XXX_sp.
ASV2625	0	0	0	0	92	0	0	0	0	0	0	0	0	0	0	Eukaryota	Alveolata	Dinoflagellata	Syndiniales	Dino-Group-II	Dino-Group-II_X	Dino-Group-II_XX	Dino-Group-II_XX_sp.
ASV2626	0	0	0	0	0	17	0	0	0	0	32	0	0	0	0	Eukaryota	Alveolata	Dinoflagellata	Dinophyceae	Prorocentrales	Prorocentraceae	Prorocentrum	Prorocentrum_sp.
ASV2627	0	0	0	0	0	11	0	0	0	0	18	0	14	0	0	Eukaryota	Alveolata	Dinoflagellata	Dinophyceae	Gymnodiniales	NA	NA	NA
ASV2628	0	0	0	0	0	8	0	0	0	43	0	0	0	0	0	Eukaryota	Alveolata	Dinoflagellata	Dinophyceae	Dinophyceae_X	Dinophyceae_XX	Dinophyceae_XXX	Dinophyceae_XXX_sp.
ASV2629	0	0	0	0	0	0	0	145	0	0	0	0	0	0	0	Eukaryota	Alveolata	Dinoflagellata	Dinophyceae	NA	NA	NA	NA
ASV263	0	274	0	663	0	68	54	0	0	450	0	0	16	154	0	Eukaryota	Alveolata	Dinoflagellata	Syndiniales	Dino-Group-I	Dino-Group-I-Clade-5	Dino-Group-I-Clade-5_X	Dino-Group-I-Clade-5_X_sp.
ASV2630	0	0	0	0	0	0	0	145	0	0	0	0	0	0	0	Eukaryota	Alveolata	Dinoflagellata	Syndiniales	Dino-Group-II	Dino-Group-II-Clade-23	Dino-Group-II-Clade-23_X	Dino-Group-II-Clade-23_X_sp.
ASV2631	0	0	0	0	0	0	0	0	47	0	0	0	0	0	0	Eukaryota	Alveolata	Dinoflagellata	Dinophyceae	NA	NA	NA	NA
ASV2632	0	0	0	0	0	0	0	0	0	51	0	0	0	0	0	Eukaryota	Alveolata	Dinoflagellata	Syndiniales	Dino-Group-I	Dino-Group-I-Clade-2	Dino-Group-I-Clade-2_X	Dino-Group-I-Clade-2_X_sp.
ASV2633	0	0	0	0	0	0	0	0	0	51	0	0	0	0	0	Eukaryota	Alveolata	Dinoflagellata	Syndiniales	Dino-Group-II	Dino-Group-II-Clade-25	Dino-Group-II-Clade-25_X	Dino-Group-II-Clade-25_X_sp.
ASV2634	0	0	0	0	0	0	0	0	0	0	0	0	35	0	0	Eukaryota	Alveolata	Dinoflagellata	Dinophyceae	Prorocentrales	Prorocentraceae	Prorocentrum	Prorocentrum_sp.
ASV2635	0	0	0	0	0	0	0	0	0	0	0	0	35	0	0	Eukaryota	Alveolata	Dinoflagellata	Dinophyceae	NA	NA	NA	NA
ASV2636	0	0	0	0	0	0	0	0	0	0	0	0	34	0	0	Eukaryota	Alveolata	Dinoflagellata	Syndiniales	Dino-Group-II	Dino-Group-II-Clade-12	Dino-Group-II-Clade-12_X	Dino-Group-II-Clade-12_X_sp.
ASV2637	0	0	0	0	0	0	0	0	0	0	0	0	0	68	0	Eukaryota	Alveolata	Dinoflagellata	Syndiniales	Dino-Group-II	Dino-Group-II-Clade-26	Dino-Group-II-Clade-26_X	Dino-Group-II-Clade-26_X_sp.
ASV2638	0	0	0	0	0	0	0	0	0	0	0	0	0	68	0	Eukaryota	Alveolata	Dinoflagellata	Syndiniales	Dino-Group-III	Dino-Group-III_X	Dino-Group-III_XX	Dino-Group-III_XX_sp.
ASV2639	0	0	0	0	0	0	0	0	0	0	0	0	0	68	0	Eukaryota	Alveolata	Dinoflagellata	Dinophyceae	NA	NA	NA	NA
ASV264	0	71	0	0	0	164	0	0	0	22	81	108	610	0	0	Eukaryota	Alveolata	Dinoflagellata	Dinophyceae	Gymnodiniales	Kareniaceae	Karlodinium	NA
ASV2640	0	0	0	0	0	0	0	0	0	0	0	0	0	68	0	Eukaryota	Alveolata	Dinoflagellata	Dinophyceae	NA	NA	NA	NA
ASV2641	0	0	0	0	0	0	0	0	0	0	0	0	0	68	0	Eukaryota	Alveolata	Dinoflagellata	Dinophyceae	Gymnodiniales	Gymnodiniaceae	NA	NA
ASV2642	0	0	0	0	0	0	0	0	0	0	0	0	0	0	55	Eukaryota	Alveolata	Dinoflagellata	Dinophyceae	Dinophyceae_X	Dinophyceae_XX	Dinophyceae_XXX	Dinophyceae_XXX_sp.
ASV2643	0	0	0	0	0	0	0	0	0	0	0	0	0	0	55	Eukaryota	Alveolata	Dinoflagellata	Syndiniales	Dino-Group-II	Dino-Group-II-Clade-10-and-11	Dino-Group-II-Clade-10-and-11_X	Dino-Group-II-Clade-10-and-11_X_sp.
ASV2644	0	0	0	0	0	0	0	0	0	0	0	0	0	0	55	Eukaryota	Alveolata	Dinoflagellata	Syndiniales	Dino-Group-II	Dino-Group-II-Clade-1	Dino-Group-II-Clade-1_X	Dino-Group-II-Clade-1_X_sp.
ASV2645	0	0	0	0	0	0	0	0	0	0	0	0	0	0	55	Eukaryota	Alveolata	Dinoflagellata	Syndiniales	Dino-Group-I	Dino-Group-I-Clade-1	Dino-Group-I-Clade-1_X	Dino-Group-I-Clade-1_X_sp.
ASV2646	0	40	0	0	0	0	0	0	0	0	0	0	0	0	0	Eukaryota	Alveolata	Dinoflagellata	Dinophyceae	Peridiniales	Heterocapsaceae	Heterocapsa	Heterocapsa_pygmaea
ASV2647	0	40	0	0	0	0	0	0	0	0	0	0	0	0	0	Eukaryota	Alveolata	Dinoflagellata	Dinophyceae	Gymnodiniales	Warnowiaceae	Warnowia	Warnowia_sp.
ASV2648	0	24	0	42	0	0	0	0	0	0	0	0	0	0	0	Eukaryota	Alveolata	Dinoflagellata	Dinophyceae	NA	NA	NA	NA
ASV2649	0	0	45	0	0	0	0	0	0	0	0	0	0	0	0	Eukaryota	Alveolata	Dinoflagellata	Dinophyceae	NA	NA	NA	NA
ASV265	0	280	0	131	0	0	0	0	0	0	75	68	216	639	0	Eukaryota	Alveolata	Dinoflagellata	Syndiniales	Dino-Group-II	Dino-Group-II-Clade-26	Dino-Group-II-Clade-26_X	Dino-Group-II-Clade-26_X_sp.
ASV2650	0	0	45	0	0	0	0	0	0	0	0	0	0	0	0	Eukaryota	Alveolata	Dinoflagellata	Dinophyceae	NA	NA	NA	NA
ASV2651	0	0	45	0	0	0	0	0	0	0	0	0	0	0	0	Eukaryota	Alveolata	Dinoflagellata	Dinophyceae	Dinophyceae_X	Dinophyceae_XX	Dinophyceae_XXX	Dinophyceae_XXX_sp.
ASV2652	0	0	45	0	0	0	0	0	0	0	0	0	0	0	0	Eukaryota	Alveolata	Dinoflagellata	Dinophyceae	Prorocentrales	Prorocentraceae	Prorocentrum	Prorocentrum_sp.
ASV2653	0	0	27	42	0	0	0	0	0	0	0	0	0	0	0	Eukaryota	Alveolata	Dinoflagellata	Dinophyceae	Dinophyceae_X	Dinophyceae_XX	Dinophyceae_XXX	Dinophyceae_XXX_sp.
ASV2654	0	0	0	0	91	0	0	0	0	0	0	0	0	0	0	Eukaryota	Alveolata	Dinoflagellata	Syndiniales	Dino-Group-II	Dino-Group-II-Clade-21	Dino-Group-II-Clade-21_X	Dino-Group-II-Clade-21_X_sp.
ASV2655	0	0	0	0	91	0	0	0	0	0	0	0	0	0	0	Eukaryota	Alveolata	Dinoflagellata	Dinophyceae	NA	NA	NA	NA
ASV2656	0	0	0	0	91	0	0	0	0	0	0	0	0	0	0	Eukaryota	Alveolata	Dinoflagellata	Syndiniales	Dino-Group-II	Dino-Group-II-Clade-3	Dino-Group-II-Clade-3_X	Dino-Group-II-Clade-3_X_sp.
ASV2657	0	0	0	0	0	27	0	0	0	0	0	0	5	19	0	Eukaryota	Alveolata	Dinoflagellata	Syndiniales	Dino-Group-II	Dino-Group-II-Clade-1	Dino-Group-II-Clade-1_X	Dino-Group-II-Clade-1_X_sp.
ASV2658	0	0	0	0	0	24	0	0	0	0	0	13	0	0	0	Eukaryota	Alveolata	Dinoflagellata	Dinophyceae	Prorocentrales	Prorocentraceae	Prorocentrum	Prorocentrum_sp.
ASV2659	0	0	0	0	0	0	127	0	0	0	0	0	0	0	0	Eukaryota	Alveolata	Dinoflagellata	Dinophyceae	Gymnodiniales	NA	NA	NA
ASV266	0	0	21	0	0	138	186	0	0	0	216	98	531	25	0	Eukaryota	Alveolata	Dinoflagellata	Syndiniales	Dino-Group-I	Dino-Group-I-Clade-5	Dino-Group-I-Clade-5_X	Dino-Group-I-Clade-5_X_sp.
ASV2660	0	0	0	0	0	0	0	0	46	0	0	0	0	0	0	Eukaryota	Alveolata	Dinoflagellata	Syndiniales	Dino-Group-II	Dino-Group-II-Clade-10-and-11	Dino-Group-II-Clade-10-and-11_X	Dino-Group-II-Clade-10-and-11_X_sp.
ASV2661	0	0	0	0	0	0	0	0	46	0	0	0	0	0	0	Eukaryota	Alveolata	Dinoflagellata	Dinophyceae	NA	NA	NA	NA
ASV2662	0	0	0	0	0	0	0	0	0	50	0	0	0	0	0	Eukaryota	Alveolata	Dinoflagellata	Syndiniales	Dino-Group-II	Dino-Group-II-Clade-10-and-11	Dino-Group-II-Clade-10-and-11_X	Dino-Group-II-Clade-10-and-11_X_sp.
ASV2663	0	0	0	0	0	0	0	0	0	0	48	0	0	0	0	Eukaryota	Alveolata	Dinoflagellata	Dinophyceae	Gonyaulacales	Goniodomataceae	Alexandrium	Alexandrium_hiranoi
ASV2664	0	0	0	0	0	0	0	0	0	0	0	73	0	0	0	Eukaryota	Alveolata	Dinoflagellata	Dinophyceae	Peridiniales	Blastodiniaceae	Blastodinium	Blastodinium_contortum
ASV2665	0	0	0	0	0	0	0	0	0	0	0	0	34	0	0	Eukaryota	Alveolata	Dinoflagellata	Dinophyceae	Prorocentrales	Prorocentraceae	Prorocentrum	Prorocentrum_sp.
ASV2666	0	0	0	0	0	0	0	0	0	0	0	0	34	0	0	Eukaryota	Alveolata	Dinoflagellata	Syndiniales	Dino-Group-I	Dino-Group-I-Clade-2	Dino-Group-I-Clade-2_X	Dino-Group-I-Clade-2_X_sp.
ASV2667	0	0	0	0	0	0	0	0	0	0	0	0	0	67	0	Eukaryota	Alveolata	Dinoflagellata	Syndiniales	Dino-Group-II	Dino-Group-II-Clade-1	Dino-Group-II-Clade-1_X	Dino-Group-II-Clade-1_X_sp.
ASV2668	0	0	0	0	0	0	0	0	0	0	0	0	0	67	0	Eukaryota	Alveolata	Dinoflagellata	Dinophyceae	Gymnodiniales	Gymnodiniaceae	Gyrodinium	Gyrodinium_fusiforme
ASV2669	0	0	0	0	0	0	0	0	0	0	0	0	0	0	54	Eukaryota	Alveolata	Dinoflagellata	Syndiniales	Dino-Group-I	Dino-Group-I-Clade-2	Dino-Group-I-Clade-2_X	Dino-Group-I-Clade-2_X_sp.
ASV267	250	84	271	0	0	90	484	0	0	0	0	0	172	47	0	Eukaryota	Alveolata	Dinoflagellata	Dinophyceae	NA	NA	NA	NA
ASV2670	0	0	0	0	0	0	0	0	0	0	0	0	0	0	54	Eukaryota	Alveolata	Dinoflagellata	Dinophyceae	Dinophysiales	Oxyphysiaceae	Phalachroma	NA
ASV2671	0	0	0	0	0	0	0	0	0	0	0	0	0	0	54	Eukaryota	Alveolata	Dinoflagellata	Dinophyceae	Dinophyceae_X	Dinophyceae_XX	Abedinium	Abedinium_dasypus
ASV2672	36	0	0	0	0	0	0	0	0	0	0	0	0	0	0	Eukaryota	Alveolata	Dinoflagellata	Dinophyceae	NA	NA	NA	NA
ASV2673	36	0	0	0	0	0	0	0	0	0	0	0	0	0	0	Eukaryota	Alveolata	Dinoflagellata	Dinophyceae	Dinophyceae_X	Dinophyceae_XX	Dinophyceae_XXX	Dinophyceae_XXX_sp.
ASV2674	0	39	0	0	0	0	0	0	0	0	0	0	0	0	0	Eukaryota	Alveolata	Dinoflagellata	Dinophyceae	Prorocentrales	Prorocentraceae	Prorocentrum	Prorocentrum_sp.
ASV2675	0	27	0	0	0	14	0	0	0	0	0	0	0	0	0	Eukaryota	Alveolata	Dinoflagellata	Dinophyceae	NA	NA	NA	NA
ASV2676	0	0	44	0	0	0	0	0	0	0	0	0	0	0	0	Eukaryota	Alveolata	Dinoflagellata	Dinophyceae	Gymnodiniales	Gymnodiniaceae	NA	NA
ASV2677	0	0	44	0	0	0	0	0	0	0	0	0	0	0	0	Eukaryota	Alveolata	Dinoflagellata	Dinophyceae	NA	NA	NA	NA
ASV2678	0	0	44	0	0	0	0	0	0	0	0	0	0	0	0	Eukaryota	Alveolata	Dinoflagellata	Dinophyceae	NA	NA	NA	NA
ASV2679	0	0	30	32	0	0	0	0	0	0	0	0	0	0	0	Eukaryota	Alveolata	Dinoflagellata	Noctilucophyceae	Noctilucales	Kofoidiniaceae	Kofoidinium	Kofoidinium_sp.
ASV268	0	0	107	1170	0	29	0	0	0	0	584	0	0	0	0	Eukaryota	Alveolata	Dinoflagellata	Dinophyceae	Gymnodiniales	NA	NA	NA
ASV2680	0	0	0	0	89	0	0	0	0	0	0	0	0	0	0	Eukaryota	Alveolata	Dinoflagellata	Syndiniales	Dino-Group-II	Dino-Group-II-Clade-10-and-11	Dino-Group-II-Clade-10-and-11_X	Dino-Group-II-Clade-10-and-11_X_sp.
ASV2681	0	0	0	0	89	0	0	0	0	0	0	0	0	0	0	Eukaryota	Alveolata	Dinoflagellata	Dinophyceae	NA	NA	NA	NA
ASV2682	0	0	0	0	53	0	0	0	0	20	0	0	0	0	0	Eukaryota	Alveolata	Dinoflagellata	Dinophyceae	Gymnodiniales	Kareniaceae	Karenia	NA
ASV2683	0	0	0	0	0	21	0	0	0	0	0	39	0	0	0	Eukaryota	Alveolata	Dinoflagellata	Syndiniales	Dino-Group-II	Dino-Group-II-Clade-38	Dino-Group-II-Clade-38_X	Dino-Group-II-Clade-38_X_sp.
ASV2684	0	0	0	0	0	0	125	0	0	0	0	0	0	0	0	Eukaryota	Alveolata	Dinoflagellata	Dinophyceae	Gymnodiniales	Warnowiaceae	NA	NA
ASV2685	0	0	0	0	0	0	0	0	45	0	0	0	0	0	0	Eukaryota	Alveolata	Dinoflagellata	Dinophyceae	NA	NA	NA	NA
ASV2686	0	0	0	0	0	0	0	0	45	0	0	0	0	0	0	Eukaryota	Alveolata	Dinoflagellata	Syndiniales	Dino-Group-I	Dino-Group-I-Clade-5	Dino-Group-I-Clade-5_X	Dino-Group-I-Clade-5_X_sp.
ASV2687	0	0	0	0	0	0	0	0	45	0	0	0	0	0	0	Eukaryota	Alveolata	Dinoflagellata	Dinophyceae	NA	NA	NA	NA
ASV2688	0	0	0	0	0	0	0	0	0	49	0	0	0	0	0	Eukaryota	Alveolata	Dinoflagellata	Dinophyceae	NA	NA	NA	NA
ASV2689	0	0	0	0	0	0	0	0	0	49	0	0	0	0	0	Eukaryota	Alveolata	Dinoflagellata	Syndiniales	Dino-Group-III	Dino-Group-III_X	Dino-Group-III_XX	Dino-Group-III_XX_sp.
ASV269	0	0	0	0	0	0	0	0	0	0	0	0	0	0	1412	Eukaryota	Alveolata	Dinoflagellata	Syndiniales	Dino-Group-II	Dino-Group-II-Clade-7	Dino-Group-II-Clade-7_X	Dino-Group-II-Clade-7_X_sp.
ASV2690	0	0	0	0	0	0	0	0	0	49	0	0	0	0	0	Eukaryota	Alveolata	Dinoflagellata	Dinophyceae	NA	NA	NA	NA
ASV2691	0	0	0	0	0	0	0	0	0	0	18	44	0	0	0	Eukaryota	Alveolata	Dinoflagellata	Dinophyceae	NA	NA	NA	NA
ASV2692	0	0	0	0	0	0	0	0	0	0	0	0	34	0	0	Eukaryota	Alveolata	Dinoflagellata	Syndiniales	Dino-Group-II	Dino-Group-II-Clade-5	Dino-Group-II-Clade-5_X	Dino-Group-II-Clade-5_X_sp.
ASV2693	0	0	0	0	0	0	0	0	0	0	0	0	34	0	0	Eukaryota	Alveolata	Dinoflagellata	Dinophyceae	NA	NA	NA	NA
ASV2694	0	0	0	0	0	0	0	0	0	0	0	0	0	66	0	Eukaryota	Alveolata	Dinoflagellata	Dinophyceae	Peridiniales	Thoracosphaeraceae	Scrippsiella	NA
ASV2695	0	0	0	0	0	0	0	0	0	0	0	0	0	66	0	Eukaryota	Alveolata	Dinoflagellata	Syndiniales	Dino-Group-II	Dino-Group-II-Clade-5	Dino-Group-II-Clade-5_X	Dino-Group-II-Clade-5_X_sp.
ASV2696	0	0	0	0	0	0	0	0	0	0	0	0	0	0	53	Eukaryota	Alveolata	Dinoflagellata	Syndiniales	Dino-Group-I	Dino-Group-I_X	Dino-Group-I_XX	Dino-Group-I_XX_sp.
ASV2697	0	0	0	0	0	0	0	0	0	0	0	0	0	0	53	Eukaryota	Alveolata	Dinoflagellata	Syndiniales	Dino-Group-I	Dino-Group-I-Clade-2	Dino-Group-I-Clade-2_X	Dino-Group-I-Clade-2_X_sp.
ASV2698	0	0	0	0	0	0	0	0	0	0	0	0	0	0	53	Eukaryota	Alveolata	Dinoflagellata	Syndiniales	Dino-Group-II	Dino-Group-II-Clade-10-and-11	Dino-Group-II-Clade-10-and-11_X	Dino-Group-II-Clade-10-and-11_X_sp.
ASV2699	35	0	0	0	0	0	0	0	0	0	0	0	0	0	0	Eukaryota	Alveolata	Dinoflagellata	Dinophyceae	Peridiniales	NA	NA	NA
ASV27	0	20	201	2636	0	238	316	0	0	0	130	888	6751	1062	0	Eukaryota	Alveolata	Dinoflagellata	Syndiniales	Dino-Group-I	Dino-Group-I-Clade-7	Dino-Group-I-Clade-7_X	Dino-Group-I-Clade-7_X_sp.
ASV270	0	0	0	0	0	0	0	0	0	629	0	0	0	0	727	Eukaryota	Alveolata	Dinoflagellata	Dinophyceae	NA	NA	NA	NA
ASV2700	0	0	43	0	0	0	0	0	0	0	0	0	0	0	0	Eukaryota	Alveolata	Dinoflagellata	Dinophyceae	Gymnodiniales	Gymnodiniaceae	Lepidodinium	Lepidodinium_chlorophorum
ASV2701	0	0	43	0	0	0	0	0	0	0	0	0	0	0	0	Eukaryota	Alveolata	Dinoflagellata	Dinophyceae	Gymnodiniales	Gymnodiniaceae	Gyrodinium	NA
ASV2702	0	0	0	82	0	0	23	0	0	0	0	0	0	0	0	Eukaryota	Alveolata	Dinoflagellata	Noctilucophyceae	Noctilucales	Kofoidiniaceae	Kofoidinium	Kofoidinium_sp.
ASV2703	0	0	0	0	87	0	0	0	0	0	0	0	0	0	0	Eukaryota	Alveolata	Dinoflagellata	Syndiniales	Dino-Group-II	Dino-Group-II-Clade-9	Dino-Group-II-Clade-9_X	Dino-Group-II-Clade-9_X_sp.
ASV2704	0	0	0	0	87	0	0	0	0	0	0	0	0	0	0	Eukaryota	Alveolata	Dinoflagellata	Dinophyceae	NA	NA	NA	NA
ASV2705	0	0	0	0	87	0	0	0	0	0	0	0	0	0	0	Eukaryota	Alveolata	Dinoflagellata	Syndiniales	Dino-Group-II	Dino-Group-II-Clade-15	Dino-Group-II-Clade-15_X	Dino-Group-II-Clade-15_X_sp.
ASV2706	0	0	0	0	87	0	0	0	0	0	0	0	0	0	0	Eukaryota	Alveolata	Dinoflagellata	Dinophyceae	Peridiniales	NA	NA	NA
ASV2707	0	0	0	0	0	46	0	0	0	0	0	0	0	0	0	Eukaryota	Alveolata	Dinoflagellata	Syndiniales	Dino-Group-II	Dino-Group-II-Clade-1	Dino-Group-II-Clade-1_X	Dino-Group-II-Clade-1_X_sp.
ASV2708	0	0	0	0	0	6	0	0	0	0	0	61	0	0	0	Eukaryota	Alveolata	Dinoflagellata	Dinophyceae	NA	NA	NA	NA
ASV2709	0	0	0	0	0	0	0	0	44	0	0	0	0	0	0	Eukaryota	Alveolata	Dinoflagellata	Dinophyceae	NA	NA	NA	NA
ASV271	0	0	0	0	0	67	321	57	0	0	24	20	695	46	0	Eukaryota	Alveolata	Dinoflagellata	Syndiniales	Dino-Group-II	Dino-Group-II-Clade-10-and-11	Dino-Group-II-Clade-10-and-11_X	Dino-Group-II-Clade-10-and-11_X_sp.
ASV2710	0	0	0	0	0	0	0	0	44	0	0	0	0	0	0	Eukaryota	Alveolata	Dinoflagellata	Dinophyceae	NA	NA	NA	NA
ASV2711	0	0	0	0	0	0	0	0	44	0	0	0	0	0	0	Eukaryota	Alveolata	Dinoflagellata	Dinophyceae	NA	NA	NA	NA
ASV2712	0	0	0	0	0	0	0	0	0	48	0	0	0	0	0	Eukaryota	Alveolata	Dinoflagellata	Syndiniales	Dino-Group-I	Dino-Group-I-Clade-5	Dino-Group-I-Clade-5_X	Dino-Group-I-Clade-5_X_sp.
ASV2713	0	0	0	0	0	0	0	0	0	48	0	0	0	0	0	Eukaryota	Alveolata	Dinoflagellata	Dinophyceae	NA	NA	NA	NA
ASV2714	0	0	0	0	0	0	0	0	0	48	0	0	0	0	0	Eukaryota	Alveolata	Dinoflagellata	Dinophyceae	NA	NA	NA	NA
ASV2715	0	0	0	0	0	0	0	0	0	0	46	0	0	0	0	Eukaryota	Alveolata	Dinoflagellata	Dinophyceae	Gymnodiniales	Gymnodiniaceae	NA	NA
ASV2716	0	0	0	0	0	0	0	0	0	0	0	0	33	0	0	Eukaryota	Alveolata	Dinoflagellata	Syndiniales	Dino-Group-II	Dino-Group-II-Clade-10-and-11	Dino-Group-II-Clade-10-and-11_X	Dino-Group-II-Clade-10-and-11_X_sp.
ASV2717	0	0	0	0	0	0	0	0	0	0	0	0	33	0	0	Eukaryota	Alveolata	Dinoflagellata	Dinophyceae	Dinophyceae_X	Dinophyceae_XX	Dinophyceae_XXX	Dinophyceae_XXX_sp.
ASV2718	0	0	0	0	0	0	0	0	0	0	0	0	33	0	0	Eukaryota	Alveolata	Dinoflagellata	Syndiniales	Dino-Group-II	Dino-Group-II-Clade-3	Dino-Group-II-Clade-3_X	Dino-Group-II-Clade-3_X_sp.
ASV2719	0	0	0	0	0	0	0	0	0	0	0	0	33	0	0	Eukaryota	Alveolata	Dinoflagellata	Dinophyceae	NA	NA	NA	NA
ASV272	0	34	121	6	0	86	117	40	0	0	93	325	234	11	0	Eukaryota	Alveolata	Dinoflagellata	Syndiniales	Dino-Group-I	Dino-Group-I-Clade-5	Dino-Group-I-Clade-5_X	Dino-Group-I-Clade-5_X_sp.
ASV2720	0	0	0	0	0	0	0	0	0	0	0	0	33	0	0	Eukaryota	Alveolata	Dinoflagellata	Dinophyceae	Gymnodiniales	Warnowiaceae	Warnowia	Warnowia_sp.
ASV2721	0	0	0	0	0	0	0	0	0	0	0	0	0	64	0	Eukaryota	Alveolata	Dinoflagellata	Syndiniales	Dino-Group-II	Dino-Group-II-Clade-17	Dino-Group-II-Clade-17_X	Dino-Group-II-Clade-17_X_sp.
ASV2722	0	0	0	0	0	0	0	0	0	0	0	0	0	64	0	Eukaryota	Alveolata	Dinoflagellata	Syndiniales	Dino-Group-II	Dino-Group-II_X	Dino-Group-II_XX	Dino-Group-II_XX_sp.
ASV2723	0	0	0	0	0	0	0	0	0	0	0	0	0	64	0	Eukaryota	Alveolata	Dinoflagellata	Syndiniales	Dino-Group-III	Dino-Group-III_X	Dino-Group-III_XX	Dino-Group-III_XX_sp.
ASV2724	0	0	0	0	0	0	0	0	0	0	0	0	0	64	0	Eukaryota	Alveolata	Dinoflagellata	Dinophyceae	NA	NA	NA	NA
ASV2725	0	0	0	0	0	0	0	0	0	0	0	0	0	0	52	Eukaryota	Alveolata	Dinoflagellata	Dinophyceae	NA	NA	NA	NA
ASV2726	0	0	0	0	0	0	0	0	0	0	0	0	0	0	52	Eukaryota	Alveolata	Dinoflagellata	Dinophyceae	NA	NA	NA	NA
ASV2727	0	0	0	0	0	0	0	0	0	0	0	0	0	0	52	Eukaryota	Alveolata	Dinoflagellata	Dinophyceae	NA	NA	NA	NA
ASV2728	35	0	0	0	0	0	0	0	0	0	0	0	0	0	0	Eukaryota	Alveolata	Dinoflagellata	Dinophyceae	Dinophyceae_X	Dinophyceae_XX	Dinophyceae_XXX	Dinophyceae_XXX_sp.
ASV2729	0	38	0	0	0	0	0	0	0	0	0	0	0	0	0	Eukaryota	Alveolata	Dinoflagellata	Dinophyceae	Gymnodiniales	Gymnodiniaceae	Gyrodinium	NA
ASV273	279	268	511	0	0	0	0	0	0	0	0	0	0	0	0	Eukaryota	Alveolata	Dinoflagellata	Dinophyceae	NA	NA	NA	NA
ASV2730	0	38	0	0	0	0	0	0	0	0	0	0	0	0	0	Eukaryota	Alveolata	Dinoflagellata	Syndiniales	Dino-Group-II	NA	NA	NA
ASV2731	0	0	42	0	0	0	0	0	0	0	0	0	0	0	0	Eukaryota	Alveolata	Dinoflagellata	Dinophyceae	NA	NA	NA	NA
ASV2732	0	0	42	0	0	0	0	0	0	0	0	0	0	0	0	Eukaryota	Alveolata	Dinoflagellata	Syndiniales	Dino-Group-II	Dino-Group-II-Clade-20	Dino-Group-II-Clade-20_X	Dino-Group-II-Clade-20_X_sp.
ASV2733	0	0	42	0	0	0	0	0	0	0	0	0	0	0	0	Eukaryota	Alveolata	Dinoflagellata	Dinophyceae	Gymnodiniales	Gymnodiniaceae	NA	NA
ASV2734	0	0	0	99	0	0	0	0	0	0	0	0	0	0	0	Eukaryota	Alveolata	Dinoflagellata	Syndiniales	Dino-Group-III	Dino-Group-III_X	Dino-Group-III_XX	Dino-Group-III_XX_sp.
ASV2735	0	0	0	99	0	0	0	0	0	0	0	0	0	0	0	Eukaryota	Alveolata	Dinoflagellata	Syndiniales	Dino-Group-III	Dino-Group-III_X	Dino-Group-III_XX	Dino-Group-III_XX_sp.
ASV2736	0	0	0	0	85	0	0	0	0	0	0	0	0	0	0	Eukaryota	Alveolata	Dinoflagellata	Syndiniales	Dino-Group-I	Dino-Group-I-Clade-3	Ichthyodinium	Ichthyodinium_sp.
ASV2737	0	0	0	0	85	0	0	0	0	0	0	0	0	0	0	Eukaryota	Alveolata	Dinoflagellata	Syndiniales	Dino-Group-I	Dino-Group-I-Clade-5	Dino-Group-I-Clade-5_X	Dino-Group-I-Clade-5_X_sp.
ASV2738	0	0	0	0	85	0	0	0	0	0	0	0	0	0	0	Eukaryota	Alveolata	Dinoflagellata	Syndiniales	Dino-Group-II	Dino-Group-II-Clade-7	Dino-Group-II-Clade-7_X	Dino-Group-II-Clade-7_X_sp.
ASV2739	0	0	0	0	0	45	0	0	0	0	0	0	0	0	0	Eukaryota	Alveolata	Dinoflagellata	Dinophyceae	NA	NA	NA	NA
ASV274	102	85	12	118	0	109	99	0	0	129	115	111	206	138	0	Eukaryota	Alveolata	Dinoflagellata	Syndiniales	Dino-Group-I	Dino-Group-I-Clade-5	Dino-Group-I-Clade-5_X	Dino-Group-I-Clade-5_X_sp.
ASV2740	0	0	0	0	0	0	0	0	43	0	0	0	0	0	0	Eukaryota	Alveolata	Dinoflagellata	Dinophyceae	NA	NA	NA	NA
ASV2741	0	0	0	0	0	0	0	0	43	0	0	0	0	0	0	Eukaryota	Alveolata	Dinoflagellata	Dinophyceae	NA	NA	NA	NA
ASV2742	0	0	0	0	0	0	0	0	0	47	0	0	0	0	0	Eukaryota	Alveolata	Dinoflagellata	Dinophyceae	Dinophyceae_X	Dinophyceae_XX	Dinophyceae_XXX	Dinophyceae_XXX_sp.
ASV2743	0	0	0	0	0	0	0	0	0	47	0	0	0	0	0	Eukaryota	Alveolata	Dinoflagellata	Syndiniales	Dino-Group-IV	Dino-Group-IV-Hematodinium-Group	Hematodinium	Hematodinium_sp.
ASV2744	0	0	0	0	0	0	0	0	0	47	0	0	0	0	0	Eukaryota	Alveolata	Dinoflagellata	Dinophyceae	Prorocentrales	Prorocentraceae	Prorocentrum	Prorocentrum_sp.
ASV2745	0	0	0	0	0	0	0	0	0	47	0	0	0	0	0	Eukaryota	Alveolata	Dinoflagellata	Dinophyceae	Peridiniales	NA	NA	NA
ASV2746	0	0	0	0	0	0	0	0	0	0	0	68	0	0	0	Eukaryota	Alveolata	Dinoflagellata	Syndiniales	Dino-Group-I	Dino-Group-I-Clade-5	Dino-Group-I-Clade-5_X	Dino-Group-I-Clade-5_X_sp.
ASV2747	0	0	0	0	0	0	0	0	0	0	0	48	0	0	0	Eukaryota	Alveolata	Dinoflagellata	Syndiniales	Dino-Group-II	Dino-Group-II-Clade-3	Dino-Group-II-Clade-3_X	Dino-Group-II-Clade-3_X_sp.
ASV2748	0	0	0	0	0	0	0	0	0	0	0	29	19	0	0	Eukaryota	Alveolata	Dinoflagellata	Syndiniales	Dino-Group-II	Dino-Group-II-Clade-21	Dino-Group-II-Clade-21_X	Dino-Group-II-Clade-21_X_sp.
ASV2749	0	0	0	0	0	0	0	0	0	0	0	15	25	0	0	Eukaryota	Alveolata	Dinoflagellata	Syndiniales	Dino-Group-II	Dino-Group-II-Clade-1	Dino-Group-II-Clade-1_X	Dino-Group-II-Clade-1_X_sp.
ASV275	50	75	0	219	263	136	51	0	0	0	147	115	124	147	148	Eukaryota	Alveolata	Dinoflagellata	Syndiniales	Dino-Group-III	Dino-Group-III_X	Dino-Group-III_XX	Dino-Group-III_XX_sp.
ASV2750	0	0	0	0	0	0	0	0	0	0	0	0	32	0	0	Eukaryota	Alveolata	Dinoflagellata	Dinophyceae	NA	NA	NA	NA
ASV2751	0	0	0	0	0	0	0	0	0	0	0	0	32	0	0	Eukaryota	Alveolata	Dinoflagellata	Dinophyceae	Peridiniales	NA	NA	NA
ASV2752	0	0	0	0	0	0	0	0	0	0	0	0	23	19	0	Eukaryota	Alveolata	Dinoflagellata	Syndiniales	Dino-Group-III	Dino-Group-III_X	Dino-Group-III_XX	Dino-Group-III_XX_sp.
ASV2753	0	0	0	0	0	0	0	0	0	0	0	0	0	63	0	Eukaryota	Alveolata	Dinoflagellata	Syndiniales	Dino-Group-II	Dino-Group-II-Clade-7	Dino-Group-II-Clade-7_X	Dino-Group-II-Clade-7_X_sp.
ASV2754	0	0	0	0	0	0	0	0	0	0	0	0	0	63	0	Eukaryota	Alveolata	Dinoflagellata	Syndiniales	Dino-Group-I	Dino-Group-I-Clade-5	Dino-Group-I-Clade-5_X	Dino-Group-I-Clade-5_X_sp.
ASV2755	0	0	0	0	0	0	0	0	0	0	0	0	0	63	0	Eukaryota	Alveolata	Dinoflagellata	Syndiniales	Dino-Group-I	Dino-Group-I-Clade-2	Dino-Group-I-Clade-2_X	Dino-Group-I-Clade-2_X_sp.
ASV2756	0	0	0	0	0	0	0	0	0	0	0	0	0	0	50	Eukaryota	Alveolata	Dinoflagellata	Syndiniales	Dino-Group-II	Dino-Group-II-Clade-1	Dino-Group-II-Clade-1_X	Dino-Group-II-Clade-1_X_sp.
ASV2757	0	0	0	0	0	0	0	0	0	0	0	0	0	0	50	Eukaryota	Alveolata	Dinoflagellata	Dinophyceae	NA	NA	NA	NA
ASV2758	0	0	0	0	0	0	0	0	0	0	0	0	0	0	50	Eukaryota	Alveolata	Dinoflagellata	Dinophyceae	Dinophyceae_X	Dinophyceae_XX	Dinophyceae_XXX	Dinophyceae_XXX_sp.
ASV2759	0	0	0	0	0	0	0	0	0	0	0	0	0	0	50	Eukaryota	Alveolata	Dinoflagellata	Dinophyceae	Gymnodiniales	Gymnodiniaceae	Gyrodinium	NA
ASV276	0	0	0	128	1114	0	0	0	0	135	0	0	0	0	497	Eukaryota	Alveolata	Dinoflagellata	Syndiniales	Dino-Group-I	Dino-Group-I-Clade-2	Dino-Group-I-Clade-2_X	Dino-Group-I-Clade-2_X_sp.
ASV2760	0	0	0	0	0	0	0	0	0	0	0	0	0	0	50	Eukaryota	Alveolata	Dinoflagellata	Dinophyceae	Peridiniales	NA	NA	NA
ASV2761	10	0	0	0	22	19	0	0	0	0	0	0	0	0	0	Eukaryota	Alveolata	Dinoflagellata	Syndiniales	Dino-Group-II	Dino-Group-II-Clade-9	Dino-Group-II-Clade-9_X	Dino-Group-II-Clade-9_X_sp.
ASV2762	4	0	0	0	33	0	0	66	0	0	0	0	0	0	0	Eukaryota	Alveolata	Dinoflagellata	Dinophyceae	Gymnodiniales	Warnowiaceae	NA	NA
ASV2763	0	37	0	0	0	0	0	0	0	0	0	0	0	0	0	Eukaryota	Alveolata	Dinoflagellata	Dinophyceae	NA	NA	NA	NA
ASV2764	0	37	0	0	0	0	0	0	0	0	0	0	0	0	0	Eukaryota	Alveolata	Dinoflagellata	Dinophyceae	Peridiniales	Blastodiniaceae	Blastodinium	Blastodinium_mangini
ASV2765	0	37	0	0	0	0	0	0	0	0	0	0	0	0	0	Eukaryota	Alveolata	Dinoflagellata	Dinophyceae	Gymnodiniales	Warnowiaceae	Warnowia	Warnowia_sp.
ASV2766	0	6	0	0	0	0	0	0	0	0	0	0	0	52	0	Eukaryota	Alveolata	Dinoflagellata	Syndiniales	Dino-Group-V	Dino-Group-V_X	Dino-Group-V_XX	Dino-Group-V_XX_sp.
ASV2767	0	0	41	0	0	0	0	0	0	0	0	0	0	0	0	Eukaryota	Alveolata	Dinoflagellata	Dinophyceae	Torodiniales	Torodiniaceae	Torodinium	Torodinium_teredo
ASV2768	0	0	41	0	0	0	0	0	0	0	0	0	0	0	0	Eukaryota	Alveolata	Dinoflagellata	Dinophyceae	NA	NA	NA	NA
ASV2769	0	0	41	0	0	0	0	0	0	0	0	0	0	0	0	Eukaryota	Alveolata	Dinoflagellata	Syndiniales	Dino-Group-I	Dino-Group-I-Clade-2	Dino-Group-I-Clade-2_X	Dino-Group-I-Clade-2_X_sp.
ASV277	0	206	782	0	0	12	0	0	0	0	5	0	83	0	0	Eukaryota	Alveolata	Dinoflagellata	Syndiniales	Dino-Group-II	Dino-Group-II-Clade-9	Dino-Group-II-Clade-9_X	Dino-Group-II-Clade-9_X_sp.
ASV2770	0	0	41	0	0	0	0	0	0	0	0	0	0	0	0	Eukaryota	Alveolata	Dinoflagellata	Dinophyceae	NA	NA	NA	NA
ASV2771	0	0	20	51	0	0	0	0	0	0	0	0	0	0	0	Eukaryota	Alveolata	Dinoflagellata	Dinophyceae	NA	NA	NA	NA
ASV2772	0	0	0	0	83	0	0	0	0	0	0	0	0	0	0	Eukaryota	Alveolata	Dinoflagellata	Syndiniales	Dino-Group-II	Dino-Group-II-Clade-10-and-11	Dino-Group-II-Clade-10-and-11_X	Dino-Group-II-Clade-10-and-11_X_sp.
ASV2773	0	0	0	0	83	0	0	0	0	0	0	0	0	0	0	Eukaryota	Alveolata	Dinoflagellata	Syndiniales	Dino-Group-IV	Dino-Group-IV-Hematodinium-Group	Hematodinium	Hematodinium_sp.
ASV2774	0	0	0	0	0	44	0	0	0	0	0	0	0	0	0	Eukaryota	Alveolata	Dinoflagellata	Syndiniales	Dino-Group-II	Dino-Group-II-Clade-13	Dino-Group-II-Clade-13_X	Dino-Group-II-Clade-13_X_sp.
ASV2775	0	0	0	0	0	33	0	0	0	0	0	0	8	0	0	Eukaryota	Alveolata	Dinoflagellata	Dinophyceae	Suessiales	Symbiodiniaceae	Symbiodinium	Symbiodinium_sp.
ASV2776	0	0	0	0	0	12	0	0	0	0	0	0	23	0	0	Eukaryota	Alveolata	Dinoflagellata	Syndiniales	Dino-Group-II	Dino-Group-II_X	Dino-Group-II_XX	Dino-Group-II_XX_sp.
ASV2777	0	0	0	0	0	10	0	0	0	0	0	51	0	0	0	Eukaryota	Alveolata	Dinoflagellata	Syndiniales	Dino-Group-II	Dino-Group-II-Clade-57	Dino-Group-II-Clade-57_X	Dino-Group-II-Clade-57_X_sp.
ASV2778	0	0	0	0	0	0	117	0	0	0	0	0	0	0	0	Eukaryota	Alveolata	Dinoflagellata	Dinophyceae	Peridiniales	Thoracosphaeraceae	Pentapharsodinium	Pentapharsodinium_tyrrhenicum
ASV2779	0	0	0	0	0	0	0	0	43	0	0	0	0	0	0	Eukaryota	Alveolata	Dinoflagellata	Syndiniales	Dino-Group-II	Dino-Group-II_X	Dino-Group-II_XX	Dino-Group-II_XX_sp.
ASV278	0	0	0	0	0	0	0	259	442	0	0	0	0	936	0	Eukaryota	Alveolata	Dinoflagellata	Dinophyceae	NA	NA	NA	NA
ASV2780	0	0	0	0	0	0	0	0	0	46	0	0	0	0	0	Eukaryota	Alveolata	Dinoflagellata	Syndiniales	Dino-Group-II	Dino-Group-II-Clade-1	Dino-Group-II-Clade-1_X	Dino-Group-II-Clade-1_X_sp.
ASV2781	0	0	0	0	0	0	0	0	0	46	0	0	0	0	0	Eukaryota	Alveolata	Dinoflagellata	Syndiniales	Dino-Group-I	Dino-Group-I-Clade-2	Dino-Group-I-Clade-2_X	Dino-Group-I-Clade-2_X_sp.
ASV2782	0	0	0	0	0	0	0	0	0	46	0	0	0	0	0	Eukaryota	Alveolata	Dinoflagellata	Syndiniales	Dino-Group-I	Dino-Group-I-Clade-5	Dino-Group-I-Clade-5_X	Dino-Group-I-Clade-5_X_sp.
ASV2783	0	0	0	0	0	0	0	0	0	46	0	0	0	0	0	Eukaryota	Alveolata	Dinoflagellata	Syndiniales	Dino-Group-I	Dino-Group-I-Clade-4	Dino-Group-I-Clade-4_X	Dino-Group-I-Clade-4_X_sp.
ASV2784	0	0	0	0	0	0	0	0	0	46	0	0	0	0	0	Eukaryota	Alveolata	Dinoflagellata	Dinophyceae	NA	NA	NA	NA
ASV2785	0	0	0	0	0	0	0	0	0	46	0	0	0	0	0	Eukaryota	Alveolata	Dinoflagellata	Dinophyceae	Gymnodiniales	Gymnodiniaceae	Gymnodinium	Gymnodinium_sp.
ASV2786	0	0	0	0	0	0	0	0	0	46	0	0	0	0	0	Eukaryota	Alveolata	Dinoflagellata	Syndiniales	Dino-Group-I	Dino-Group-I-Clade-7	Dino-Group-I-Clade-7_X	Dino-Group-I-Clade-7_X_sp.
ASV2787	0	0	0	0	0	0	0	0	0	0	10	0	25	0	0	Eukaryota	Alveolata	Dinoflagellata	Syndiniales	Dino-Group-II	Dino-Group-II-Clade-14	Dino-Group-II-Clade-14_X	Dino-Group-II-Clade-14_X_sp.
ASV2788	0	0	0	0	0	0	0	0	0	0	0	0	32	0	0	Eukaryota	Alveolata	Dinoflagellata	Dinophyceae	NA	NA	NA	NA
ASV2789	0	0	0	0	0	0	0	0	0	0	0	0	32	0	0	Eukaryota	Alveolata	Dinoflagellata	Syndiniales	Dino-Group-I	Dino-Group-I-Clade-5	Dino-Group-I-Clade-5_X	Dino-Group-I-Clade-5_X_sp.
ASV279	0	0	0	23	0	301	117	0	0	0	44	28	542	0	0	Eukaryota	Alveolata	Dinoflagellata	Syndiniales	Dino-Group-II	Dino-Group-II-Clade-10-and-11	Dino-Group-II-Clade-10-and-11_X	Dino-Group-II-Clade-10-and-11_X_sp.
ASV2790	0	0	0	0	0	0	0	0	0	0	0	0	32	0	0	Eukaryota	Alveolata	Dinoflagellata	Dinophyceae	Gymnodiniales	Gymnodiniaceae	Gymnodinium	Gymnodinium_sp.
ASV2791	0	0	0	0	0	0	0	0	0	0	0	0	0	0	49	Eukaryota	Alveolata	Dinoflagellata	Syndiniales	Dino-Group-II	Dino-Group-II-Clade-12	Dino-Group-II-Clade-12_X	Dino-Group-II-Clade-12_X_sp.
ASV2792	0	0	0	0	0	0	0	0	0	0	0	0	0	0	49	Eukaryota	Alveolata	Dinoflagellata	Dinophyceae	Gymnodiniales	Gymnodiniaceae	Polykrikos	NA
ASV2793	33	0	0	0	0	0	0	0	0	0	0	0	0	0	0	Eukaryota	Alveolata	Dinoflagellata	Syndiniales	Dino-Group-II	Dino-Group-II-Clade-37	Dino-Group-II-Clade-37_X	Dino-Group-II-Clade-37_X_sp.
ASV2794	0	36	0	0	0	0	0	0	0	0	0	0	0	0	0	Eukaryota	Alveolata	Dinoflagellata	Dinophyceae	Dinophyceae_X	Dinophyceae_XX	Dinophyceae_XXX	Dinophyceae_XXX_sp.
ASV2795	0	0	40	0	0	0	0	0	0	0	0	0	0	0	0	Eukaryota	Alveolata	Dinoflagellata	Dinophyceae	Gymnodiniales	Warnowiaceae	NA	NA
ASV2796	0	0	9	74	0	0	0	0	0	0	0	0	0	0	0	Eukaryota	Alveolata	Dinoflagellata	Dinophyceae	NA	NA	NA	NA
[truncated: 3,106 more rows]
